# Supplementary material for: Tying Down Loose Ends in the Chlamydomonas Genome: Functional Significance of Abundant Upstream Open Reading Frames
Source: G3 (Bethesda). 2015 Dec 23;6(2):435–46. doi: 10.1534/g3.115.023119 (PMC4751561; doi:10.1534/g3.115.023119)
Supplement: Supporting Information [file supp_g3.115.023119_FileS1.zip]

Archive with 41 entries (40 files):
- cds_translate.m
- __MACOSX/
- __MACOSX/._cds_translate.m
- check_fiveut_uORFs.m
- __MACOSX/._check_fiveut_uORFs.m
- codon_table
- __MACOSX/._codon_table
- get_dinuc_freqs.m
- __MACOSX/._get_dinuc_freqs.m
- get_dinuc_freqs_seq_array.m
- __MACOSX/._get_dinuc_freqs_seq_array.m
- get_kozak_score.m
- __MACOSX/._get_kozak_score.m
- get_peptide_sizes.m
- __MACOSX/._get_peptide_sizes.m
- get_rand_chr_seq.m
- __MACOSX/._get_rand_chr_seq.m
- make_flat_seq_file.m
- __MACOSX/._make_flat_seq_file.m
- make_sim_mutated_fiveut.m
- __MACOSX/._make_sim_mutated_fiveut.m
- make_transcript_summary_v2.m
- __MACOSX/._make_transcript_summary_v2.m
- match_dinuc_freq.m
- __MACOSX/._match_dinuc_freq.m
- read_codon_table.m
- __MACOSX/._read_codon_table.m
- read_seq_v2.m
- __MACOSX/._read_seq_v2.m
- rev_comp.m
- __MACOSX/._rev_comp.m
- summarize_uORFs.m
- __MACOSX/._summarize_uORFs.m
- uORF_analysis_scripts.m
- __MACOSX/._uORF_analysis_scripts.m
- uORF_generate_workspace_vars.m
- __MACOSX/._uORF_generate_workspace_vars.m
- uORF_preloads.m
- __MACOSX/._uORF_preloads.m
- uppercase.m
- __MACOSX/._uppercase.m
