# Supplementary material for: Tying Down Loose Ends in the Chlamydomonas Genome: Functional Significance of Abundant Upstream Open Reading Frames
Source: G3 (Bethesda). 2015 Dec 23;6(2):435–46. doi: 10.1534/g3.115.023119 (PMC4751561; doi:10.1534/g3.115.023119)
Supplement: Supporting Information [file supp_g3.115.023119_FileS1.zip › cds_translate.m]

function [peptide,translation,codon_usage]=cds_translate(cds_orig)
global codon_table;

if numel(codon_table)==0
    read_codon_table;
end
%peptide: 1 letter code packed trans
%translation: graphic with nuc seq and introns indicated where present

%%

cds=cds_orig;


%remove splicing indicators; save positions for reintroduction later
slashpos=find(cds==47); % '/'
    cds(slashpos)=[];

 %truncate to mult 3 at end
 trunc=mod(length(cds),3);
cds=cds(1:end-trunc);
cds_m=reshape(cds,3,length(cds)/3)';
cds_m(cds_m>96)=cds_m(cds_m>96)-32; %all to uppercase (digital)

codon_n=numel(cds_m)/3;
peptide=char(ones(1,codon_n)*32);
peptide_wide=char(ones(1,3*codon_n)*32);


%%

cds_m_encoded=cds_m;

cds_m_encoded(cds_m==65)=1; %'A'
cds_m_encoded(cds_m==67)=10; %'C'
cds_m_encoded(cds_m==71)=100; %'G'
cds_m_encoded(cds_m==84)=1000; %'T'
%cds_m_encoded=cds_m_encoded+0;
%%
codons_decoder=codon_table(1:3,:);

codons_decoder(codons_decoder==65)=1; %'A'
codons_decoder(codons_decoder==67)=10; %'C'
codons_decoder(codons_decoder==71)=100; %'G'
codons_decoder(codons_decoder==84)=1000; %'T'
codons_decoder=1./codons_decoder;
%%
translator=codon_table(4,:)';
codons=cds_m_encoded * codons_decoder==3;
peptide=(codons * translator)';
codon_usage=sum(codons);
%%
naa=length(peptide);
blank_line=ones(1,naa)*32;
peptide_wide_m=[blank_line;peptide;blank_line];
peptide_wide=reshape(peptide_wide_m,1,3*naa);

  %re-introduce intron boundary indicators
for k=1:length(slashpos)
    peptide_wide=[peptide_wide(1:slashpos(k)-1),47,peptide_wide(slashpos(k):end)]; % '/'
end
peptide=char(peptide);
translation=char([peptide_wide;cds_orig(1:end-trunc)]);
