# Supplementary material for: Tying Down Loose Ends in the Chlamydomonas Genome: Functional Significance of Abundant Upstream Open Reading Frames
Source: G3 (Bethesda). 2015 Dec 23;6(2):435–46. doi: 10.1534/g3.115.023119 (PMC4751561; doi:10.1534/g3.115.023119)
Supplement: Supporting Information [file supp_g3.115.023119_FileS1.zip › check_fiveut_uORFs.m]

function uORFs=check_fiveut_uORFs(fiveut_seq)
%given a fiveut_sequence, determine if it has ATGs; Kozak score for the ATGs; and
%the fate of initiation from the ATGs, where fates are: 1: translate to
%end, in frame; 2: translate to the end, out of frame; 3: translate to a
%stop before the end. Record length of peptide
%%

uORFs=struct('fiveut_seq',{},'position',{},'Kozak_score',{},'frame',{},'uORF_class',{},'uORF_containing_class',{},'uORF_seq',{},'peptide',{},'uORF_initiator',{});


ATGpositions=regexp(fiveut_seq,'ATG');
ATGframes=mod(ATGpositions,3);
for k=length(ATGpositions):-1:1
    uORFs(k).position=ATGpositions(k);
    uORFs(k).Kozak_score=get_kozak_score(fiveut_seq,ATGpositions(k)); 
    uORFs(k).frame=ATGframes(k);
    
end

%
in_cds_index=[]; %to keep track of ATGs found to be internal to prior ones

for index=1:length(uORFs)
    uORFs(index).fiveut_seq=fiveut_seq;
    %ATGs that are in earlier-analyzed cds are skipped - thus only the
    %longest possible uORFs are saved
    
    if ~isempty(uORFs(index).uORF_initiator)
        uORFs(index).uORF_class=0;   %internal ATG ; initiator already installed
        
    else %initiates uORF
        uORFs(index).uORF_initiator=uORFs(index).position;
    end
    %
    full_peptide=cds_translate(fiveut_seq(uORFs(index).position:end));
    min_stop_pos=min(regexp(full_peptide,'*'));    %%%%   ATGTAA  M* sp 2 nsp 4   ATGCCCTAA MP* sp 3 nsp 7
    
    if isempty(min_stop_pos)
        peptide=full_peptide;
        nuc_stop_pos=length(fiveut_seq);
    else
        peptide=full_peptide(1:min_stop_pos-1);
        nuc_stop_pos=(3*(min_stop_pos-1))+uORFs(index).position+2;
    end
    
    
    %find ATGs in frame with current, and preceding nuc_stop_pos; assign
    %initiator as current one for all these (which are class 0)
    
    uORFs(index).peptide=peptide;
    
    in_cds_index=find(ATGframes==uORFs(index).frame & ATGpositions<nuc_stop_pos & ATGpositions>uORFs(index).position);
    
    for j=1:length(in_cds_index)
        uORFs(in_cds_index(j)).uORF_initiator=uORFs(index).position;
    end
    
    
    
    
    uORFs(index).uORF_seq=fiveut_seq(uORFs(index).position:nuc_stop_pos);
    if isempty(uORFs(index).uORF_class)
        if isempty(min_stop_pos)
            if mod(length(fiveut_seq)-uORFs(index).position+1,3)==0
                uORFs(index).uORF_class=1;
            else
                uORFs(index).uORF_class=2;
            end
        else
            
            uORFs(index).uORF_class=3;
        end
    end
    
    for j=1:length(in_cds_index)
        uORFs(in_cds_index(j)).uORF_containing_class=uORFs(index).uORF_class;
    end
end


%%%%%%%%%%%
function kozak_score=get_kozak_score(seq,ATGposition)
%%
%buffer/trim seq to position ATG for comparison to weight matrix
ATG_context=seq;
if ATGposition<11
    ATG_context=[char(ones(1,11-ATGposition)*'N'),ATG_context];
end
if ATGposition>11
    ATG_context=ATG_context(ATGposition-10:end);
end
if length(ATG_context)<23
    ATG_context=[ATG_context,char(ones(1,23-length(ATG_context))*'N')];
end
if length(ATG_context)>23
    ATG_context=ATG_context(1:23);
end

%ATGcontext -10:-1 ATG +4:+13

kozak_weight_matrix=[   0.0049228   0.0037724   0.003809    0.0022303    0.014706   0.0077169    0.015998     0.09788    0.027327    0.035746      1.9999  1.9999e-06  1.9999e-06     0.02303    0.022501     0.01518     0.01354   0.0067114    0.011505    0.011405   0.0040895    0.010191    0.015609;
    0.0059805   0.0048946   0.0057398   0.0025653    0.013025    0.013622    0.018183    0.034191    0.026954    0.039209  1.9999e-06  1.9999e-06  1.9999e-06    0.035873    0.038625    0.033313    0.018313     0.01002    0.022616    0.014725   0.0054366    0.017691    0.019078;
    0.005858    0.0047561   0.0042573   0.0022596    0.022496   0.0097002    0.012912    0.074448    0.018088    0.026706  1.9999e-06  1.9999e-06      1.9999     0.05886    0.017314    0.041362    0.022629   0.0068287    0.020364    0.017154    0.003809    0.017833    0.024428;
    0.0038523   0.0033902   0.0042573   0.0018688    0.010401   0.0080924   0.0082674    0.020217    0.010898    0.011876  1.9999e-06      1.9999  1.9999e-06    0.019613    0.016297    0.019301   0.0099833   0.0060355    0.011753    0.008192   0.0037965   0.0099676   0.0099714];

kozak_score=get_wm_scores(ATG_context,kozak_weight_matrix)-6; %take out automatic +6 for ATG


function context_scores=get_wm_scores(seqs,wm)

context_scores=[];
[nseqs,npos]=size(seqs);

nscored_pos=size(wm,2);
if nscored_pos~=npos
    disp('cannot properly evaluate weight matrix with test seq of different length');
end


nucs='ACGT';
n_nucs=length(nucs);
nucs_m=repmat(nucs',1,npos);
for k=1:nseqs
    seq_m=repmat(seqs(k,:),n_nucs,1);
    seq_n=double(seq_m==nucs_m);  %seq_n is 4 x npos; for each sequence it has a 1 in i,j if the sequence is nuc(i) at pos j, o/w 0
    %     [r,c]=ind2sub(size(seq_n),find(seq_n));
    %     cumscore=0;
    %     for j=1:length(r)
    %         cumscore=cumscore+wm(r(j),c(j));
    %         fprintf('j %d, r%d. seqs(%d,%d)=%c\nwm(%d,%d)=%.3f; cumscore %.3f\n',j,r(j),k,c(j),seqs(k,c(j)),r(j),c(j),wm(r(j),c(j)),cumscore);
    %
    %     end
    %
    
    context_scores(k)=sum(wm(find(seq_n)));
end
