# Supplementary material for: Tying Down Loose Ends in the Chlamydomonas Genome: Functional Significance of Abundant Upstream Open Reading Frames
Source: G3 (Bethesda). 2015 Dec 23;6(2):435–46. doi: 10.1534/g3.115.023119 (PMC4751561; doi:10.1534/g3.115.023119)
Supplement: Supporting Information [file supp_g3.115.023119_FileS1.zip › codon_table]

84	84	84	84	84	84	84	84	84	84	84	84	84	84	84	84	67	67	67	67	67	67	67	67	67	67	67	67	67	67	67	67	65	65	65	65	65	65	65	65	65	65	65	65	65	65	65	65	71	71
84	84	84	84	67	67	67	67	65	65	65	65	71	71	71	71	84	84	84	84	67	67	67	67	65	65	65	65	71	71	71	71	84	84	84	84	67	67	67	67	65	65	65	65	71	71	71	71	84	84
84	67	65	71	84	67	65	71	84	67	65	71	84	67	65	71	84	67	65	71	84	67	65	71	84	67	65	71	84	67	65	71	84	67	65	71	84	67	65	71	84	67	65	71	84	67	65	71	84	67
70	70	76	76	83	83	83	83	89	89	42	42	67	67	42	87	76	76	76	76	80	80	80	80	72	72	81	81	82	82	82	82	73	73	73	77	84	84	84	84	78	78	75	75	83	83	82	82	86	86
[truncated: 14 more columns]
