# Supplementary material for: Tying Down Loose Ends in the Chlamydomonas Genome: Functional Significance of Abundant Upstream Open Reading Frames
Source: G3 (Bethesda). 2015 Dec 23;6(2):435–46. doi: 10.1534/g3.115.023119 (PMC4751561; doi:10.1534/g3.115.023119)
Supplement: Supporting Information [file supp_g3.115.023119_FileS1.zip › get_dinuc_freqs.m]

function dinuc_freqs=get_dinuc_freqs(seq)

nucs='ACGTN';
dinuc_freqs=zeros(4);
    if mod(length(seq),2)==1
        seq(end)=[];
    end
    sm=reshape(seq,2,length(seq)/2);
 

    for leftnuc=1:4
        topindex=find(sm(1,:)==nucs(leftnuc));
        m=sm(:,topindex);
        for rightnuc=1:4
            n=sum(m(2,:)==nucs(rightnuc));
            dinuc_freqs(leftnuc,rightnuc)=dinuc_freqs(leftnuc,rightnuc)+n;
        end
    end
    seq=seq(2:end-1);
     sm=reshape(seq,2,length(seq)/2);
    sm=uppercase(sm);
    for leftnuc=1:4
        topindex=find(sm(1,:)==nucs(leftnuc));
        m=sm(:,topindex);
        for rightnuc=1:4
            n=sum(m(2,:)==nucs(rightnuc));
            dinuc_freqs(leftnuc,rightnuc)=dinuc_freqs(leftnuc,rightnuc)+n;
        end
    end

dinuc_freqs=dinuc_freqs/sum(dinuc_freqs(:));
