# Supplementary material for: Tying Down Loose Ends in the Chlamydomonas Genome: Functional Significance of Abundant Upstream Open Reading Frames
Source: G3 (Bethesda). 2015 Dec 23;6(2):435–46. doi: 10.1534/g3.115.023119 (PMC4751561; doi:10.1534/g3.115.023119)
Supplement: Supporting Information [file supp_g3.115.023119_FileS1.zip › get_dinuc_freqs_seq_array.m]

function dinuc_freqs=get_dinuc_freqs_seq_array(seq_array)

%%

one_seq=char(ones(1,10^8)*32);

one_seq_length=0;

for k=1:length(seq_array)
    
    one_seq(one_seq_length+1:one_seq_length+length(seq_array{k}))=seq_array{k};
    
    one_seq_length=one_seq_length+length(seq_array{k});
end
one_seq(one_seq_length+1:end)=[];
dinuc_freqs=get_dinuc_freqs(one_seq);
