# Supplementary material for: Tying Down Loose Ends in the Chlamydomonas Genome: Functional Significance of Abundant Upstream Open Reading Frames
Source: G3 (Bethesda). 2015 Dec 23;6(2):435–46. doi: 10.1534/g3.115.023119 (PMC4751561; doi:10.1534/g3.115.023119)
Supplement: Supporting Information [file supp_g3.115.023119_FileS1.zip › get_peptide_sizes.m]

function peptide_sizes=get_peptide_sizes(uORF_summaries)
class_0_info=uORF_summaries.class_0_info;
class_1_info=uORF_summaries.class_1_info;
class_2_info=uORF_summaries.class_2_info;
class_3_info=uORF_summaries.class_3_info;

peptide_sizes{1}=zeros(1,length(class_1_info));
peptide_sizes{2}=zeros(1,length(class_2_info));
peptide_sizes{3}=zeros(1,length(class_3_info));
peptide_sizes{4}=zeros(1,length(class_0_info));


for k=1:length(class_1_info)
    peptide_sizes{1}(k)=length(class_1_info(k).peptide);
end

for k=1:length(class_2_info)
    peptide_sizes{2}(k)=length(class_2_info(k).peptide);
end

for k=1:length(class_3_info)
    peptide_sizes{3}(k)=length(class_3_info(k).peptide);
end

for k=1:length(class_0_info)
    peptide_sizes{4}(k)=length(class_0_info(k).peptide);
end
