# Supplementary material for: Tying Down Loose Ends in the Chlamydomonas Genome: Functional Significance of Abundant Upstream Open Reading Frames
Source: G3 (Bethesda). 2015 Dec 23;6(2):435–46. doi: 10.1534/g3.115.023119 (PMC4751561; doi:10.1534/g3.115.023119)
Supplement: Supporting Information [file supp_g3.115.023119_FileS1.zip › get_rand_chr_seq.m]

function rseq=get_rand_chr_seq(seqlen,gseq)

%for controls, get a random segment of chromosomal sequence. Assume full
%genome seq is loaded already: workspace:


% >>seqfilename='Creinhardtii_281_v5.0.flat_seqs.dir/Creinhardtii_281_v5.0.flat_file'
% >>gseq=fileread(seqfilename);
% >>size(gseq)

%   ans =

    %       1   111100715
    
start=ceil( rand*( length(gseq) - seqlen )  ) ;
rseq=gseq(start:start+seqlen-1);
