# Supplementary material for: Tying Down Loose Ends in the Chlamydomonas Genome: Functional Significance of Abundant Upstream Open Reading Frames
Source: G3 (Bethesda). 2015 Dec 23;6(2):435–46. doi: 10.1534/g3.115.023119 (PMC4751561; doi:10.1534/g3.115.023119)
Supplement: Supporting Information [file supp_g3.115.023119_FileS1.zip › make_flat_seq_file.m]

function flat_seqfile_index=make_flat_seq_file(seq_file_name,seq_file_matfilename)
%objective is: take chrom seq file, rewrite with no >chromosome_1 etc
%lines, write to new file, also save filepointer index to beginning and length of each
%chromosome for super-rapid retrieval. Also write flatseqfiles for each
%chrom to a new directory for supersuper fast retrieval (maybe)

%assumes seq_file_name is a .fa (UNCOMPRESSED) file with chrom sequences in
%fasta format. I did not find that gunzip within MATLAB worked, so
%uncompressed the seq.fa.gz separately.

%seq_file_name = 'Creinhardtii_281_v5.0.softmasked.fa'
%seq_file_matfilename = 'Creinhardtii_281_v5.0.flat_file.mat'
%flatfilename='Creinhardtii_281_v5.0.flat_file'

disp('extracting sequence to workspace');
seq=fileread(seq_file_name);

version='Creinhardtii_281_v5.0.';

seq_files_info.version=version;
seq_files_info.date_generated=date;
disp('finding chromosome starts and preparing directory for flat files');
cp=find(seq=='>'); % 'carat position':  > begins ID for  region name in .fa format
cp=[cp,length(seq)]; %add another to pick up all seqs as between these indicators
cr=find(    seq==sprintf('\n')  ); %newlines
flat_seqfile_index=zeros(length(cp)-1,3); %index will be rows of: region_number start end in complete seq in full-genome seqfile 
flat_dirname=[version,'flat_seqs.dir']; %directory to save single-chromosome sequences
seq_files_info.seq_seq_file_dirname=flat_dirname;
mkdir(flat_dirname);
fid_out=fopen([flat_dirname,'/Creinhardtii_281_v5.0.flat_file'],'w'); %file with complete sequence after removal of region names
%%
for k=1:length(cp)-1 % first carat is >chromosome_1 ; last 'carat' is the extra one added at eof above
    
    
    nextcr=cr(find(cr>cp(k), 1 ));  %newline after current carat: delimits e.g. >chromosome_1 [\n]
    regname=seq(cp(k)+1:nextcr-1); % the name of the current region
    dp=find(regname=='_'); %where the underscore is, to extract region number
    regnum=str2double(regname(dp+1:end));
    fptr_start=ftell(fid_out); %where we are in the file
    regseq=seq(nextcr+1:cp(k+1)-1); %the sequence lacking carats and region name
    regseq(regseq==sprintf('\n'))=[]; %remove newlines
    fprintf(fid_out,regseq); %write this on top of the accumulating complete sequence
    flat_seqfile_index(k,:)=[regnum,fptr_start,length(regseq)]; %save positions in the index so that chroms can be found from the full sequence
    disp(flat_seqfile_index(k,:));
    flat_seq_chr_filename=sprintf('%s/%s%s_flatfile',flat_dirname,version,regname); %file to save individual chrom seq (greatly speeds retrieval)
    fid_chrout=fopen(flat_seq_chr_filename,'w');
    fprintf(fid_chrout,regseq); %save the chromosome seq
    fclose(fid_chrout);
end
    fclose(fid_out);
    save(seq_file_matfilename,'seq_files_info');
    
