# Supplementary material for: Tying Down Loose Ends in the Chlamydomonas Genome: Functional Significance of Abundant Upstream Open Reading Frames
Source: G3 (Bethesda). 2015 Dec 23;6(2):435–46. doi: 10.1534/g3.115.023119 (PMC4751561; doi:10.1534/g3.115.023119)
Supplement: Supporting Information [file supp_g3.115.023119_FileS1.zip › make_sim_mutated_fiveut.m]

% Make a set of simulated 5u seqs based on dinucleotide frequencies of
% real 5us
function sim_mut_seqset=make_sim_mutated_fiveut(fiveu_seqs,fiveu_dinuc_freqs,n_sets)
%make n_sets of synthetic 5ut seqs: each set has one matching dinucs, one
%each mut at 0.1 0.2 0.5

fprintf('collecting set of %d synthetic and mutated sequences for each of %d transcripts\n',n_sets,length(fiveu_seqs));

fiveut_cumfreqs=cumsum(sum(fiveu_dinuc_freqs));

for k=length(fiveu_seqs):-1:1
    seq=fiveu_seqs{k};
    seqlength=length(seq);
    for set=1:n_sets
        
        %     nsets 3 s1 s2 s3 m11 m12 m13 m21 m22 m23 m31 m32 m33
        %              1  2  3  4   5   6   7   8   9   10  11  12
        %            0+ 123     3+123       6+123       9+123
        %     nsets 2 s1 s2  m11 m12  m21 m22  m31 m32
        %              1  2     3  4   5   6     7   8
        %            0+ 12     2+12     4+12      6+12
        
        
        
        sim_mut_seqset{set}{k}=seq(randperm(length(seq)));
        
        sim_mut_seqset{n_sets+set}{k}=match_dinuc_freq(seqlength,fiveu_dinuc_freqs);
        sim_mut_seqset{2*n_sets+set}{k}=mutate_seq(seq,fiveut_cumfreqs,0.1);
        sim_mut_seqset{3*n_sets+set}{k}=mutate_seq(seq,fiveut_cumfreqs,0.2);
        sim_mut_seqset{4*n_sets+set}{k}=mutate_seq(seq,fiveut_cumfreqs,0.5);
    end
    
    
    
end
%%%%%%%%
function newseq=match_dinuc_freq(seqlength,dinuc_freqs)

nucs='ACGT';
firstfreqs=sum(cumsum(dinuc_freqs),2);

newseq=zeros(1,seqlength);
newseq(1)=find(firstfreqs>rand, 1 );
cumulative_dinuc_freq_matrix=zeros(4,4);
for j=1:4
    cumulative_dinuc_freq_matrix(j,:)=cumsum(dinuc_freqs(j,:))/sum(dinuc_freqs(j,:));
end
for k=2:seqlength
    newseq(k)=find(cumulative_dinuc_freq_matrix(newseq(k-1),:)>rand, 1 );
end
for k=1:length(nucs)
    newseq(newseq==k)=nucs(k);
end
newseq=char(newseq);

%%%%%%%%%%%
function mutseq=mutate_seq(seq,cumfreqs,mutrate)

mutpos=find(rand(1,length(seq))<1.33*mutrate); %add a bit to compensate for X->X non-mutations
test=rand(1,length(mutpos));
apos=test<cumfreqs(1);
cpos=test>=cumfreqs(1) & test<cumfreqs(2);
gpos=test>=cumfreqs(2) & test<cumfreqs(3);
tpos=test>=cumfreqs(3) ;
mutseq=seq;
mutseq(mutpos(apos))='A';
mutseq(mutpos(cpos))='C';
mutseq(mutpos(gpos))='G';
mutseq(mutpos(tpos))='T';
