# Supplementary material for: Tying Down Loose Ends in the Chlamydomonas Genome: Functional Significance of Abundant Upstream Open Reading Frames
Source: G3 (Bethesda). 2015 Dec 23;6(2):435–46. doi: 10.1534/g3.115.023119 (PMC4751561; doi:10.1534/g3.115.023119)
Supplement: Supporting Information [file supp_g3.115.023119_FileS1.zip › make_transcript_summary_v2.m]

function transcript_summary=make_transcript_summary_v2(annotation_version)
%make a structure with info about transcripts. This is useful since if the
%database is updated it can just be run; it should save considerable time
%in processing SNPs since many things will be preloaded.


%the program itself is quite slow! But should be a one-time thing.

%e.g. annotation_version = 'Creinhardtii_281_v5.5.'  Note dot at end

%should be self-contained, provided Phytozome-downloaded files are in
%working directory: defline,description,annotation_info,gene_exons.txt

%sequence files should be in a subdirectory named: ['Creinhardtii_281_v5.0.flat_seqs.dir/Creinhardtii_281_v5.0.',prefix,num2str(region_number),'_flatfile'];
% (update names and files for new version). If they are not there,

% flat_seqfile_index=make_flat_seq_file(seq_version) (seq_version='Creinhardtii_281_v5.0.')
%will install them provided [seq_version,'softmasked.fa'] from Phytozome is
%in working directory

%NOTE program also writes .mat file:

%save([annotation_version,'transcript_summary.mat'],'transcript_summary','all_transcript_names','gff_table','lookup_table','annotation_version');
%so if this .mat is present it can be loaded instead of running this
%program

global all_transcript_names;

gff_table=read_gff_table(annotation_version);

transcript_summary=struct('name',{},'coords_string',{},'transcript_map',{},'sequences',{},'ATG_analysis',{},'defline',{},'description',{},'annotation_info',{},'general_info',{});
%%
transcript_number=0;
info=write_info(annotation_version);
tic
for region_number=1:max(gff_table(:,1)) 
 %for region_number=15   
    [seq,seqrc,region_gff,region_transcripts]=setup_region(region_number,gff_table);
    
    
    for transcript_index=1:size(region_transcripts,1) %in the region, one transcript at a time
        
        transcript_number=transcript_number+1;
        
        transcript_name=char(region_transcripts(transcript_index,7:end));
        
        transcript_summary(transcript_number).general_info=info;
        
        transcript_summary(transcript_number).name=transcript_name;
        
        transcript_gff=get_transcript_gff(region_gff,transcript_name);
        
        
        strand=transcript_gff(1,5);
        
        
        [left_cds_border,right_cds_border,ref_ATG_pos,ref_termend_pos,transcript_length,exons]=...
            get_cds_borders(transcript_gff,strand);
        
     
        
        transcript_summary(transcript_number).sequences=get_transcript_sequences(seq,seqrc,strand,exons,ref_ATG_pos,ref_termend_pos);
        
        transcript_summary(transcript_number).ATG_analysis=check_ATGs(transcript_summary(transcript_number).sequences);
        
        
        
        [coords,coords_string]=get_coords(region_transcripts,transcript_index,strand,region_number);
        
        %   transcript_summary(transcript_number).coords=coords;
        transcript_summary(transcript_number).coords_string=coords_string;
        
        
        
        transcript_summary(transcript_number).transcript_map...
            =make_transcript_map(ref_ATG_pos,ref_termend_pos,left_cds_border,right_cds_border,...
            region_number,coords,strand,exons,transcript_length);
        if mod(transcript_number,100)==0
            toc;tic
            transcript_number
            transcript_summary(transcript_number)
            
        end
    end
end

[transcript_summary,all_transcript_names]=get_annotations(transcript_summary,annotation_version);
lookup_table=make_lookup_table(transcript_summary);
save([annotation_version,'transcript_summary.mat'],'transcript_summary','all_transcript_names','gff_table','lookup_table','annotation_version');
%%%%%%
function info=write_info(annotation_version)


info=sprintf('%s info; using gff file conv into gff_table. Fields: name is std, region is 1-54, coords left and right\n',annotation_version(1:end-1));
info=[info,sprintf('strand is 1/-1, coords_string is one line with reg,coords,strand;\n')];
info=[info,sprintf('\ntranscript_map: rows refer to genome, transcript, peptide. All in transcript order\n')];
info=[info,sprintf('columns: 1 region, 2 strand,3 4  coords,5  refATG, 6 ref-term,7 #exons (genome row only);\n')];
info=[info,sprintf('remaining columns( 8 9, 10 11, etc) are for exon borders, left exon1 right exon1 left ex2 right ex2 etc\n')];
info=[info,sprintf('genome row in these columns has terminal exon positions; transcript row where splices go;\n')];
info=[info,sprintf('peptide row has length of peptide in col 4; in cols 8 on, it has coded indication of where\n')];
info=[info,sprintf('in cds splice jx nucleotides go: j.k means nucleotide is kth in codon j, (k 1,2 or 3)')];

%%%%%
function transcript_gff=get_transcript_gff(region_gff,transcript_name)

in_transcript_index=zeros(1,size(region_gff,1));

for j=1:size(region_gff,1) %slow, can't see another way
    if strcmp(char(region_gff(j,7:end)),transcript_name)
        in_transcript_index(j)=1;
    end
end
transcript_gff=region_gff(logical(in_transcript_index),:);

%%%%%
function [seq,seqrc,region_gff,region_transcripts]=setup_region(region_number,gff_table)

region_gff=gff_table(gff_table(:,1)==region_number,:);

region_transcripts=region_gff(region_gff(:,2)==2,:);

seq=read_seq_v2(region_number,1,10^8);
seqrc=rev_comp(seq);

%%%%%%
function [left_cds_border,right_cds_border,ref_ATG_pos,ref_termend_pos,transcript_length,exons]=...
    get_cds_borders(transcript_gff,strand)


cds_exons=transcript_gff(transcript_gff(:,2)==5,:);

%left,rightcdsborders strand-indep. In genomic coordinates
left_cds_border=min(cds_exons(:,3));
right_cds_border=max(cds_exons(:,4));

%check:
%         if strand==1
%              seq(left_cds_border:left_cds_border+2)
%              seq(right_cds_border-2:right_cds_border)
%          else
%              rev_comp(seq(right_cds_border-2:right_cds_border))
%              rev_comp(seq(left_cds_border:left_cds_border+2))
%         end
exons=transcript_gff(transcript_gff(:,2)==3,3:4);

%fiveut, threeut ID is strand-independent
fiveut_exons=transcript_gff(transcript_gff(:,2)==4,3:4);
threeut_exons=transcript_gff(transcript_gff(:,2)==6,3:4);
fiveut_len=sum(1+fiveut_exons(:,2)-fiveut_exons(:,1));
threeut_len=sum(1+threeut_exons(:,2)-threeut_exons(:,1));


left_cds_border_index=max(find(left_cds_border-exons(:,1)>=0, 1 ));
right_cds_border_index=min(find(exons(:,2)-right_cds_border>=0, 1 ));

transcript_length=sum(1+exons(:,2)-exons(:,1));

%these are in spliced_transcript coordinates
ref_ATG_pos=fiveut_len+1;
ref_termend_pos=transcript_length-threeut_len;  %NOTE: the LAST nuc of term codon e.g. A in TGA

%%%%%%
function [coords,coords_string]=get_coords(region_transcripts,transcript_index,strand,region_number)
coords=region_transcripts(transcript_index,3:4);
if region_number>17
    region_type='scaffold';
else
    region_type='chromosome';
end
if strand==1
    strandchar='+';
else
    strandchar='-';
end
coords_string=sprintf('%s_%d:%d-%d (%c)',region_type,region_number,coords,strandchar);

%%%%%%%
function transcript_map=make_transcript_map(ref_ATG_pos,ref_termend_pos,left_cds_border,right_cds_border,...
    region_number,coords,strand,exons,transcript_length)


%1st row refers to genome seq
%2nd row refers to primary transcript - i.e. strand-reversed, 1-based, but with introns present.
%3rd row refers to spliced transcript seq
%4th row to peptide

%entries  start end strand refatg refterm then for each
%splice the position of the 3' exonic nucleotide and next 5'
%exonic, in transcript order

transcript_map=zeros(4,7+2*size(exons,1));

transcript_map(:,1)=region_number;
transcript_map(1:3,2)=[strand;1;1]; %strand is 1 for primary and spliced transcripts (2nd & 3rd rows) by definition

if strand==1
    transcript_map(1,3:4)=coords;
else
    transcript_map(1,3:4)=fliplr(coords);  %coords are always in transcript order
end

transcript_map(2,3:4)=[1 abs(coords(2)-coords(1))+1]; %unspliced transcript starts at 1 by def
transcript_map(3,3:4)=[1 transcript_length]; %spliced transcript starts at 1 by def


if strand==1
    transcript_map(1,5:6)=[left_cds_border,right_cds_border]; %remember: use LAST nuc of term codon not first%move over 2 to get 1st nuc of term codon for stop
    transcript_map(2,5:6)=[left_cds_border,right_cds_border]-transcript_map(1,3)+1;
else
    transcript_map(1,5:6)=[right_cds_border,left_cds_border]; %remember: use LAST nuc of term codon not first%move over 2 to get 1st nuc of term codon for stop
    transcript_map(2,5:6)=1+transcript_map(1,3)-[right_cds_border,left_cds_border];
    
end
transcript_map(3,5:6)=[ref_ATG_pos,ref_termend_pos]; %LAST nuc of term codon
%now put in splice coords
% order should be based on transcript

if strand==1
    [~,exon_indices]=sort(exons(:,1),'ascend'); %should already be in order
else
    [~,exon_indices]=sort(exons(:,1),'descend');
end
sorted_exons=exons(exon_indices,:);

exon_lengths=sorted_exons(:,2)-sorted_exons(:,1)+1;


if strand==-1
    sorted_exons=fliplr(sorted_exons); %so that now everything is strand-independent; exons(j,1) is 5'end of exon j in transcript order
    
end


if strand==1
    
    renumbered_sorted_exons=sorted_exons-transcript_map(1,3)+1;
else
    renumbered_sorted_exons=transcript_map(2,4)-(sorted_exons-transcript_map(1,4));
    
    
end

transcript_exon_right_ends=[0,cumsum(exon_lengths')];
transcript_exon_left_ends=transcript_exon_right_ends+1;
transcript_exon_ends=[transcript_exon_right_ends;transcript_exon_left_ends];
transcript_exon_ends=transcript_exon_ends(:)';
transcript_exon_ends=transcript_exon_ends(2:end-1);
sorted_exons_t=sorted_exons';
renumbered_sorted_exons_t=renumbered_sorted_exons';
genome_exon_ends=sorted_exons_t(:)';
primary_transcript_exon_ends=renumbered_sorted_exons_t(:)';
ends_array=[genome_exon_ends;primary_transcript_exon_ends;transcript_exon_ends];
%check
%   ends_array(:,2:end)-ends_array(:,1:end-1)

transcript_map(1:3,8:end)=ends_array;
%now add to m under each end-entry amino acid numbers of codon to
%which the nucleotide belongs
%thus a split codon is attributed to both ends. 0 if no codon
%(5,3UT). Also add under ATG and term positions 1 (by def) and
%peplength

incodons= ceil((ends_array(2,:)-   ref_ATG_pos +1 )/3);
outcodons=ceil((3+ref_termend_pos   -ends_array(2,:))/3) ; %add 3 to correct for: ref_term_pos indicates 1st nuc of TAA
coding_index=find(incodons>0 & outcodons>0);
%m(3,:)=[0 0 0 1 1+(ref_term_pos-ref_ATG_pos)/3 ends_array(2,coding_index)]
transcript_map(4,5:6)=[1 (1+ref_termend_pos-ref_ATG_pos)/3];

transcript_map(1:2,7)=size(exons,1);

codon_nums=1+(ends_array(2,coding_index)-ref_ATG_pos)/3;
codon_pos=mod(codon_nums,1);

codon_pos(codon_pos<0.3)=1;
codon_pos(codon_pos<0.6)=2;
codon_pos(codon_pos>0.6 & codon_pos<1)=3;
codon_pos=codon_pos/10;
codon_nums=floor(codon_nums)+codon_pos; % indicator: j.k means kth pos of codon j, k 1 to 3

transcript_map(4,9:9+length(codon_nums)-1)=codon_nums;


%%%%%%%%%%%
function sequences=get_transcript_sequences(chrseq,chrseqrc,strand,input_exons,ref_ATG_pos,ref_termend_pos)

sequences=struct('unspliced_seq',{},'cds',{},'fiveu',{},'threeu',{},'splice_junctions',{});

% %% tests:
% seq='GGGGATGCCCGTACACACACACACACACAGTAATTTTTTTT'
% ref_ATG_pos=5;
% ref_termend_pos=13;
% exons=[1 10;31 41];
% strand=1;
%test -strand:
% seq=rev_comp(seq);
% exons=[1 11;32 41];
% strand=-1;

[~,exon_index]=sort(input_exons(:,1));
exons=input_exons(exon_index,:);

if strand==-1
    chrseq=chrseqrc;
    exons=rot90(length(chrseq)-exons+1,2); %believe it or not, that's what works
end

unspliced_seq=chrseq(exons(1):exons(end));
sequences(1).unspliced_seq=unspliced_seq;

spliced_seq_len=sum(exons(:,2)-exons(:,1))+size(exons,1);

spliced_seq=zeros(1,spliced_seq_len);
splice_junctions=zeros(size(exons,1)-1,45);
startposition=1;
for index=1:size(exons,1)
    exon_range=exons(index,1):exons(index,2);
    endposition=startposition+length(exon_range)-1 ;
    spliced_seq(startposition:endposition)=chrseq(exon_range);
    startposition=endposition+1;
    if index<size(exons,1)
        left_jx_posL=max(1,exons(index,2)-9);
        left_jx_posR=min(exons(index,2)+10,length(chrseq));
        
        donor=[chrseq(left_jx_posL:exons(index,2)),'/',chrseq(exons(index,2)+1:left_jx_posR)];
        if length(donor)<21
            donor=[char(ones(1,21-length(donor))*32),donor];
        end
        
        right_jx_posL=max(1,exons(index+1,1)-10);
        right_jx_posR=exons(index+1,1)+9;
        donor=[chrseq(left_jx_posL:exons(index,2)),'/',chrseq(exons(index,2)+1:left_jx_posR)];
        
        acceptor=[chrseq(right_jx_posL:exons(index+1,1)-1),'\',chrseq(exons(index+1,1):right_jx_posR)];
        if length(acceptor)<21
            acceptor=[acceptor,char(ones(1,21-length(acceptor))*32)];
        end
        
        splice_junctions(index,:)=char([donor,'...',acceptor]);
    end
end
sequences(1).splice_junctions=char(splice_junctions);
spliced_seq(spliced_seq==0)=[];
spliced_seq=char(spliced_seq);
sequences.fiveu=spliced_seq(1:ref_ATG_pos-1);
sequences.cds=spliced_seq(ref_ATG_pos:ref_termend_pos);
sequences.threeu=spliced_seq(ref_termend_pos+1:end);

%%%%%%
function ATG_analysis=check_ATGs(sequences)
ATG_analysis=struct('uORFs',{},'ref_kozak',{});
uORFs=struct('ATG_pos',{},'kozak',{},'class',{},'length',{});
fiveu=sequences.fiveu;
cds=sequences.cds;
seq=uppercase([fiveu,cds]);
fiveu_ATG=regexp(fiveu,'ATG');
fiveu_term=regexp(fiveu,'TAA|TGA|TAG');
ATGframes=mod(length(fiveu)-fiveu_ATG-2,3);
termframes=mod(length(fiveu)-fiveu_term-2,3);
ref_kozak=get_ATG_kozak_score([fiveu(max(1,end-9):end),cds(1:min(13,length(cds)))]);
for k=1:length(fiveu_ATG)
    ATGregion=seq( max(1,fiveu_ATG(k)-10) : min( fiveu_ATG(k)+12, length(seq) ) ) ;
    
    kozak=get_ATG_kozak_score(ATGregion);
    uORFs(k).kozak=kozak;
    uORFs(k).ATG_pos=fiveu_ATG(k);
    frame=ATGframes(k);
    
    stops=find(termframes==frame & fiveu_term>fiveu_ATG(k));
    
    if isempty(stops) & frame==0
        uORFs(k).class=1;
        
        uORFs(k).length=(1+length(fiveu)-fiveu_ATG(k))/3;
        
    elseif isempty(stops) & frame>0
        uORFs(k).class=2;
        uORFs(k).length=(1+length(fiveu)-fiveu_ATG(k))/3;
    else
        uORFs(k).class=3;
        stop_pos=fiveu_term(min(stops));
        uORFs(k).length=(stop_pos-fiveu_ATG(k))/3;
    end
end
ATG_analysis(1).uORFs=uORFs;
ATG_analysis.ref_kozak=ref_kozak;

%%%%%%%%%%%%%%%%%
function [transcript_summary,transcript_names]=get_annotations(input_transcript_summary,annotation_version)
fclose all;
transcript_summary=input_transcript_summary;
transcript_names=zeros(length(transcript_summary),length(transcript_summary(1).name));
for k=1:length(transcript_summary)
    transcript_names(k,:)=transcript_summary(k).name;
    
end
disp('got names');
deffid=fopen([annotation_version,'defline.txt']);

defline=fgets(deffid);
while ischar(defline)
    C=textscan(defline,'%s');
    defname=C{1}{1};
    
    [~,b]=ismember(defname,transcript_names,'rows');
    if b~=0
        transcript_summary(b).defline=defline(20:end-1);
      %  fprintf('defline %d  %s; goes into transcript_summary(%d)\n',k,defline,b);
        %             transcript_summary(b)
        %             pause
    end
    
    
    defline=fgets(deffid);
end
disp('got def');
desfid=fopen([annotation_version,'description.txt']);
desline=fgets(desfid);
while ischar(desline)
    
    C=textscan(desline,'%s');
    desname=C{1}{1};
    [~,b]=ismember(desname,transcript_names,'rows');
    if b~=0
        transcript_summary(b).description=desline(20:end-1);
    end
    
    
    desline=fgets(desfid);
end
disp('got des');
%%
annfid=fopen([annotation_version,'annotation_info.txt']);

annline=fgets(annfid);


while ischar(annline)
    C=textscan(annline,'%s %s %s %s');
    if ~strfind(C{3}{1},C{2}{1})
        disp(annline);
        pause
    end
    if ~strcmp(C{3}{1},C{4}{1})
        disp(annline);
        pause
    end
    %     if ischar(annline)
    C=textscan(annline,'%s %s %s');
    annname=C{3}{1};
    [~,b]=ismember(annname,transcript_names,'rows');
    %     transcript_summary(b).description=desline(20:end);
    %     end
    if b~=0
        annline=annline(1:end-1); %remove eol
        annline(regexp(annline,'\t'))='|';
        slashpos=regexp(annline,'\|');
        annline=annline(slashpos(4)+1:end);
        if length(annline)==8
            annline=[];
        end
        transcript_summary(b).annotation_info=annline;
    else
        disp('No gff info for:');
        %NOTE: 3 alt transcripts have annotation_info but no gff_info.
        %So disregard
        
        %          No gff info for:
        %30786438	Cre02.g102276	Cre02.g102276.t2.1	Cre02.g102276.t2.1
        
        %No gff info for:
        %30789891	Cre10.g456420	Cre10.g456420.t2.1	Cre10.g456420.t2.1
        
        %No gff info for:
        %30777607	Cre16.g666334	Cre16.g666334.t3.1	Cre16.g666334.t3.1	PF05691						AT1G55740.1	AtSIP1,SIP1	seed imbibition 1
        
        disp(annline);
    end
    annline=fgets(annfid);
end

disp('got ann');
%%
%%%%%%%%%
function lookup_table=make_lookup_table(transcript_summary)
lookup_table=zeros(length(transcript_summary),3);
for k=1:length(transcript_summary)
    map=transcript_summary(k).transcript_map;
    lookup_table(k,:)=[map(1,1),min(map(1,[3,4])),max(map(1,[3,4]))];
end
%%%%%%%%%%%%%%%
function current_gff_table=read_gff_table(annotation_version_name)

%write gff_table to global and to workspace
global gff_table;
global annotation_version;
annotation_version=annotation_version_name;

%e.g. 'Cr_281_v5.5.'
encoded_gff_filename=[annotation_version,'gff_encoded.bin'];
fid=fopen(encoded_gff_filename);
if fid==-1
    fprintf('Could not find file %s\n',encoded_gff_filename);
    encode_gff_table(annotation_version);
    fid=fopen(encoded_gff_filename);
end

current_gff_table=fread(fid,[421882,24],'int32');
gff_table=current_gff_table;
fclose(fid);
%%%%%%%%%%%%%%%%%%%%%
%To make gff_table.bin binary file, encoding gff file
function encode_gff_table(annotation_version)
    disp('making encoded gff variable and saving in binary file');
disp('scanning file');
filename = [annotation_version,'gene_exons.gff3'];
T=fileread(filename);
tic;ts=textscan(T,'%s %s %s %s %s %s %s %s %s');toc
%%
disp('getting chroms');
us_indices=zeros(1,length(ts{1})-2);
clear region_numbers;
region_numbers=us_indices;
%tic;
for k=3:length(ts{1})
    us_indices(k-2)=regexp(ts{1}{k},'_');
end;%toc

%tic;

for k=3:length(ts{1})
    
    %disp(ts{1}{k});
    region_numbers(k-2)=str2num(ts{1}{k}(us_indices(k-2)+1:end));
end;%toc
%%
disp('getting starts and ends');
startcell=ts{4}(3:end);
starts=zeros(length(startcell),1);
ends=starts;
for k=1:length(startcell)
    starts(k)=str2num(startcell{k});
end

endcell=ts{5}(3:end);
for k=1:length(endcell)
    ends(k)=str2num(endcell{k});
end

disp('getting strands and frames');
%%
%strand encoded as 1 for + and -1 for -
strand_char=cell2mat(ts{7});
strand_val=strand_char+0;
strands=zeros(length(strand_val),1);
strands(strand_val==43)=1;strands(strand_val==45)=-1;

%frame encoded as -1 for "." and 0,1,2 for 0,1,2
frame_char=cell2mat(ts{8});
frame_val=frame_char+0;
frames=zeros(length(frame_val),1);
frames(frame_val==46)=-1;frames(frame_val==48)=0;
frames(frame_val==49)=1;frames(frame_val==50)=2;

disp('coding parts');
%coding gene parts  gene 1  mRNA 2   exon 3 five_prime_UTR 4 CDS 5
%three_prime_UTR 6
%%
geneparts=zeros(length(ts{3})-2,1);
genepartscell=ts{3}(3:end);
for k=1:length(genepartscell)
    part=genepartscell{k};
    
    if strcmp(part,'gene')
        val=1;
    elseif strcmp(part,'mRNA')
        val=2;
    elseif strcmp(part,'exon')
        val=3;
    elseif strcmp(part,'five_prime_UTR')
        val=4;
    elseif strcmp(part,'CDS')
        val=5;
    elseif strcmp(part,'three_prime_UTR')
        val=6;
    else
        disp(part)
        pause
        val=0;
    end
    geneparts(k)=val;
    
    if mod(k,1000)==0
       % fprintf('%d. val %d, part %s\n',k,val,part);
    end
end
%%
disp('getting names');
names=ones(length(geneparts),18)*32;
for k=1:length(geneparts)
    idstring=ts{9}{k+2};
    
    pos=min(regexp(idstring,'.v5.5'))-1;
    name=idstring(4:pos);
    if length(name)<18
        name=char([name,ones(1,18-length(name))*32]);
    end
    names(k,:)=name;
end
%%
disp('writing table to file');
gff_table=[region_numbers' , geneparts, starts, ends,strands,frames,names];

%%
fid=fopen([annotation_version,'gff_encoded.bin'],'w');
tic;fwrite(fid,gff_table,'int32');%toc;
fclose(fid);
%clear gff_table;
%%
%%%%%%%%%%%%%%%%%%%
function kozak_score=get_ATG_kozak_score(ATG_context)
%ATGcontext -10:-1 ATG +4:+13

kozak_weight_matrix=[   0.0049228   0.0037724   0.003809    0.0022303    0.014706   0.0077169    0.015998     0.09788    0.027327    0.035746      1.9999  1.9999e-06  1.9999e-06     0.02303    0.022501     0.01518     0.01354   0.0067114    0.011505    0.011405   0.0040895    0.010191    0.015609;
                        0.0059805   0.0048946   0.0057398   0.0025653    0.013025    0.013622    0.018183    0.034191    0.026954    0.039209  1.9999e-06  1.9999e-06  1.9999e-06    0.035873    0.038625    0.033313    0.018313     0.01002    0.022616    0.014725   0.0054366    0.017691    0.019078;
                        0.005858    0.0047561   0.0042573   0.0022596    0.022496   0.0097002    0.012912    0.074448    0.018088    0.026706  1.9999e-06  1.9999e-06      1.9999     0.05886    0.017314    0.041362    0.022629   0.0068287    0.020364    0.017154    0.003809    0.017833    0.024428;
                        0.0038523   0.0033902   0.0042573   0.0018688    0.010401   0.0080924   0.0082674    0.020217    0.010898    0.011876  1.9999e-06      1.9999  1.9999e-06    0.019613    0.016297    0.019301   0.0099833   0.0060355    0.011753    0.008192   0.0037965   0.0099676   0.0099714];
    if length(ATG_context)<23
        %rare; assume if it happens the deficit is on the left
        buffer=23-length(ATG_context);
        ATG_context=[char(ones(1,buffer)*32),ATG_context];
    end
                    
                    
    seq_m=repmat(uppercase(ATG_context),4,1);
    nucs='ACGT';
    nucs_m=repmat(nucs',1,length(ATG_context));
    seq_n=double(seq_m==nucs_m);  %seq_n is 4 x npos; for each sequence it has a 1 in i,j if the sequence is nuc(i) at pos j, o/w 0

    
    kozak_score=sum(kozak_weight_matrix(find(seq_n)))-6;
  %%%%%%%%%%%%%%%%%
  function sequence=read_seq_v2(region_number,left,right)
%two strategies depending on seqlength. For seqs<=150 kb,fastest to use
%filepointers (MUCH faster for small pieces; ~50X under 1 kb). For longer seqs faster to fileread the whole file and pull
%out the subseq by indices. Using flat files is an independent big speedup
seq_version='Creinhardtii_281_v5.0.';
seq_file_name = 'Creinhardtii_281_v5.0.softmasked.fa';
seq_file_matfilename = 'Creinhardtii_281_v5.0.flat_file.mat';


sequence=[];
chrlength=0;

if ~check_QC(region_number,left,right)
    return
end

if region_number<18
    prefix='chromosome_';
else
    prefix='scaffold_';
end

chrfilename=['Creinhardtii_281_v5.0.flat_seqs.dir/Creinhardtii_281_v5.0.',prefix,num2str(region_number),'_flatfile'];

%quick check if files are where they belong; if not this will install them
%the first time they are needed, provided the
%Creinhardtii_281_v5.0.softmasked.fa file is in the current directory
% try
%     q=ls(chrfilename);
% catch
%     try
%         make_flat_seq_file('Creinhardtii_281_v5.0.');
%     catch
%         fprintf('Error. Flat seq files and/or their containing directory not found;\nalso downloaded seqfile Creinhardtii_281_v5.0.softmasked.fa not in present directory\n');
%         return
%     end
% end

if right-left>1.5*10^5  %at this length two methods are equally fast; longer pays to fileread whole chromosome
       
    chrseq=fileread(chrfilename);
    chrlength=length(chrseq);
    if right>chrlength
        % fprintf('%d is longer than chr %d length %d\n',right,region_number,length(chrseq));
        right=chrlength;
    end
    sequence=chrseq(left:right);
    clear chrseq;
else %MUCH faster for short sequences
    fid=fopen(chrfilename);
    fseek(fid,0,'eof');
    chrlength=ftell(fid);
    if right>chrlength
        % fprintf('%d is longer than chr %d length %d\n',right,region_number,length(chrseq));
        right=chrlength;
    end
    fseek(fid,left-1,'bof');
    if right-left+1>0
        sequence=fgets(fid,right-left+1);
    else
        sequence=[];
    end
    fclose(fid);
end
%%%%
function QC=check_QC(region_number,left,right)
QC=0;
if numel(region_number)>1
    disp('bad region');
    return
end

if region_number>54
    disp('no such region');
    return
end


if numel(left)>1 | numel(right)>1
    disp('range must be 1x1 to 1x1');
    return
end

if isempty(left) | isempty(right) | left>right
    disp('empty range');
    return
end


if left-floor(left)~=0 | right-floor(right)~=0
    disp('integers only');
    return
end

if left<=0
    disp('cannot have nonpositive positions!');
    return
end
QC=1;

%%%%%%%%%%%%%
function flat_seqfile_index=make_flat_seq_file(seq_version)
%objective is: take chrom seq file, rewrite with no >chromosome_1 etc
%lines, write to new file, also save filepointer index to beginning and length of each
%chromosome for super-rapid retrieval. Also write flatseqfiles for each
%chrom to a new directory for supersuper fast retrieval (maybe)


seq_file_name = [seq_version,'softmasked.fa'];
seq_file_matfilename = [seq_version,'flat_file.mat'];
flatfilename=[seq_version,'flat_file'];
seq=fileread(seq_file_name);

%seq_version='Creinhardtii_281_v5.0.';
%%

cp=find(seq=='>');
cp=[cp,length(seq)];
cr=find(    seq==sprintf('\n')  );
flat_seqfile_index=zeros(length(cp)-1,3);
flat_dirname=[seq_version,'flat_seqs.dir'];
mkdir(flat_dirname);
fid_out=fopen([flat_dirname,'/',seq_version,flat_file'],'w');

for k=1:length(cp)-1
    nextcr=cr(find(cr>cp(k), 1 ));
    regname=seq(cp(k)+1:nextcr-1)
    dp=find(regname=='_');
    regnum=str2double(regname(dp+1:end));
    fptr_start=ftell(fid_out);
    regseq=seq(nextcr+1:cp(k+1)-1);
    regseq(regseq==sprintf('\n'))=[];
    fprintf(fid_out,regseq);
    flat_seqfile_index(k,:)=[regnum,fptr_start,length(regseq)];
    disp(flat_seqfile_index(k,:));
    flat_seq_chr_filename=sprintf('%s/%s%s_flatfile',flat_dirname,seq_version,regname);
    fid_chrout=fopen(flat_seq_chr_filename,'w');
    fprintf(fid_chrout,regseq);
    fclose(fid_chrout);
end
    fclose(fid_out);
    save(seq_file_matfilename,'flat_seqfile_index');
    
