# Supplementary material for: Tying Down Loose Ends in the Chlamydomonas Genome: Functional Significance of Abundant Upstream Open Reading Frames
Source: G3 (Bethesda). 2015 Dec 23;6(2):435–46. doi: 10.1534/g3.115.023119 (PMC4751561; doi:10.1534/g3.115.023119)
Supplement: Supporting Information [file supp_g3.115.023119_FileS1.zip › match_dinuc_freq.m]

function newseq=match_dinuc_freq(seqlength,dinuc_freqs)

nucs='ACGT';
firstfreqs=sum(cumsum(dinuc_freqs),2);

newseq=zeros(1,seqlength);
newseq(1)=min(find(firstfreqs>rand));
for j=1:4
    csm(j,:)=cumsum(dinuc_freqs(j,:))/sum(dinuc_freqs(j,:));
end
for k=2:seqlength
    newseq(k)=find(csm(newseq(k-1),:)>rand, 1 );
end
for k=1:length(nucs)
    newseq(newseq==k)=nucs(k);
end
newseq=char(newseq);
