# Supplementary material for: Tying Down Loose Ends in the Chlamydomonas Genome: Functional Significance of Abundant Upstream Open Reading Frames
Source: G3 (Bethesda). 2015 Dec 23;6(2):435–46. doi: 10.1534/g3.115.023119 (PMC4751561; doi:10.1534/g3.115.023119)
Supplement: Supporting Information [file supp_g3.115.023119_FileS1.zip › read_codon_table.m]

%%
global codon_table;

try

codon_table=char(dlmread('codon_table'));
%disp('got from file');
%codon_table
catch

try
%%
codon_table1=fileread('codons.txt');
codon_table2=strrep(codon_table1,sprintf('\n'),'');
codon_table=reshape(codon_table2,4,numel(codon_table2)/4);

%%
catch

end
end
