# Supplementary material for: Tying Down Loose Ends in the Chlamydomonas Genome: Functional Significance of Abundant Upstream Open Reading Frames
Source: G3 (Bethesda). 2015 Dec 23;6(2):435–46. doi: 10.1534/g3.115.023119 (PMC4751561; doi:10.1534/g3.115.023119)
Supplement: Supporting Information [file supp_g3.115.023119_FileS1.zip › read_seq_v2.m]

function sequence=read_seq_v2(region_number,left,right)
%two strategies depending on seqlength. For seqs<=150 kb,fastest to use
%filepointers (MUCH faster for small pieces; ~50X under 1 kb). For longer seqs faster to fileread the whole file and pull
%out the subseq by indices. Using flat files is an independent big speedup
% 
% seq_file_name = 'Creinhardtii_281_v5.0.softmasked.fa';
% seq_file_matfilename = 'Creinhardtii_281_v5.0.flat_file.mat';


sequence=[];
chrlength=0;

if ~check_QC(region_number,left,right)
    return
end

if region_number<18
    prefix='chromosome_';
else
    prefix='scaffold_';
end

chrfilename=['Creinhardtii_281_v5.0.flat_seqs.dir/Creinhardtii_281_v5.0.',prefix,num2str(region_number),'_flatfile'];

%quick check if files are where they belong; if not this will install them
%the first time they are needed, provided the
%Creinhardtii_281_v5.0.softmasked.fa file is in the current directory
%  try
%      q=ls(chrfilename);
%  catch
%      try
%          make_flat_seq_file(seq_file_name,seq_file_matfilename);
%      catch
%          fprintf('Error. Flat seq files and/or their containing directory not found;\nalso downloaded seqfile Creinhardtii_281_v5.0.softmasked.fa not in present directory\n');
%          return
%      end
%  end

if right-left>1.5*10^5  %at this length two methods are equally fast; longer pays to fileread whole chromosome
       
    chrseq=fileread(chrfilename);
    chrlength=length(chrseq);
    if right>chrlength
        % fprintf('%d is longer than chr %d length %d\n',right,region_number,length(chrseq));
        right=chrlength;
    end
    sequence=chrseq(left:right);
    clear chrseq;
else %MUCH faster for short sequences
    fid=fopen(chrfilename);
    fseek(fid,0,'eof');
    chrlength=ftell(fid);
    if right>chrlength
        % fprintf('%d is longer than chr %d length %d\n',right,region_number,length(chrseq));
        right=chrlength;
    end
    fseek(fid,left-1,'bof');
    if right-left+1>0
        sequence=fgets(fid,right-left+1);
    else
        sequence=[];
    end
    fclose(fid);
end
%%%%
function QC=check_QC(region_number,left,right)
QC=0;
if numel(region_number)>1
    disp('bad region');
    return
end

if region_number>54
    disp('no such region');
    return
end


if numel(left)>1 | numel(right)>1
    disp('range must be 1x1 to 1x1');
    return
end

if isempty(left) | isempty(right) | left>right
    fprintf('left %d, right %d, empty range\n',left,right);
    return
end


if left-floor(left)~=0 | right-floor(right)~=0
    disp('integers only');
    return
end

if left<=0
    disp('cannot have nonpositive positions!');
    return
end
QC=1;

%%%%%%%%%%%%%
function flat_seqfile_index=make_flat_seq_file(seq_file_name,seq_file_matfilename)
%objective is: take chrom seq file, rewrite with no >chromosome_1 etc
%lines, write to new file, also save filepointer index to beginning and length of each
%chromosome for super-rapid retrieval. Also write flatseqfiles for each
%chrom to a new directory for supersuper fast retrieval (maybe)


%seq_file_name = 'Creinhardtii_281_v5.0.softmasked.fa'
%seq_file_matfilename = 'Creinhardtii_281_v5.0.flat_file.mat'
%flatfilename='Creinhardtii_281_v5.0.flat_file'
seq=fileread(seq_file_name);

version='Creinhardtii_281_v5.0.';
%%

cp=find(seq=='>');
cp=[cp,length(seq)];
cr=find(    seq==sprintf('\n')  );
flat_seqfile_index=zeros(length(cp)-1,3);
flat_dirname=[version,'flat_seqs.dir'];
mkdir(flat_dirname);
fid_out=fopen([flat_dirname,'/Creinhardtii_281_v5.0.flat_file'],'w');

for k=1:length(cp)-1
    nextcr=cr(find(cr>cp(k), 1 ));
    regname=seq(cp(k)+1:nextcr-1)
    dp=find(regname=='_');
    regnum=str2double(regname(dp+1:end));
    fptr_start=ftell(fid_out);
    regseq=seq(nextcr+1:cp(k+1)-1);
    regseq(regseq==sprintf('\n'))=[];
    fprintf(fid_out,regseq);
    flat_seqfile_index(k,:)=[regnum,fptr_start,length(regseq)];
    disp(flat_seqfile_index(k,:));
    flat_seq_chr_filename=sprintf('%s/%s%s_flatfile',flat_dirname,version,regname);
    fid_chrout=fopen(flat_seq_chr_filename,'w');
    fprintf(fid_chrout,regseq);
    fclose(fid_chrout);
end
    fclose(fid_out);
    save(seq_file_matfilename,'flat_seqfile_index');
    
