# Supplementary material for: Tying Down Loose Ends in the Chlamydomonas Genome: Functional Significance of Abundant Upstream Open Reading Frames
Source: G3 (Bethesda). 2015 Dec 23;6(2):435–46. doi: 10.1534/g3.115.023119 (PMC4751561; doi:10.1534/g3.115.023119)
Supplement: Supporting Information [file supp_g3.115.023119_FileS1.zip › rev_comp.m]

function rev_comp_seq=rev_comp(seq)

%reverse-complement; keep soft-mask; Ns stay N etc.  Splicing indicators
%and cds indicators (/\<>) flip. 

%A bit faster to compare to numbers

rev_comp_seq=fliplr(seq);
rs=rev_comp_seq;
% 65    67    71    84    47    92    60    62    97    99   103   116
%A      C     G     T     /     \     <     >      a     c    g    t
rev_comp_seq(rs==65)=84;
rev_comp_seq(rs==67)=71;
rev_comp_seq(rs==71)=67;
rev_comp_seq(rs==84)=65;

rev_comp_seq(rs==47)=92;
rev_comp_seq(rs==92)=47;

rev_comp_seq(rs==60)=62;
rev_comp_seq(rs==62)=60;

rev_comp_seq(rs==97)=116;
rev_comp_seq(rs==99)=103;
rev_comp_seq(rs==103)=99;
rev_comp_seq(rs==116)=97;

%rev_comp_seq=char(rev_comp_seq);
