# Supplementary material for: Tying Down Loose Ends in the Chlamydomonas Genome: Functional Significance of Abundant Upstream Open Reading Frames
Source: G3 (Bethesda). 2015 Dec 23;6(2):435–46. doi: 10.1534/g3.115.023119 (PMC4751561; doi:10.1534/g3.115.023119)
Supplement: Supporting Information [file supp_g3.115.023119_FileS1.zip › summarize_uORFs.m]

function uORF_summaries=summarize_uORFs(fiveut_info)
class_0_info=struct('seq',{},'position',{},'peptide',{},'Kozak',{});
class_1_info=struct('seq',{},'position',{},'peptide',{},'Kozak',{});
class_2_info=struct('seq',{},'position',{},'peptide',{},'Kozak',{});
class_3_info=struct('seq',{},'position',{},'peptide',{},'Kozak',{});
for k=1:length(fiveut_info)
    uORFs=fiveut_info(k).uORFs;
    
    for j=1:length(uORFs)
        
        info=struct('seq',{},'position',{},'peptide',{},'Kozak',{});
        uORF=uORFs(j);
        info(1).peptide=uORF.peptide;
        info.seq=uORF.uORF_seq;
        info.Kozak=uORF.Kozak_score;
        info.position=uORF.position;
        if uORF.uORF_class==0
            class_0_info(length(class_0_info)+1)=info;
        elseif uORF.uORF_class==1
            class_1_info(length(class_1_info)+1)=info;
        elseif uORF.uORF_class==2
            class_2_info(length(class_2_info)+1)=info;
        else
            class_3_info(length(class_3_info)+1)=info;
        end
    end
end
uORF_summaries.class_0_info=class_0_info;
uORF_summaries.class_1_info=class_1_info;
uORF_summaries.class_2_info=class_2_info;
uORF_summaries.class_3_info=class_3_info;
        
        
        
