# Supplementary material for: Tying Down Loose Ends in the Chlamydomonas Genome: Functional Significance of Abundant Upstream Open Reading Frames
Source: G3 (Bethesda). 2015 Dec 23;6(2):435–46. doi: 10.1534/g3.115.023119 (PMC4751561; doi:10.1534/g3.115.023119)
Supplement: Supporting Information [file supp_g3.115.023119_FileS1.zip › uORF_analysis_scripts.m]

% analysis scripts to make figures etc

%Table of uORF abundance
uORF_number_table=zeros(length(transcript_summary),3);
for k=1:length(transcript_summary)
    
    for j=1:length(transcript_summary(k).ATG_analysis.uORFs)
        uORF=transcript_summary(k).ATG_analysis.uORFs(j);
        uclass=uORF.class;
        uORF_number_table(k,uclass)=uORF_number_table(k,uclass)+1;
    end
    for j=1:length(transcript_summary(k).ATG_analysis.uORFs)
        
    end
end
%%
%NUMBERS for table 1
u000index=find(uORF_number_table(:,1)==0 & uORF_number_table(:,2)==0 & uORF_number_table(:,3)==0);
%check
sum(sum(uORF_number_table(u000index,:)))
fprintf('%d transcripts with no uORFs\n',length(u000index));
%
u003index=find(uORF_number_table(:,1)==0 & uORF_number_table(:,2)==0 & uORF_number_table(:,3)>0);

fprintf('%d transcripts with only class 3; ave numbers uORFs %.1f %.1f %.1f\n',length(u003index),mean(uORF_number_table(u003index,:)));
%
u020index=find(uORF_number_table(:,1)==0 & uORF_number_table(:,2)>0 & uORF_number_table(:,3)==0);

fprintf('%d transcripts with only class 2; ave numbers uORFs %.1f %.1f %.1f\n',length(u020index),mean(uORF_number_table(u020index,:)));
%
u100index=find(uORF_number_table(:,1)>0 & uORF_number_table(:,2)==0 & uORF_number_table(:,3)==0);

fprintf('%d transcripts with only class 1; ave numbers uORFs %.1f %.1f %.1f\n',length(u100index),mean(uORF_number_table(u100index,:)));
%

u023index=find(uORF_number_table(:,1)==0 & uORF_number_table(:,2)>0 & uORF_number_table(:,3)>0);

fprintf('%d transcripts with only class 2 and class 3; ave numbers uORFs %.1f %.1f %.1f\n',length(u023index),mean(uORF_number_table(u023index,:)));
%
u103index=find(uORF_number_table(:,1)>0 & uORF_number_table(:,2)==0 & uORF_number_table(:,3)>0);

fprintf('%d transcripts with only class 1 and class 3; ave numbers uORFs %.1f %.1f %.1f\n',length(u103index),mean(uORF_number_table(u103index,:)));
%
u120index=find(uORF_number_table(:,1)>0 & uORF_number_table(:,2)>0 & uORF_number_table(:,3)==0);

fprintf('%d transcripts with only class 1 and class 2; ave numbers uORFs %.1f %.1f %.1f\n',length(u120index),mean(uORF_number_table(u120index,:)));
%
u123index=find(uORF_number_table(:,1)>0 & uORF_number_table(:,2)>0 & uORF_number_table(:,3)>0);

fprintf('%d transcripts with class 1 class 2 and class 3; ave numbers uORFs %.1f %.1f %.1f\n',length(u123index),mean(uORF_number_table(u123index,:)));

%
u1index=find(uORF_number_table(:,1)>0);
fprintf('%d transcripts with class 1; ave numbers uORFs %.1f %.1f %.1f\n',length(u1index),mean(uORF_number_table(u1index,:)));

u2index=find(uORF_number_table(:,2)>0);
fprintf('%d transcripts with class 2; ave numbers uORFs %.1f %.1f %.1f\n',length(u2index),mean(uORF_number_table(u2index,:)));

u3index=find(uORF_number_table(:,3)>0);
fprintf('%d transcripts with class 3; ave numbers uORFs %.1f %.1f %.1f\n',length(u3index),mean(uORF_number_table(u3index,:)));
%checks
length(u000index)+length(u003index)+length(u020index)+length(u100index)+length(u023index)+length(u103index)+length(u120index)+length(u123index)

length(u100index)+length(u103index)+length(u120index)+length(u123index)

length(u020index)+length(u023index)+length(u120index)+length(u123index)

length(u003index)+length(u023index)+length(u103index)+length(u123index)

%%
%random checks from Phytozome; perfect match, uORFs confirmed
tx1005ut='CAGAAGCGTGCTTGAAAGCCGGCACATCGGCAACCCTGTTTCCAGACTTGCCCCACCTCAAACCCACTCAGACATCCCTATTATATGTGCGCCTGCATAAGGCGCAGAAAACACATCTCTCGTTTTACATCTTCCTGCCTCCGCCTTGAGCCGTTCAGTGACACAACTCTCTTCACCTCAGCAGCGGCCTTTCCATCTCATTCAAGCTTATTTGCATCTTAAATTAACACATTAAAACCTACCGGGCGGGTAGGGCTGTCTCGCCTGCGCTATCAGAGTGCTGCATATTGCTAAGCTCTACGGCAGAGCTTCACCCGTCCCAATATTCCTGCCTTCAGAGGCAGCGGAACCAGGAATGTTGCAGCAGGACGACCAACGGCACCGCACCACCGGCGCAGAAGTCCTTCGCTGAGGCGCTGAGTCCTCAGCGTGAAAGCTAGATGGCGCTTCCCCAGATTTTGCTATGGCTATGCTGGGGTGCTGCCGTTGTCAGAGGGCAGCGCGGCAATGAGGTCGACGTCCCCGCAATG';

tx10005ut='CCCATTCATGTGTTTGATCGCATCATTACACAGCACCCGCCCATTGCCAGTTTTGCAGAGCATCCAAAATGCCAAAGGCTACATGCTCCCTCTGATGTCACGGGGGCGAAAACCTGCTCAGTCGCCACGTGTTGGACGGTGCATGGCTAGCAGCTCCTTTCCAGGCGTAGATTGGTGGAAGGCATTTGGTACAAGGGCTTCCAAGGAAGGGGTAAGGCGGGGAACGCGTGTCATGGACGAGGGCACGCCATGGCCGTGCGCGCACACGCAATGACAGGACTGGCTCGGCCGGACTGGTCACATTCACGGCGCGACATACAGTCATGACAACTGCTGCCCCAGAACCGTCTTGTGTTCAAATG';

%%
% ATG density in 5UT vs cds (Table 2)
ATG_frames_5ut=zeros(length(transcript_summary),2); %for each transcript #inframe and outframe ATGs rel to ref in cols 1,2
ATG_frames_cds=zeros(length(transcript_summary),2); %for each transcript #inframe and outframe ATGs rel to ref in cols 1,2
fivelen=0;
clen=0;
for k=1:length(transcript_summary)
    fu=transcript_summary(k).sequences.fiveu;
    fivelen=fivelen+length(fu);
    
    cds=transcript_summary(k).sequences.cds;
    clen=clen+length(cds)-3;  %don't count init ATG
    %checked out that this does find ATGs in or out of frame with ref ATG
    fa=strfind(fu,'ATG');
    ca=strfind(cds,'ATG');
    n=mod(length(fu),3);
    fan=mod(fa,3);
    fan(fan==0)=3;
    inframe_index=(fan==n+1);
    ATG_frames_5ut(k,1)=sum(inframe_index);
    ATG_frames_5ut(k,2)=sum(1-inframe_index);
    
    n=mod(length(cds),3);
    can=mod(ca,3);
    can(can==0)=3;
    inframe_index=(can==n+1);
    ATG_frames_cds(k,1)=sum(inframe_index);
    ATG_frames_cds(k,2)=sum(1-inframe_index);

end

ATG_frames_cds_corr=ATG_frames_cds;
sum(ATG_frames_cds_corr)
ATG_frames_cds_corr(:,1)=ATG_frames_cds_corr(:,1)-1; %correct : remove initiator ATG itself
sum(ATG_frames_cds_corr)
    fprintf('Freq of in/out frame ATGs in 5UT : %.3f %.3f\n',sum(ATG_frames_5ut)/(fivelen/3));
    fprintf('Freq of in/out frame ATGs in CDS : %.3f %.3f\n',sum(ATG_frames_cds)/(clen/3));
    
    %%
    %compare to dinuc-freq-matched controls: VERY slow
    
for k=1:length(transcript_summary)
    fu_real=transcript_summary(k).sequences.fiveu;
    fu=match_dinuc_freq(length(fu_real),fiveut_dinuc_freqs);
    
    
    
    cds_real=transcript_summary(k).sequences.cds;
    
    cds=match_dinuc_freq(length(cds_real),cds_dinuc_freqs);
    
    %checked out that this does find ATGs in or out of frame with ref ATG
    fa=strfind(fu,'ATG');
    ca=strfind(cds,'ATG');
    n=mod(length(fu),3);
    fan=mod(fa,3);
    fan(fan==0)=3;
    inframe_index=(fan==n+1);
    ATG_frames_5ut(k,1)=sum(inframe_index);
    ATG_frames_5ut(k,2)=sum(1-inframe_index);
    
    n=mod(length(cds),3);
    can=mod(ca,3);
    can(can==0)=3;
    inframe_index=(can==n+1);
    ATG_frames_cds(k,1)=sum(inframe_index);
    ATG_frames_cds(k,2)=sum(1-inframe_index);

end
%%
ATG_frames_cds_corr=ATG_frames_cds;
ATG_frames_cds_corr(:,1)=ATG_frames_cds_corr(:,1)-1; %correct by removing initiator ATG itself
%%
    fprintf('In dinuc-randomized 5UT, freq of in/out frame ATGs  : %.3f %.3f\n',sum(ATG_frames_5ut)/(fivelen/3));
    fprintf('In dinuc-randomized CDS, freq of in/out frame ATGs  : %.3f %.3f\n',sum(ATG_frames_cds_corr)/(clen/3));
    
%%


figure(101);clf;
bar(mononuc_freqs);colormap(jet);shg
set(gca,'XTickLabel',{'Genome','Intergenic','Introns','5UT','CDS','3UT'});
legend('A','C','G','T');
title('Nucleotide frequencies');


names={'Genome','Intergenic','Introns','5UT','CDS','3UT'};
nucs='ACGT';
dnfs={chr_dinuc_freqs,ig_dinuc_freqs,intron_dinuc_freqs,fiveut_dinuc_freqs,cds_dinuc_freqs,threeut_dinuc_freqs};


for j=1:length(dnfs)
    dnf_freqs(:,j)=dnfs{j}(:);
end

clear pred_dinuc_freqs;
for j=1:length(dnfs)
    one_pred_dinuc_freqs=mononuc_freqs(j,:)'*mononuc_freqs(j,:);
    pred_dinuc_freqs(:,j)=one_pred_dinuc_freqs(:);
end
resid_dinuc_freqs=dnf_freqs-pred_dinuc_freqs
disp('Proportion of variance in dinuc_freqs not accounted for by single nuc freqs:');
var(resid_dinuc_freqs)./var(dnf_freqs)
disp('for 5UT 56% dinuc-specific variance');

figure(107);
bar3(resid_dinuc_freqs);

set(gca,'XTickLabel',names);
set(gca,'YTick',1:16);
nucs='ACGT';
for j=1:4
    for k=1:4
        pairnames(n,:)=nucs([j,k]);
        pairnamecell{n}=pairnames(n,:);
        n=n+1;
    end
end
set(gca,'YTickLabel',pairnamecell);
title('Dinucleotide freqs by region, residual from expectation from mononuc freqs');


figure(108);
bar3(resid_dinuc_freqs(:,[2 4 5]));

set(gca,'XTickLabel',names([2, 4, 5]));
set(gca,'YTick',1:16);
nucs='ACGT';
for j=1:4
    for k=1:4
        pairnames(n,:)=nucs([j,k]);
        pairnamecell{n}=pairnames(n,:);
        n=n+1;
    end
end
set(gca,'YTickLabel',pairnamecell);
title('Dinucleotide freqs by region, residual from expectation from mononuc freqs');
shg


[u,s,v]=svd(dnf_freqs,'econ');
%first PC is essentially due to nuc abundance in genome; factor out
red=eye(size(s));
red(1,1)=0;

figure(102);
bar3(dnf_freqs);
set(gca,'XTickLabel',names);
set(gca,'YTick',1:16);
nucs='ACGT';
n=1;

set(gca,'YTickLabel',pairnamecell);
title('Dinucleotide freqs by region');
shg
figure(103);
red_dnf=u*s*red*v';
bar3(red_dnf);
set(gca,'XTickLabel',names);
set(gca,'YTick',1:16);
set(gca,'YTickLabel',pairnamecell);
title('Dinucleotide freqs by region, first PC removed');
shg

first=0*s;first(1,1)=1;
first_dnf=u*s*first*v';
figure(104);
bar3(first_dnf);
set(gca,'XTickLabel',names);
set(gca,'YTick',1:16);
set(gca,'YTickLabel',pairnamecell);
title('Dinucleotide freqs by region, first PC only');
shg

s23=0*s;s23(2:3,2:3)=eye(2);
s23_dnf=u*s*s23*v';
figure(104);
bar3(s23_dnf);
set(gca,'XTickLabel',names);
set(gca,'YTick',1:16);
set(gca,'YTickLabel',pairnamecell);
title('Dinucleotide freqs by region, PCs 2 and 3 only');
shg


%%%%%%%%
% dnf_freqs
means=mean(dnf_freqs')';
stds=std(dnf_freqs')';
cvs=stds./means;
%


%%%%
dnfs=dnfs([2 4 5 6]);

[~,varidx]=sort(cvs,'descend');
% dnf_freqs(varidx,:)
% clear pairnames
n=1;
for j=1:4
    for k=1:4
        pairnames(n,:)=nucs([j,k]);
        pairnamecell{n}=pairnames(n,:);
        n=n+1;
    end
end
clear nucvartable
for k=1:16
    pairnamecell{k}=pairnames(k,:);
    nucvartable(k,:)=sprintf('%s\t%.2f\t%.2f\t%.2f\t%.2f\t%.2f\t%.2f',pairnames(varidx(k),:),dnf_freqs(varidx(k),1),dnf_freqs(varidx(k),2),dnf_freqs(varidx(k),3),dnf_freqs(varidx(k),4),dnf_freqs(varidx(k),5),dnf_freqs(varidx(k),6));
end
nucvartable
 figure(106);clf;
 bar3(dnf_freqs(:,[2 4 5 6]));
 set(gca,'YTick',1:16);
 set(gca,'YTickLabel',pairnamecell);
 set(gca,'XTickLabel',names([2 4 5 6]));
 set(gca,'PlotBoxAspectRatio', [10 20 10.5066]);shg
 title('Dinuc freqs by transcript region');
 %
 c=corrcoef(dnf_freqs(:,[2 4 5 6]))
 
  
%%%%%%%
nr=[];
ns=[];
nseqsets=length(sim_mut_peptide_sizes);
n_sets=nseqsets/5;
for uclass=1:4
    [nr{uclass},~]=hist(real_peptide_sizes{uclass},1:500);
    for j=1:nseqsets
        [ns{j}{uclass},~]=hist(sim_mut_peptide_sizes{j}{uclass},1:500);
    end
end
%%
figure(1);clf;
colors='yrbmk';
legline=[];
sub_box=[20,0.5,30,0.35];
for uclass=1:3
    [1 2]+3*(uclass-1)
    subplot(3,3,[1 2]+3*(uclass-1));
    plot(1:500,cumsum(nr{uclass})/sum(nr{uclass}),'g','LineWidth',2);hold on;

     rectangle('Position',sub_box);
    
    for j=1:nseqsets
        plot(1:500,cumsum(ns{j}{uclass})/sum(ns{j}{uclass}),colors(ceil(  (  j/nseqsets  )*5  )  ),'LineWidth',2 );
    end
    axis([0 150 0 1]);shg
    xlabel('ORF-encoded peptide length (aa)');
    
end
legline={'Genome'};
    otherlabels={'Scrambled','Random (dinuc)','Mut 0.1','Mut0.2','Mut 0.5'};
for q=1:5
    for rep=1:n_sets
        legline=[legline,otherlabels{q}];
    end
end
subplot(3,3,[1 2]);
legend(legline);
for uclass=1:3
    subplot(3,3,3*uclass);
    plot(1:500,cumsum(nr{uclass})/sum(nr{uclass}),'g','LineWidth',2);hold on;
    title('Boxed regions');
    
    for j=1:nseqsets
        plot(1:500,cumsum(ns{j}{uclass})/sum(ns{j}{uclass}),colors(ceil(  (  j/nseqsets  )*5  )  ),'LineWidth',2 );
    end
    axis([sub_box(1),sub_box(1)+sub_box(3),sub_box(2),sub_box(2)+sub_box(4)]);shg
end
%%
%This reproduces figure 2 in the manuscript,  with randomization
%conserving dinucleotide frequencies as well as a shuffled control, also
% mutagenesis at indicated rates; with three replicates for each

%get numbers of classes in real and sim_mut; determine std for sim_mut, use
%Poisson assumption for std for real (note reasonable fit of Poisson for
%sim_mut)

%%%%%%%%
for uclass=1:3
    [Kozak_hist_vals_real{uclass},xout]=hist(real_uORF_Kozak_scores{uclass},0:0.01:0.5);
    
end

disp('Figure 10 reproduces blue curves in MS fig 4A.');
figure(10);clf
plot(0:0.01:0.5,Kozak_hist_vals_real{1}/sum(Kozak_hist_vals_real{1}),0:0.01:0.5,Kozak_hist_vals_real{2}/sum(Kozak_hist_vals_real{2}),0:0.01:0.5,Kozak_hist_vals_real{3}/sum(Kozak_hist_vals_real{3}));
axis([0.2,0.45,0 0.09]);title('Kozak score distn in genomic 5UT uORFs');
legend({'Class 1','Class 2','Class 3'});shg

%%%%%%%%%%%

[Kozak_hist_vals_ref,xout]=hist(ref_CDS_kozaks,0:0.01:0.5);
[Kozak_hist_vals_5rand,xout]=hist(rand_fiveut_kozaks,0:0.01:0.5);
[Kozak_hist_vals_5dinucrand,xout]=hist(rand_dinuc_fiveut_kozaks,0:0.01:0.5);
figure(21);plot(xout,Kozak_hist_vals_ref/sum(Kozak_hist_vals_ref),xout,Kozak_hist_vals_5rand/sum(Kozak_hist_vals_5rand),xout,Kozak_hist_vals_5dinucrand/sum(Kozak_hist_vals_5dinucrand));axis([0.25,0.47,0,0.11]);shg
legend({'Reference ATG','random 5UT-seq ATGs','random(dinuc) 5UT-seq ATGs'});
xlabel('Kozak score');
ylabel('Frequency');
%%%%%%%%

%%

real_class_numbers(1,1)=length(real_uORF_summaries.class_1_info);
real_class_numbers(2,1)=length(real_uORF_summaries.class_2_info);
real_class_numbers(3,1)=length(real_uORF_summaries.class_3_info);
real_class_numbers(4,1)=length(real_uORF_summaries.class_0_info);


for j=1:nseqsets
    sim_class_numbers(1,j)=length(sim_mut_uORF_summaries{j}.class_1_info);
    sim_class_numbers(2,j)=length(sim_mut_uORF_summaries{j}.class_2_info);
    sim_class_numbers(3,j)=length(sim_mut_uORF_summaries{j}.class_3_info);
    sim_class_numbers(4,j)=length(sim_mut_uORF_summaries{j}.class_0_info);
end
classes=[real_class_numbers,sim_class_numbers]
for sm=1:5
    subsim=sim_class_numbers(:, n_sets*(sm-1)+1:n_sets*sm); %collect  reps
    subsim_ave=mean(subsim')';
    subsim_std=std(subsim')';
    sim_classes_ave(:,sm)=subsim_ave;
    sim_classes_std(:,sm)=subsim_std;
    
end
all_classes=[real_class_numbers,sim_classes_ave];
all_stds=[sqrt(real_class_numbers),sim_classes_std];

figure(3);clf;
for uclass=1:3
    subplot(3,1,uclass);
    bar(all_classes(uclass,:));
    set(gca,'XTickLabel',{'Genome','Scrambled','Rand','Mut0.1','Mut0.2','Mut0.5'});
    hold on
    errorbar(all_classes(uclass,:),all_stds(uclass,:),'LineWidth',3,'Color','r');
    %edit the figure to set 'no line' for errorbars, then they look OK.
    
    
end


%%%%%%%%%%%%%%%%%%
poolnames={'scramble','random/dinuc','mut0.1','mut0.2','mut0.5'};
disp('Fig 10 shows higher Kozak scores in a subset of class 1 uORFs compared to classes 2 and 3');

disp('Figs 11-15 show effect on Kozak dist of class 1 uORFs of scramble, rand, m1, m2, m5 manipulations. Notable loss of class-1-specific structure with even 0.1 mutagenesis');
    figure(10);shg

for poolindex=1:5
   for uclass=1:3
        [Kozak_hist_vals__sim_mut{poolindex}{uclass},xout]=hist(sim_mut_uORF_Kozak_scores_pools{poolindex}{uclass},0:0.01:0.5);
    end
    figure(10+poolindex);clf
    plot(0:0.01:0.5,Kozak_hist_vals__sim_mut{poolindex}{1}/sum(Kozak_hist_vals__sim_mut{poolindex}{1}),0:0.01:0.5,Kozak_hist_vals__sim_mut{poolindex}{2}/sum(Kozak_hist_vals__sim_mut{poolindex}{2}),0:0.01:0.5,Kozak_hist_vals__sim_mut{poolindex}{3}/sum(Kozak_hist_vals__sim_mut{poolindex}{3}));
    axis([0.2,0.45,0 0.09]);
    axis([0.2,0.45,0 0.09]);title(sprintf('Kozak score distn in 5UT uORFs: %s control',poolnames{poolindex}));
    legend({'Class 1','Class 2','Class 3'});shg
    shg
end  
%%%%%%%%%%%%%

%%
[Kozak_hist_vals_ref,xout]=hist(ref_CDS_kozaks,0:0.01:0.5);
[Kozak_hist_vals_cds2,xout]=hist(second_cds_kozaks,0:0.01:0.5);
[Kozak_hist_vals_int,xout]=hist(internal_cds_kozaks,0:0.01:0.5);
[Kozak_hist_vals_rand,xout]=hist(rand_cds_kozaks,0:0.01:0.5);
[Kozak_hist_vals_dinucrand,xout]=hist(rand_dinuc_cds_kozaks,0:0.01:0.5);
figure(20);plot(xout,Kozak_hist_vals_ref/sum(Kozak_hist_vals_ref),xout,Kozak_hist_vals_cds2/sum(Kozak_hist_vals_cds2),xout,Kozak_hist_vals_int/sum(Kozak_hist_vals_int),xout,Kozak_hist_vals_rand/sum(Kozak_hist_vals_rand),xout,Kozak_hist_vals_dinucrand/sum(Kozak_hist_vals_dinucrand));axis([0.25,0.47,0,0.11]);shg
legend({'Reference ATG','2nd CDS ATG','Internal CDS ATGs (>2nd)','random CDS-seq ATGs','random(dinuc) CDS-seq ATGs'});
xlabel('Kozak score');
ylabel('Frequency');
title(sprintf('Kozak scores for ATGs in real and randomized CDS sequences\n. All distributions highly signif different from others by t-test\nexcept for rand vs rand-dinuc'));

%%
[Kozak_hist_vals_cds2,xout]=hist(second_cds_kozaks,0:0.01:0.5);
[Kozak_hist_vals_int,xout]=hist(internal_cds_kozaks,0:0.01:0.5);
figure(30);
mean(second_cds_kozaks)
mean(internal_cds_kozaks)
median(second_cds_kozaks)
median(internal_cds_kozaks)
plot(xout,Kozak_hist_vals_ref/sum(Kozak_hist_vals_ref),xout,Kozak_hist_vals_cds2/sum(Kozak_hist_vals_cds2),xout,Kozak_hist_vals_int/sum(Kozak_hist_vals_int) );
legend({'Reference ATG','2nd CDS ATG','Internal CDS ATGs (>2nd)'});
xlabel('Kozak score');
ylabel('Frequency');
axis([0.2 0.5 0 0.1]);
shg

means=[mean(ref_CDS_kozaks),mean(second_cds_kozaks),mean(internal_cds_kozaks),mean(rand_cds_kozaks),mean(rand_dinuc_cds_kozaks)];
stds=[std(ref_CDS_kozaks),std(second_cds_kozaks),std(internal_cds_kozaks),std(rand_cds_kozaks),std(rand_dinuc_cds_kozaks)];
sums=[sum(Kozak_hist_vals_ref),sum(Kozak_hist_vals_cds2),sum(Kozak_hist_vals_int),sum(Kozak_hist_vals_rand),sum(Kozak_hist_vals_dinucrand)];
sems=stds./sqrt(sums);

for first=1:5
    for second=1:5
        s1s2(first,second)=sqrt(sems(first)^2+sems(second)^2);
        del_means(first,second)=means(first)-means(second);
        t(first,second)=abs(del_means(first,second)/s1s2(first,second));
    end
end
disp('t-statistic for comparisons');
t
%%%%%%%%%%%%%%%


%%
