# Supplementary material for: Tying Down Loose Ends in the Chlamydomonas Genome: Functional Significance of Abundant Upstream Open Reading Frames
Source: G3 (Bethesda). 2015 Dec 23;6(2):435–46. doi: 10.1534/g3.115.023119 (PMC4751561; doi:10.1534/g3.115.023119)
Supplement: Supporting Information [file supp_g3.115.023119_FileS1.zip › uORF_generate_workspace_vars.m]

global transcript_summary;

load Creinhardtii_281_v5.5.transcript_summary.mat;

n_sets=3;

seqfilename='Creinhardtii_281_v5.0.flat_seqs.dir/Creinhardtii_281_v5.0.flat_file'
gseq=fileread(seqfilename);
disp('collecting 5UT, cds,3UT, rand chr seqs');
for k=length(transcript_summary):-1:1
    %collect seqs
    real_fiveut_seqs{k}=transcript_summary(k).sequences.fiveu;
    cds_seqs{k}=transcript_summary(k).sequences.cds;
    threeut_seqs{k}=transcript_summary(k).sequences.threeu;
    rand_chr_seqs{k}=get_rand_chr_seq(length(real_fiveut_seqs{k}),gseq);
    
end


%Collect ig and intronic sequence. Do strands separately
%for convenience
disp('collecting random ig seqs (strand-corrected for transcript)');
plus_ig_seqs=zeros(1,10^6);

n=0;
plus_strand_gene_index=find(gff_table(:,2)==1 & gff_table(:,5)==1);

while n<10^6
    j=ceil(rand*length(plus_strand_gene_index));
    plus_gene=gff_table(plus_strand_gene_index(j),1:6);
    chr_gene_right_borders=gff_table(gff_table(:,1)==plus_gene(1) & gff_table(:,2)==1 & gff_table(:,4)<plus_gene(3),1:6); 
    if ~isempty(chr_gene_right_borders)
        closest_index=find(chr_gene_right_borders(:,4)==max(chr_gene_right_borders(:,4)));
        left_gene=chr_gene_right_borders(closest_index,:);
        %collect sequences
        ig_seq=read_seq_v2(plus_gene(1),max(plus_gene(3)-500,left_gene(4)+1),plus_gene(3)-1);  %pick up 500 bp 5' to transcript (at most) - this keeps strand sort of the same even if gene at left is on (-) strand
        if length(ig_seq)>10000 | length(ig_seq)<4
            continue
        end
        plus_ig_seqs(n+1:n+length(ig_seq))=ig_seq;
        n=n+length(ig_seq);
        
    end
end
plus_ig_seqs(n+1:end)=[];
plus_ig_seqs=char(plus_ig_seqs);
fprintf('done w plus, n=%d, length=%d\n',n,length(plus_ig_seqs));
minus_ig_seqs=zeros(1,10^6);

n=0;
minus_strand_gene_index=find(gff_table(:,2)==1 & gff_table(:,5)==-1);

while n<10^6
    j=ceil(rand*length(minus_strand_gene_index));
    minus_gene=gff_table(minus_strand_gene_index(j),1:6);
    chr_gene_left_borders=gff_table(gff_table(:,1)==minus_gene(1) & gff_table(:,2)==1 & gff_table(:,3)>minus_gene(4),1:6); 
    if ~isempty(chr_gene_left_borders)
        closest_index=find(chr_gene_left_borders(:,3)==min(chr_gene_left_borders(:,3)));
        right_gene=chr_gene_left_borders(closest_index,:);
        %collect sequences
        ig_seq=read_seq_v2(minus_gene(1),minus_gene(4)+1,min(minus_gene(4)+500,right_gene(3)-1));
        if length(ig_seq)>10000 | length(ig_seq)<4
            continue
        end
        minus_ig_seqs(n+1:n+length(ig_seq))=rev_comp(ig_seq); %one long string of these sequs
        n=n+length(ig_seq);
        
    end
end
minus_ig_seqs(n+1:end)=[];
minus_ig_seqs=char(minus_ig_seqs);

fprintf('done w minus, n=%d, length=%d\n',n,length(minus_ig_seqs));
ig_seqs=[plus_ig_seqs,minus_ig_seqs]; %pool

disp('collecting rand intronic seqs strand-corrected');

intron_seqs=zeros(1,2*10^6);
n=0;
gene_indices=find(gff_table(:,2)==1);
while n<2*10^6
    j=ceil(rand*(length(gene_indices)-1));
    
    gene_index=gene_indices(j);
    
  
    gffs=gff_table(gene_index:gene_indices(j+1),1:6);
    
    strand=gffs(1,5);
    exon_gffs=gffs(gffs(:,2)==3,:); %exons for one gene
    exon_borders=exon_gffs(:,3:4);
    [~,idx]=sort(exon_borders(:,1));
    exon_borders=exon_borders(idx,:);
    intron_borders=[exon_borders(1:end-1,2),exon_borders(2:end ,1)];
    for k=1:size(intron_borders,1)
        if intron_borders(k,1)+1>intron_borders(k,2)-1 %happens 1 time in 2000 due to some odd gffs
            continue
        end
        intron_seq=read_seq_v2(gffs(1,1),intron_borders(k,1)+1,intron_borders(k,2)-1);
        
      
        
        if strand==-1
            intron_seq=rev_comp(intron_seq);
        end
        %collect sequences
        if length(intron_seq)>10000 | length(intron_seq)<4
            continue
        end
       
        intron_seqs(n+1:n+length(intron_seq))=intron_seq;
        n=n+length(intron_seq);
        
    end
end
intron_seqs(n+1:end)=[];
intron_seqs=char(intron_seqs);
fprintf('done w introns, n=%d, length=%d\n',n,length(intron_seqs));


save('real_genomic_seqs.mat','real_fiveut_seqs','cds_seqs','rand_chr_seqs','threeut_seqs','ig_seqs','intron_seqs');


disp('collected and saved real seqs');
disp('getting dinuc freqs');
%get dinuc frequencies
fiveut_dinuc_freqs=get_dinuc_freqs_seq_array(real_fiveut_seqs);
cds_dinuc_freqs=get_dinuc_freqs_seq_array(cds_seqs);

threeut_dinuc_freqs=get_dinuc_freqs_seq_array(threeut_seqs);
chr_dinuc_freqs=get_dinuc_freqs_seq_array(rand_chr_seqs);
ig_dinuc_freqs=get_dinuc_freqs_seq_array({ig_seqs});
intron_dinuc_freqs=get_dinuc_freqs_seq_array({intron_seqs});


mononuc_freqs=[sum(chr_dinuc_freqs);sum(ig_dinuc_freqs);sum(intron_dinuc_freqs);sum(fiveut_dinuc_freqs);sum(cds_dinuc_freqs);sum(threeut_dinuc_freqs)];

save('nuc_frequencies.mat','mononuc_freqs','threeut_dinuc_freqs','fiveut_dinuc_freqs','cds_dinuc_freqs','chr_dinuc_freqs','ig_dinuc_freqs','intron_dinuc_freqs');


disp('collected and saved real nucfreqs');

%simulate/mutate in a size-matched set; sim exactly matches dinuc freq by a
%transition matrix
%%
disp('collecting randomized/mutated 5UT seqs');
sim_mut_seqset=make_sim_mutated_fiveut(real_fiveut_seqs,fiveut_dinuc_freqs,n_sets);

%get dinuc freqs of all (1st is a double check)
disp('collecting dinuc freqs for randomized/mutated');
fiveut_dinuc_freqs %previously calculated
real_dinuc_freqs=get_dinuc_freqs_seq_array(real_fiveut_seqs)

for j=1:length(sim_mut_seqset)
    sim_mut_dinuc_freqs{j}=get_dinuc_freqs_seq_array(sim_mut_seqset{j});
end

disp('correlations: all high, decays with 50% mutagenesis');
dnf_m=real_dinuc_freqs(:);
for j=1:length(sim_mut_seqset)
    dnf_m=[dnf_m,sim_mut_dinuc_freqs{j}(:)];
end

corrcoef(dnf_m)


save('seqsets.mat','sim_mut_seqset','real_dinuc_freqs','sim_mut_dinuc_freqs','dnf_m');


disp('collected and saved sim/mut seqs and freqs');
%%
disp('collecting _info variables with seq, source and uORF determination');
%save seqs and uORFs for each seq.
disp('real 5UT')
real_fiveut_info=struct('seq',{},'source',{},'uORFs',{});

for k=1:length(real_fiveut_seqs)
    real_fiveut_info(k).seq=real_fiveut_seqs{k};
    real_fiveut_info(k).source=sprintf('5UT from transcript %d',k);
    %finds and analyzes ATGs, Kozak scores and uORFs
    real_fiveut_info(k).uORFs=check_fiveut_uORFs(real_fiveut_seqs{k});
end
real_fiveut_info
disp('now for sets of rand/mut 5UT seqs');
nseqsets=length(sim_mut_seqset);
n_sets=nseqsets/5;
for j=nseqsets:-1:1
    fiveut_seqs=sim_mut_seqset{j};
    sim_mut_fiveut_info{j}=struct('seq',{},'source',{},'uORFs',{});
    n=mod(j,n_sets);
    if n==0
        n=n_sets;
    end
    if j/nseqsets<=0.2
        s='randomized';
    elseif j/nseqsets<=0.4
        s='sim';
    elseif j/nseqsets<=0.6
        s='m1';
    elseif j/nseqsets<=0.8
        s='m2';
    else
        s='m5';
    end
    
    fprintf('Collecting for %s set %d\n',s,n);
    
    for k=length(fiveut_seqs):-1:1
        sim_mut_fiveut_info{j}(k).seq=fiveut_seqs{k};
        sim_mut_fiveut_info{j}(k).uORFs=check_fiveut_uORFs(fiveut_seqs{k});
        sim_mut_fiveut_info{j}(k).source=sprintf('%s set %d 5UT from transcript %d',s,n,k);
        
    end
    sim_mut_fiveut_info{j}
    sim_mut_fiveut_info{j}(1).source
end

save('seqinfo.mat','real_fiveut_info','sim_mut_fiveut_info');


disp('collected and saved info variables');

real_uORF_summaries=summarize_uORFs(real_fiveut_info)
sim_mut_uORF_summaries=[];
for j=nseqsets:-1:1
    sim_mut_uORF_summaries{j}=summarize_uORFs(sim_mut_fiveut_info{j})
end

real_peptide_sizes=get_peptide_sizes(real_uORF_summaries)
for j=nseqsets:-1:1
    sim_mut_peptide_sizes{j}=get_peptide_sizes(sim_mut_uORF_summaries{j});
end

save('uORF_summaries_peptide_sizes.mat','real_uORF_summaries','sim_mut_uORF_summaries','real_peptide_sizes','sim_mut_peptide_sizes');


disp('collected and saved summaries and peptide info');
%%
disp('collecting Kozak scores');
for uclass=1:3
    real_uORF_Kozak_scores{uclass}=zeros(1,10^6);
    
end
n=zeros(1,3);
for k=1:length(real_fiveut_info)
    info=real_fiveut_info(k);
    
    for j=1:length(info.uORFs)
        uORF=info.uORFs(j);
        if uORF.uORF_class>0
            real_uORF_Kozak_scores{uORF.uORF_class}(n(uORF.uORF_class)+1)=uORF.Kozak_score;
            n(uORF.uORF_class)=n(uORF.uORF_class)+1;
            
        end
    end
end
for uclass=1:3
    real_uORF_Kozak_scores{uclass}(n(uclass)+1:end)=[];   
end
%%
disp('pool sets of seqs');
scramble=[sim_mut_fiveut_info{1},sim_mut_fiveut_info{2},sim_mut_fiveut_info{3}];
random=[sim_mut_fiveut_info{4},sim_mut_fiveut_info{5},sim_mut_fiveut_info{6}];
m1=[sim_mut_fiveut_info{7},sim_mut_fiveut_info{8},sim_mut_fiveut_info{9}];
m2=[sim_mut_fiveut_info{10},sim_mut_fiveut_info{11},sim_mut_fiveut_info{12}];
m5=[sim_mut_fiveut_info{13},sim_mut_fiveut_info{14},sim_mut_fiveut_info{15}];

all_pooled_info={scramble,random,m1,m2,m5};
disp('get kozak stats for pools');
for poolindex=1:5
    n=zeros(1,3);
    for uclass=1:3
        sim_mut_uORF_Kozak_scores_pools{poolindex}{uclass}=zeros(1,10^6);
    end
    fiveut_info=all_pooled_info{poolindex};
    for k=1:length(fiveut_info)
        info=fiveut_info(k);
        
        for j=1:length(info.uORFs)
            uORF=info.uORFs(j);
            if uORF.uORF_class>0
                sim_mut_uORF_Kozak_scores_pools{poolindex}{uORF.uORF_class}(n(uORF.uORF_class)+1)=uORF.Kozak_score;
                n(uORF.uORF_class)=n(uORF.uORF_class)+1;
                
                
            end
        end
    end 
    for uclass=1:3
        sim_mut_uORF_Kozak_scores_pools{poolindex}{uclass}(n(uclass)+1:end)=[];
    end
    
end

%%
disp('Kozaks for ref, 2nd, internal ATGs');
ref_CDS_kozaks=zeros(1,length(transcript_summary));
ref_v_second_kozaks=zeros(length(transcript_summary),2);
second_cds_kozaks=ref_CDS_kozaks;

internal_cds_kozaks=zeros(1,100*length(transcript_summary));
n_int=0;
n_rand=0;

for k=1:length(transcript_summary)
    
    tx=transcript_summary(k);
    cds=uppercase(tx.sequences.cds);
    ref_CDS_kozaks(k)=tx.ATG_analysis.ref_kozak;
    ATG_pos=regexp(cds,'ATG');
    internal_kozaks=zeros(1,length(ATG_pos)-1);
    for j=2:length(ATG_pos)
        internal_kozaks(j-1)=get_kozak_score(cds,ATG_pos(j));
        
    end
    if sum(internal_kozaks)>0
        ref_v_second_kozaks(k,:)=[ref_CDS_kozaks(k),internal_kozaks(1)];
        second_cds_kozaks(k)=internal_kozaks(1) ;
    end
    internal_cds_kozaks(n_int+1:n_int+length(internal_kozaks)-1)=internal_kozaks(2:end);
    n_int=n_int+length(internal_kozaks)-1;
    
   if mod(k,100)==0
        fprintf('.');
   end
    disp('');
    if mod(k,1000)==0
        disp('');
        disp(k);
    end
end
disp('');
%%

disp('make random ATG flanks at cds nuc freq; get kozak scores');
%make random cds flanking ATG for 10^6 kozaks at random cds nuc comp
cds_nuc_freqs=[0.1574    0.3350    0.3678    0.1399];
cds_cum=cumsum(cds_nuc_freqs);
rand_cds_20mers=rand(10^6,20);
rand_cds_20mers(rand_cds_20mers<cds_cum(1))='A';
rand_cds_20mers(rand_cds_20mers<cds_cum(2))='C';
rand_cds_20mers(rand_cds_20mers<cds_cum(3))='G';
rand_cds_20mers(rand_cds_20mers<cds_cum(4))='T';
rand_cds_20mers=char(rand_cds_20mers);
rand_cds_kozaks=zeros(1,10^6);
ATGm=repmat('ATG',10^6,1);
rand_cds_ATGcontexts=[rand_cds_20mers(:,1:10),ATGm,rand_cds_20mers(:,11:20)];
for rindex=1:10^6
    rand_cds_kozaks(rindex)=get_kozak_score(rand_cds_ATGcontexts(rindex,:),11);
end

%random using dinuc freqs
disp('make random ATG flanks at cds dinuc freq; get kozak scores');
rand_dinuc_cds_11mers=zeros(10^5,11);

 for rindex=1:10^5
    rand_dinuc_cds_11mers(rindex,:)=match_dinuc_freq(11,cds_dinuc_freqs);
    %want only left-ends ending in A, to make ATG
 end
 A_index=rand_dinuc_cds_11mers(:,11)=='A';
 lefts=rand_dinuc_cds_11mers(A_index,1:10);
 lefts=lefts(1:10^4,:);
 
 rand_dinuc_cds_11mers=zeros(10^5,11);
 for rindex=1:10^5
    rand_dinuc_cds_11mers(rindex,:)=match_dinuc_freq(11,cds_dinuc_freqs);
    %want only right-ends beginning in G, to make ATG
 end
 
 G_index=rand_dinuc_cds_11mers(:,1)=='G';
rights=rand_dinuc_cds_11mers(G_index,2:11);
rights=rights(1:10^4,:);
%for dinucs keep only 

ATGm=repmat('ATG',size(rights,1),1);
rand_dinuc_cds_ATGcontexts=[lefts,ATGm,rights];
rand_dinuc_cds_kozaks=zeros(1,size(rights,1));
for rindex=1:size(rights,1)
    rand_dinuc_cds_kozaks(rindex)=get_kozak_score(rand_dinuc_cds_ATGcontexts(rindex,:),11);
end

internal_cds_kozaks(n_int+1:end)=[];
second_cds_kozaks(second_cds_kozaks==0)=[];
ref_v_second_kozaks(second_cds_kozaks==0,:)=[];

%

%pertinent random comp for 5UT is random based on 5UT freqs, or dinuc
%freqs, so do this way
disp('make random ATG flanks at 5UT nuc freq; get kozak scores');
fiveut_nuc_freqs=sum(fiveut_dinuc_freqs);
fiveut_cum=cumsum(fiveut_nuc_freqs);
rand_fiveut_20mers=rand(10^6,20);
rand_fiveut_20mers(rand_fiveut_20mers<fiveut_cum(1))='A';
rand_fiveut_20mers(rand_fiveut_20mers<fiveut_cum(2))='C';
rand_fiveut_20mers(rand_fiveut_20mers<fiveut_cum(3))='G';
rand_fiveut_20mers(rand_fiveut_20mers<fiveut_cum(4))='T';
rand_fiveut_20mers=char(rand_fiveut_20mers);
rand_fiveut_kozaks=zeros(1,10^6);
ATGm=repmat('ATG',10^6,1);
rand_fiveut_ATGcontexts=[rand_fiveut_20mers(:,1:10),ATGm,rand_fiveut_20mers(:,11:20)];

for rindex=1:10^6
    rand_fiveut_kozaks(rindex)=get_kozak_score(rand_fiveut_ATGcontexts(rindex,:),11);
end


%random using dinuc freqs
disp('make random ATG flanks at 5UT dinuc freq; get kozak scores');

rand_dinuc_fiveut_11mers=zeros(10^5,11);

 for rindex=1:10^5
    rand_dinuc_fiveut_11mers(rindex,:)=match_dinuc_freq(11,fiveut_dinuc_freqs);
    %want only left-ends ending in A, to make ATG
 end
 A_index=rand_dinuc_fiveut_11mers(:,11)=='A';
 lefts=rand_dinuc_fiveut_11mers(A_index,1:10);
 lefts=lefts(1:10^4,:);
 
 rand_dinuc_fiveut_11mers=zeros(10^5,11);
 for rindex=1:10^5
    rand_dinuc_fiveut_11mers(rindex,:)=match_dinuc_freq(11,fiveut_dinuc_freqs);
    %want only right-ends beginning in G, to make ATG
 end
 
 G_index=rand_dinuc_fiveut_11mers(:,1)=='G';
rights=rand_dinuc_fiveut_11mers(G_index,2:11);
rights=rights(1:10^4,:);
%for dinucs keep only 

ATGm=repmat('ATG',size(rights,1),1);
rand_dinuc_fiveut_ATGcontexts=[lefts,ATGm,rights];
rand_dinuc_fiveut_kozaks=zeros(1,size(rights,1));
for rindex=1:size(rights,1)
    rand_dinuc_fiveut_kozaks(rindex)=get_kozak_score(rand_dinuc_fiveut_ATGcontexts(rindex,:),11);
end

internal_cds_kozaks(n_int+1:end)=[];
second_cds_kozaks(second_cds_kozaks==0)=[];
ref_v_second_kozaks(second_cds_kozaks==0,:)=[];

%%
save('Kozak_scores.mat','ref_CDS_kozaks','internal_cds_kozaks','second_cds_kozaks','ref_v_second_kozaks','rand_cds_kozaks','rand_dinuc_cds_kozaks',...
    'real_uORF_Kozak_scores','sim_mut_uORF_Kozak_scores_pools','rand_fiveut_kozaks','rand_dinuc_fiveut_kozaks');
%%%%%%%%%%%%


disp('collected and saved all Kozak scores');
%%
%%
