# Supplementary material for: Tying Down Loose Ends in the Chlamydomonas Genome: Functional Significance of Abundant Upstream Open Reading Frames
Source: G3 (Bethesda). 2015 Dec 23;6(2):435–46. doi: 10.1534/g3.115.023119 (PMC4751561; doi:10.1534/g3.115.023119)
Supplement: Supporting Information [file supp_g3.115.023119_FileS1.zip › uORF_preloads.m]

%%


%%%%TO LOAD ALL PRECALCULATED DATASETS (takes ~1 min on Mac Air)
load Creinhardtii_281_v5.5.transcript_summary.mat;
load real_genomic_seqs.mat;
 load seqsets.mat;
 load seqinfo.mat;
 load nuc_frequencies.mat;
 load uORF_summaries_peptide_sizes.mat;
 load Kozak_scores.mat;
 
