# Supplementary material for: Tying Down Loose Ends in the Chlamydomonas Genome: Functional Significance of Abundant Upstream Open Reading Frames
Source: G3 (Bethesda). 2015 Dec 23;6(2):435–46. doi: 10.1534/g3.115.023119 (PMC4751561; doi:10.1534/g3.115.023119)
Supplement: Supporting Information [file supp_g3.115.023119_FileS1.zip › uppercase.m]

function uppercase_seq=uppercase(seq)

%Uppercase only for letters a-z -> A-Z

uppercase_seq=seq;

lci=seq>96 & seq<123;
uppercase_seq(lci)=seq(lci)-32;
