# Supplementary material for: Tying Down Loose Ends in the Chlamydomonas Genome: Functional Significance of Abundant Upstream Open Reading Frames
Source: G3 (Bethesda). 2015 Dec 23;6(2):435–46. doi: 10.1534/g3.115.023119 (PMC4751561; doi:10.1534/g3.115.023119)
Supplement: Supporting Information [file supp_g3.115.023119_TableS1.xls]

## Sheet: transcript_summary.txt
refName	refcoords	ref_position	ref_Kozak_score	#class1	#class2	#class3	c1:first_position	c1:best_position	c1:first_Kozak	c1:best_Kozak	c2:first_position	c2:best_position	c2:first_Kozak	c2:best_Kozak	c2B:first_position	c2B:best_position	c2B:first_Kozak	c2B:best_Kozak	c3:first_position	c3:best_position	c3:first_Kozak	c3:best_Kozak	c1:n_internal_ATGs	c1:first_Bayes	c1:best_Bayes	c2:n_internal_ATGs	c2:first_Bayes	c2:best_Bayes	c2B:n_internal_ATGs	c2B:first_Bayes	c2B:best_Bayes	c1:BLAST_ref	c1:BLAST_ext	c1:BLAST_diff
Cre01.g000017.t1.1	chromosome_1:18766-20237 (+)	398	0.328601	0	1	4	0	0	0	0	378	378	0.357	0.357	0	0	0	0	71	71	0.452	0.452	0	0	0	1	0.019	0.019	0	0	0	0	0	0
Cre01.g000033.t1.1	chromosome_1:20356-23957 (+)	43	0.363789	0	0	0	0	0	0	0	0	0	0	0	0	0	0	0	0	0	0	0	0	0	0	0	0	0	0	0	0	0	0	0
Cre01.g000050.t1.1	chromosome_1:24026-30617 (+)	101	0.321359	0	2	0	0	0	0	0	58	58	0.285	0.285	87	87	0.386	0.386	0	0	0	0	0	0	0	1	0.101	0.101	1	0.019	0.019	0	0	0
Cre01.g000100.t1.1	chromosome_1:30776-41037 (+)	254	0.348261	0	0	4	0	0	0	0	0	0	0	0	0	0	0	0	61	153	0.318	0.357	0	0	0	0	0	0	0	0	0	0	0	0
Cre01.g000150.t1.2	chromosome_1:41896-46547 (+)	206	0.464052	1	1	0	137	173	0.38	0.426	141	141	0.283	0.283	0	0	0	0	0	0	0	0	2	0.523	0.523	1	0.101	0.101	0	0	0	298	298	0
Cre01.g000200.t1.1	chromosome_1:46553-51525 (-)	57	0.373807	0	2	0	0	0	0	0	17	17	0.349	0.349	25	25	0.353	0.353	0	0	0	0	0	0	0	1	0.229	0.229	1	0.027	0.027	0	0	0
Cre01.g000250.t1.2	chromosome_1:51590-54035 (-)	360	0.334682	1	1	4	108	108	0.366	0.366	176	176	0.348	0.348	0	0	0	0	14	313	0.271	0.363	1	0.775	0.775	1	0.599	0.599	0	0	0	261	262	0
Cre01.g000300.t1.1	chromosome_1:54136-57919 (+)	236	0.263281	0	0	0	0	0	0	0	0	0	0	0	0	0	0	0	0	0	0	0	0	0	0	0	0	0	0	0	0	0	0	0
Cre01.g000350.t1.1	chromosome_1:57977-60685 (-)	36	0.331309	0	0	0	0	0	0	0	0	0	0	0	0	0	0	0	0	0	0	0	0	0	0	0	0	0	0	0	0	0	0	0
Cre01.g000400.t1.2	chromosome_1:60740-64955 (-)	102	0.374596	0	1	1	0	0	0	0	95	95	0.326	0.326	0	0	0	0	57	57	0.405	0.405	0	0	0	1	0	0	0	0	0	0	0	0
Cre01.g000450.t1.2	chromosome_1:65056-70197 (+)	343	0.42268	1	0	1	16	16	0.402	0.402	0	0	0	0	0	0	0	0	269	269	0.322	0.322	2	0.775	0.775	0	0	0	0	0	0	719	810	88
Cre01.g000500.t1.1	chromosome_1:70246-77235 (+)	118	0.405909	0	0	1	0	0	0	0	0	0	0	0	0	0	0	0	44	44	0.322	0.322	0	0	0	0	0	0	0	0	0	0	0	0
Cre01.g000550.t1.2	chromosome_1:77366-83717 (+)	718	0.389473	0	1	10	0	0	0	0	684	684	0.334	0.334	0	0	0	0	48	48	0.407	0.407	0	0	0	1	0.229	0.229	0	0	0	0	0	0
Cre01.g000600.t1.2	chromosome_1:83750-88945 (-)	231	0.374333	0	0	1	0	0	0	0	0	0	0	0	0	0	0	0	48	48	0.374	0.374	0	0	0	0	0	0	0	0	0	0	0	0
Cre01.g000650.t1.1	chromosome_1:89576-97537 (+)	351	0.415195	0	1	3	0	0	0	0	257	257	0.339	0.339	0	0	0	0	30	30	0.384	0.384	0	0	0	1	0.229	0.229	0	0	0	0	0	0
Cre01.g000700.t1.1	chromosome_1:97540-103735 (-)	341	0.388488	0	0	8	0	0	0	0	0	0	0	0	0	0	0	0	2	131	0.211	0.377	0	0	0	0	0	0	0	0	0	0	0	0
Cre01.g000750.t1.1	chromosome_1:103896-110765 (-)	526	0.314855	1	0	2	52	52	0.419	0.419	0	0	0	0	0	0	0	0	113	113	0.342	0.342	2	0.85	0.85	0	0	0	0	0	0	450	448	-0.5
Cre01.g000800.t1.2	chromosome_1:111401-113923 (-)	341	0.366961	1	2	0	68	68	0.405	0.405	328	328	0.382	0.382	336	336	0.351	0.351	0	0	0	0	2	0.775	0.775	1	0.019	0.019	1	0	0	152	153	0
Cre01.g000800.t2.1	chromosome_1:111401-113935 (-)	311	0.366961	1	2	0	80	80	0.405	0.405	298	298	0.382	0.382	306	306	0.351	0.351	0	0	0	0	2	0.775	0.775	1	0.019	0.019	1	0	0	152	153	0
Cre01.g000850.t1.2	chromosome_1:114410-116415 (-)	56	0.443373	0	0	0	0	0	0	0	0	0	0	0	0	0	0	0	0	0	0	0	0	0	0	0	0	0	0	0	0	0	0	0
Cre01.g000900.t1.2	chromosome_1:116526-120738 (+)	100	0.345459	1	0	0	94	94	0.334	0.334	0	0	0	0	0	0	0	0	0	0	0	0	1	0	0	0	0	0	0	0	0	699	699	0
Cre01.g000950.t1.1	chromosome_1:121436-126517 (+)	146	0.373655	1	1	0	23	23	0.364	0.364	133	133	0.301	0.301	0	0	0	0	0	0	0	0	2	0.775	0.775	1	0.027	0.027	0	0	0	194	194	0
Cre01.g001000.t1.1	chromosome_1:126580-132075 (-)	208	0.368531	0	0	4	0	0	0	0	0	0	0	0	0	0	0	0	131	131	0.39	0.39	0	0	0	0	0	0	0	0	0	0	0	0
Cre01.g001100.t1.2	chromosome_1:133427-138095 (-)	84	0.375534	0	0	0	0	0	0	0	0	0	0	0	0	0	0	0	0	0	0	0	0	0	0	0	0	0	0	0	0	0	0	0
Cre01.g001150.t1.1	chromosome_1:138226-151966 (+)	154	0.369895	0	0	3	0	0	0	0	0	0	0	0	0	0	0	0	93	109	0.305	0.335	0	0	0	0	0	0	0	0	0	0	0	0
Cre01.g001200.t1.1	chromosome_1:152546-165736 (+)	213	0.387225	0	0	4	0	0	0	0	0	0	0	0	0	0	0	0	114	131	0.307	0.371	0	0	0	0	0	0	0	0	0	0	0	0
Cre01.g001250.t1.2	chromosome_1:166882-177525 (+)	97	0.301296	0	0	0	0	0	0	0	0	0	0	0	0	0	0	0	0	0	0	0	0	0	0	0	0	0	0	0	0	0	0	0
Cre01.g001300.t1.1	chromosome_1:179762-209575 (+)	273	0.340732	0	0	3	0	0	0	0	0	0	0	0	0	0	0	0	33	44	0.329	0.354	0	0	0	0	0	0	0	0	0	0	0	0
Cre01.g001350.t1.2	chromosome_1:209956-218641 (-)	228	0.426783	1	0	1	123	123	0.348	0.348	0	0	0	0	0	0	0	0	48	48	0.326	0.326	1	0.229	0.229	0	0	0	0	0	0	796	798	0
Cre01.g001400.t1.1	chromosome_1:218742-224662 (+)	500	0.345022	0	0	4	0	0	0	0	0	0	0	0	0	0	0	0	2	242	0.245	0.346	0	0	0	0	0	0	0	0	0	0	0	0
Cre01.g001450.t1.2	chromosome_1:225012-229655 (+)	250	0.319867	0	0	3	0	0	0	0	0	0	0	0	0	0	0	0	140	225	0.339	0.432	0	0	0	0	0	0	0	0	0	0	0	0
Cre01.g001501.t1.1	chromosome_1:230216-237771 (-)	239	0.323849	0	0	2	0	0	0	0	0	0	0	0	0	0	0	0	96	96	0.34	0.34	0	0	0	0	0	0	0	0	0	0	0	0
Cre01.g001550.t1.1	chromosome_1:237942-243824 (+)	149	0.386124	0	0	0	0	0	0	0	0	0	0	0	0	0	0	0	0	0	0	0	0	0	0	0	0	0	0	0	0	0	0	0
Cre01.g001600.t1.2	chromosome_1:245102-248187 (+)	102	0.394651	0	0	0	0	0	0	0	0	0	0	0	0	0	0	0	0	0	0	0	0	0	0	0	0	0	0	0	0	0	0	0
Cre01.g001650.t1.2	chromosome_1:248746-253111 (-)	110	0.418206	0	0	0	0	0	0	0	0	0	0	0	0	0	0	0	0	0	0	0	0	0	0	0	0	0	0	0	0	0	0	0
Cre01.g001657.t1.1	chromosome_1:253212-264398 (+)	106	0.40363	0	0	1	0	0	0	0	0	0	0	0	0	0	0	0	24	24	0.329	0.329	0	0	0	0	0	0	0	0	0	0	0	0
Cre01.g001664.t1.1	chromosome_1:264835-268411 (-)	321	0.40371	0	0	2	0	0	0	0	0	0	0	0	0	0	0	0	103	103	0.316	0.316	0	0	0	0	0	0	0	0	0	0	0	0
Cre01.g001671.t1.1	chromosome_1:268506-270501 (-)	125	0.333703	0	0	0	0	0	0	0	0	0	0	0	0	0	0	0	0	0	0	0	0	0	0	0	0	0	0	0	0	0	0	0
Cre01.g001678.t1.1	chromosome_1:272552-286183 (+)	242	0.393055	0	0	2	0	0	0	0	0	0	0	0	0	0	0	0	202	202	0.391	0.391	0	0	0	0	0	0	0	0	0	0	0	0
Cre01.g001678.t2.1	chromosome_1:272552-286183 (+)	242	0.393055	0	0	2	0	0	0	0	0	0	0	0	0	0	0	0	202	202	0.391	0.391	0	0	0	0	0	0	0	0	0	0	0	0
Cre01.g001685.t1.1	chromosome_1:286442-290513 (+)	176	0.414631	0	1	0	0	0	0	0	3	87	0.221	0.378	0	0	0	0	0	0	0	0	0	0	0	2	0.585	0.585	0	0	0	0	0	0
Cre01.g001700.t1.1	chromosome_1:291006-305011 (-)	513	0.33827	0	1	3	0	0	0	0	484	484	0.355	0.355	0	0	0	0	344	452	0.336	0.357	0	0	0	1	0.027	0.027	0	0	0	0	0	0
Cre01.g001750.t1.2	chromosome_1:306538-313443 (-)	128	0.363992	0	0	0	0	0	0	0	0	0	0	0	0	0	0	0	0	0	0	0	0	0	0	0	0	0	0	0	0	0	0	0
Cre01.g001800.t1.1	chromosome_1:313542-324653 (+)	165	0.39564	0	0	1	0	0	0	0	0	0	0	0	0	0	0	0	103	103	0.385	0.385	0	0	0	0	0	0	0	0	0	0	0	0
Cre01.g001950.t1.2	chromosome_1:324656-329091 (-)	292	0.355212	1	1	1	148	148	0.358	0.358	287	287	0.375	0.375	0	0	0	0	21	21	0.368	0.368	1	0.775	0.775	1	0	0	0	0	0	246	245	0
Cre01.g001983.t1.1	chromosome_1:329307-333421 (-)	669	0.385818	0	1	0	0	0	0	0	140	140	0.459	0.459	0	0	0	0	0	0	0	0	0	0	0	3	0.96	0.96	0	0	0	0	0	0
Cre01.g001983.t2.1	chromosome_1:329307-333421 (-)	669	0.385818	0	1	0	0	0	0	0	140	140	0.459	0.459	0	0	0	0	0	0	0	0	0	0	0	3	0.96	0.96	0	0	0	0	0	0
Cre01.g002050.t1.1	chromosome_1:333572-340433 (+)	122	0.317461	0	0	0	0	0	0	0	0	0	0	0	0	0	0	0	0	0	0	0	0	0	0	0	0	0	0	0	0	0	0	0
Cre01.g002100.t1.2	chromosome_1:340482-344893 (+)	83	0.362472	0	0	0	0	0	0	0	0	0	0	0	0	0	0	0	0	0	0	0	0	0	0	0	0	0	0	0	0	0	0	0
Cre01.g002150.t1.2	chromosome_1:345026-347821 (-)	98	0.427795	0	0	1	0	0	0	0	0	0	0	0	0	0	0	0	31	31	0.394	0.394	0	0	0	0	0	0	0	0	0	0	0	0
Cre01.g002200.t1.1	chromosome_1:347992-350436 (+)	103	0.426063	0	0	0	0	0	0	0	0	0	0	0	0	0	0	0	0	0	0	0	0	0	0	0	0	0	0	0	0	0	0	0
Cre01.g002201.t1.2	chromosome_1:355696-360627 (+)	38	0.394646	0	0	1	0	0	0	0	0	0	0	0	0	0	0	0	5	5	0.354	0.354	0	0	0	0	0	0	0	0	0	0	0	0
Cre01.g002201.t2.1	chromosome_1:355696-360627 (+)	38	0.394646	0	0	1	0	0	0	0	0	0	0	0	0	0	0	0	5	5	0.354	0.354	0	0	0	0	0	0	0	0	0	0	0	0
Cre01.g002203.t1.1	chromosome_1:350581-355595 (-)	323	0.378875	0	0	4	0	0	0	0	0	0	0	0	0	0	0	0	18	18	0.434	0.434	0	0	0	0	0	0	0	0	0	0	0	0
Cre01.g002227.t1.2	chromosome_1:360916-364167 (+)	77	0.336447	1	1	1	53	53	0.421	0.421	6	6	0.333	0.333	0	0	0	0	17	17	0.309	0.309	1	0.303	0.303	1	0.229	0.229	0	0	0	80.1	80.1	0
Cre01.g002234.t1.1	chromosome_1:364216-367867 (+)	805	0.360413	1	2	5	34	34	0.424	0.424	665	665	0.418	0.418	741	741	0.378	0.378	128	305	0.309	0.415	2	0.96	0.96	1	0.775	0.775	2	0.523	0.523	51.6	92	41.6
Cre01.g002234.t2.1	chromosome_1:364216-367867 (+)	805	0.360413	1	2	5	34	34	0.424	0.424	665	665	0.418	0.418	741	741	0.378	0.378	128	305	0.309	0.415	2	0.96	0.96	1	0.775	0.775	2	0.523	0.523	58.2	99	42
Cre01.g002250.t1.2	chromosome_1:367916-372098 (+)	347	0.395198	0	0	1	0	0	0	0	0	0	0	0	0	0	0	0	19	19	0.303	0.303	0	0	0	0	0	0	0	0	0	0	0	0
Cre01.g002300.t1.2	chromosome_1:372676-375035 (-)	49	0.444996	0	0	0	0	0	0	0	0	0	0	0	0	0	0	0	0	0	0	0	0	0	0	0	0	0	0	0	0	0	0	0
Cre01.g002350.t1.1	chromosome_1:375366-383307 (+)	228	0.393758	0	0	3	0	0	0	0	0	0	0	0	0	0	0	0	18	18	0.437	0.437	0	0	0	0	0	0	0	0	0	0	0	0
Cre01.g002400.t1.1	chromosome_1:384276-388645 (-)	129	0.33364	0	0	0	0	0	0	0	0	0	0	0	0	0	0	0	0	0	0	0	0	0	0	0	0	0	0	0	0	0	0	0
Cre01.g002451.t1.1	chromosome_1:437790-440875 (-)	248	0.401267	0	0	2	0	0	0	0	0	0	0	0	0	0	0	0	53	53	0.383	0.383	0	0	0	0	0	0	0	0	0	0	0	0
Cre01.g002500.t1.2	chromosome_1:441094-444942 (-)	46	0.431899	0	0	0	0	0	0	0	0	0	0	0	0	0	0	0	0	0	0	0	0	0	0	0	0	0	0	0	0	0	0	0
Cre01.g002550.t1.1	chromosome_1:445086-451638 (+)	393	0.416498	1	0	4	375	375	0.34	0.34	0	0	0	0	0	0	0	0	184	223	0.289	0.341	1	0.027	0.027	0	0	0	0	0	0	498	498	0
Cre01.g002600.t1.2	chromosome_1:452176-455677 (+)	144	0.38636	0	0	1	0	0	0	0	0	0	0	0	0	0	0	0	5	5	0.284	0.284	0	0	0	0	0	0	0	0	0	0	0	0
Cre01.g002650.t1.2	chromosome_1:456376-459334 (+)	355	0.38852	0	0	1	0	0	0	0	0	0	0	0	0	0	0	0	33	33	0.383	0.383	0	0	0	0	0	0	0	0	0	0	0	0
Cre01.g002700.t1.2	chromosome_1:459396-468331 (+)	121	0.422966	0	0	3	0	0	0	0	0	0	0	0	0	0	0	0	49	66	0.33	0.34	0	0	0	0	0	0	0	0	0	0	0	0
Cre01.g002750.t1.2	chromosome_1:468386-472847 (+)	66	0.353592	0	0	0	0	0	0	0	0	0	0	0	0	0	0	0	0	0	0	0	0	0	0	0	0	0	0	0	0	0	0	0
Cre01.g002750.t2.1	chromosome_1:468386-472847 (+)	66	0.353592	0	0	0	0	0	0	0	0	0	0	0	0	0	0	0	0	0	0	0	0	0	0	0	0	0	0	0	0	0	0	0
Cre01.g002787.t1.1	chromosome_1:473706-504317 (+)	217	0.298011	1	0	3	79	124	0.34	0.382	0	0	0	0	0	0	0	0	21	143	0.261	0.334	3	0.599	0.599	0	0	0	0	0	0	84	84	-0.5
Cre01.g002824.t1.1	chromosome_1:504486-507767 (+)	47	0.340232	0	0	0	0	0	0	0	0	0	0	0	0	0	0	0	0	0	0	0	0	0	0	0	0	0	0	0	0	0	0	0
Cre01.g002861.t1.1	chromosome_1:507816-527067 (+)	128	0.378027	1	0	1	101	101	0.321	0.321	0	0	0	0	0	0	0	0	3	3	0.189	0.189	1	0.027	0.027	0	0	0	0	0	0	0	0	0
Cre01.g002900.t1.2	chromosome_1:527090-528815 (-)	69	0.385257	0	0	0	0	0	0	0	0	0	0	0	0	0	0	0	0	0	0	0	0	0	0	0	0	0	0	0	0	0	0	0
Cre01.g002950.t1.1	chromosome_1:528880-533195 (-)	213	0.376208	1	0	1	150	150	0.4	0.4	0	0	0	0	0	0	0	0	27	27	0.406	0.406	1	0.523	0.523	0	0	0	0	0	0	141	141	0
Cre01.g003000.t1.1	chromosome_1:533296-537931 (+)	252	0.40968	1	0	2	159	159	0.406	0.406	0	0	0	0	0	0	0	0	42	42	0.364	0.364	1	0.523	0.523	0	0	0	0	0	0	339	338	0
Cre01.g003050.t1.2	chromosome_1:538051-548685 (-)	314	0.459721	0	1	3	0	0	0	0	247	256	0.323	0.346	0	0	0	0	100	221	0.296	0.36	0	0	0	2	0.229	0.229	0	0	0	0	0	0
Cre01.g003100.t1.1	chromosome_1:548796-553667 (+)	212	0.430517	0	1	3	0	0	0	0	6	6	0.314	0.314	0	0	0	0	22	124	0.349	0.39	0	0	0	1	0.599	0.599	0	0	0	0	0	0
Cre01.g003100.t2.1	chromosome_1:548796-553667 (+)	212	0.430517	0	1	3	0	0	0	0	6	6	0.314	0.314	0	0	0	0	22	124	0.349	0.39	0	0	0	1	0.599	0.599	0	0	0	0	0	0
Cre01.g003150.t1.2	chromosome_1:553686-559455 (-)	234	0.389853	0	0	3	0	0	0	0	0	0	0	0	0	0	0	0	13	184	0.315	0.402	0	0	0	0	0	0	0	0	0	0	0	0
Cre01.g003200.t1.2	chromosome_1:559606-563426 (+)	78	0.426533	0	0	0	0	0	0	0	0	0	0	0	0	0	0	0	0	0	0	0	0	0	0	0	0	0	0	0	0	0	0	0
Cre01.g003250.t1.1	chromosome_1:563646-566147 (+)	32	0.281795	0	0	0	0	0	0	0	0	0	0	0	0	0	0	0	0	0	0	0	0	0	0	0	0	0	0	0	0	0	0	0
Cre01.g003300.t1.2	chromosome_1:566226-571627 (+)	613	0.393059	0	1	7	0	0	0	0	561	561	0.411	0.411	0	0	0	0	8	223	0.31	0.418	0	0	0	2	0.523	0.523	0	0	0	0	0	0
Cre01.g003376.t1.1	chromosome_1:571710-577935 (-)	290	0.366951	0	0	0	0	0	0	0	0	0	0	0	0	0	0	0	0	0	0	0	0	0	0	0	0	0	0	0	0	0	0	0
Cre01.g003450.t1.1	chromosome_1:578086-583100 (+)	227	0.430035	0	0	2	0	0	0	0	0	0	0	0	0	0	0	0	13	181	0.33	0.339	0	0	0	0	0	0	0	0	0	0	0	0
Cre01.g003450.t2.1	chromosome_1:578086-583100 (+)	227	0.430035	0	0	2	0	0	0	0	0	0	0	0	0	0	0	0	13	181	0.33	0.339	0	0	0	0	0	0	0	0	0	0	0	0
Cre01.g003463.t1.1	chromosome_1:583696-595687 (+)	122	0.396261	0	0	0	0	0	0	0	0	0	0	0	0	0	0	0	0	0	0	0	0	0	0	0	0	0	0	0	0	0	0	0
Cre01.g003475.t1.1	chromosome_1:595705-601865 (-)	65	0.415679	1	0	0	32	32	0.391	0.391	0	0	0	0	0	0	0	0	0	0	0	0	1	0.019	0.019	0	0	0	0	0	0	0	0	0
Cre01.g003487.t1.1	chromosome_1:602371-606855 (-)	237	0.339933	0	0	3	0	0	0	0	0	0	0	0	0	0	0	0	17	191	0.267	0.403	0	0	0	0	0	0	0	0	0	0	0	0
Cre01.g003500.t1.2	chromosome_1:606956-626077 (+)	150	0.441486	0	0	1	0	0	0	0	0	0	0	0	0	0	0	0	70	70	0.355	0.355	0	0	0	0	0	0	0	0	0	0	0	0
Cre01.g003508.t1.1	chromosome_1:626436-628693 (+)	208	0.340656	0	0	1	0	0	0	0	0	0	0	0	0	0	0	0	125	125	0.397	0.397	0	0	0	0	0	0	0	0	0	0	0	0
Cre01.g003516.t1.1	chromosome_1:644746-653360 (+)	30	0.367594	0	0	1	0	0	0	0	0	0	0	0	0	0	0	0	13	13	0.388	0.388	0	0	0	0	0	0	0	0	0	0	0	0
Cre01.g003524.t1.1	chromosome_1:653607-662145 (-)	512	0.351459	0	0	1	0	0	0	0	0	0	0	0	0	0	0	0	429	429	0.374	0.374	0	0	0	0	0	0	0	0	0	0	0	0
Cre01.g003532.t1.1	chromosome_1:662246-677613 (+)	175	0.38067	0	0	3	0	0	0	0	0	0	0	0	0	0	0	0	30	30	0.415	0.415	0	0	0	0	0	0	0	0	0	0	0	0
Cre01.g003541.t1.1	chromosome_1:677836-680597 (+)	442	0.406752	0	1	3	0	0	0	0	129	165	0.287	0.354	0	0	0	0	46	97	0.301	0.343	0	0	0	4	0.585	0.599	0	0	0	0	0	0
Cre01.g003550.t1.1	chromosome_1:680630-687445 (-)	285	0.381781	0	0	3	0	0	0	0	0	0	0	0	0	0	0	0	23	129	0.348	0.354	0	0	0	0	0	0	0	0	0	0	0	0
Cre01.g003600.t1.2	chromosome_1:688996-690516 (+)	727	0.346448	0	0	9	0	0	0	0	0	0	0	0	0	0	0	0	26	62	0.346	0.428	0	0	0	0	0	0	0	0	0	0	0	0
Cre01.g003650.t1.1	chromosome_1:694650-700899 (-)	91	0.365309	0	0	3	0	0	0	0	0	0	0	0	0	0	0	0	10	10	0.37	0.37	0	0	0	0	0	0	0	0	0	0	0	0
Cre01.g003650.t2.1	chromosome_1:694650-700899 (-)	499	0.417783	1	0	6	91	91	0.365	0.365	0	0	0	0	0	0	0	0	10	344	0.37	0.377	4	0.85	0.85	0	0	0	0	0	0	0	0	0
Cre01.g003700.t1.2	chromosome_1:701556-709087 (+)	385	0.402515	1	0	3	214	235	0.272	0.381	0	0	0	0	0	0	0	0	192	261	0.308	0.368	2	0.585	0.775	0	0	0	0	0	0	214	213	0
Cre01.g003751.t1.1	chromosome_1:709819-725710 (+)	163	0.419219	0	0	3	0	0	0	0	0	0	0	0	0	0	0	0	59	84	0.387	0.397	0	0	0	0	0	0	0	0	0	0	0	0
Cre01.g003800.t1.1	chromosome_1:726049-736490 (+)	390	0.302932	0	0	12	0	0	0	0	0	0	0	0	0	0	0	0	97	97	0.413	0.413	0	0	0	0	0	0	0	0	0	0	0	0
Cre01.g003826.t1.1	chromosome_1:736539-738965 (+)	263	0.333617	1	0	1	131	131	0.34	0.34	0	0	0	0	0	0	0	0	252	252	0.271	0.271	1	0.599	0.599	0	0	0	0	0	0	24.6	26.6	-2.2
Cre01.g003850.t1.1	chromosome_1:739299-746905 (+)	382	0.33966	1	2	1	151	262	0.392	0.403	239	239	0.396	0.396	366	366	0.343	0.343	189	189	0.293	0.293	2	0.775	0.775	3	0.775	0.775	1	0.027	0.027	733	734	-1
Cre01.g003950.t1.1	chromosome_1:750063-767768 (-)	346	0.42309	0	0	3	0	0	0	0	0	0	0	0	0	0	0	0	27	244	0.292	0.333	0	0	0	0	0	0	0	0	0	0	0	0
Cre01.g003950.t2.1	chromosome_1:750063-767768 (-)	346	0.42309	0	0	3	0	0	0	0	0	0	0	0	0	0	0	0	27	244	0.292	0.333	0	0	0	0	0	0	0	0	0	0	0	0
Cre01.g004000.t1.2	chromosome_1:767816-771798 (-)	404	0.354192	1	1	3	227	227	0.424	0.424	274	274	0.322	0.322	0	0	0	0	154	279	0.281	0.413	1	0.902	0.902	2	0.599	0.599	0	0	0	256	257	0
Cre01.g004050.t1.2	chromosome_1:779809-782390 (+)	463	0.366912	0	0	6	0	0	0	0	0	0	0	0	0	0	0	0	166	201	0.321	0.415	0	0	0	0	0	0	0	0	0	0	0	0
Cre01.g004124.t1.1	chromosome_1:782819-804650 (+)	760	0.398066	0	0	20	0	0	0	0	0	0	0	0	0	0	0	0	30	296	0.359	0.402	0	0	0	0	0	0	0	0	0	0	0	0
Cre01.g004124.t2.1	chromosome_1:782819-804650 (+)	760	0.398066	0	0	20	0	0	0	0	0	0	0	0	0	0	0	0	30	296	0.359	0.402	0	0	0	0	0	0	0	0	0	0	0	0
Cre01.g004157.t1.2	chromosome_1:807729-826390 (+)	493	0.440312	0	0	6	0	0	0	0	0	0	0	0	0	0	0	0	40	40	0.365	0.365	0	0	0	0	0	0	0	0	0	0	0	0
Cre01.g004200.t1.2	chromosome_1:826413-833028 (-)	375	0.318086	0	0	4	0	0	0	0	0	0	0	0	0	0	0	0	102	110	0.28	0.367	0	0	0	0	0	0	0	0	0	0	0	0
Cre01.g004250.t1.2	chromosome_1:833155-834660 (+)	101	0.439032	0	0	0	0	0	0	0	0	0	0	0	0	0	0	0	0	0	0	0	0	0	0	0	0	0	0	0	0	0	0	0
Cre01.g004300.t1.2	chromosome_1:834663-841428 (-)	105	0.384493	0	0	0	0	0	0	0	0	0	0	0	0	0	0	0	0	0	0	0	0	0	0	0	0	0	0	0	0	0	0	0
Cre01.g004350.t1.2	chromosome_1:841529-850578 (+)	55	0.427534	0	0	0	0	0	0	0	0	0	0	0	0	0	0	0	0	0	0	0	0	0	0	0	0	0	0	0	0	0	0	0
Cre01.g004400.t1.2	chromosome_1:852289-853940 (+)	305	0.414845	1	0	3	152	152	0.377	0.377	0	0	0	0	0	0	0	0	79	79	0.309	0.309	1	0.775	0.775	0	0	0	0	0	0	85.5	86.3	0
Cre01.g004450.t1.2	chromosome_1:853943-857330 (-)	116	0.385087	0	0	0	0	0	0	0	0	0	0	0	0	0	0	0	0	0	0	0	0	0	0	0	0	0	0	0	0	0	0	0
Cre01.g004500.t1.2	chromosome_1:857469-864406 (+)	104	0.411711	0	0	0	0	0	0	0	0	0	0	0	0	0	0	0	0	0	0	0	0	0	0	0	0	0	0	0	0	0	0	0
Cre01.g004550.t1.2	chromosome_1:864599-870890 (+)	155	0.409623	0	0	1	0	0	0	0	0	0	0	0	0	0	0	0	57	57	0.283	0.283	0	0	0	0	0	0	0	0	0	0	0	0
Cre01.g004600.t1.1	chromosome_1:871547-885124 (+)	799	0.441665	0	0	8	0	0	0	0	0	0	0	0	0	0	0	0	71	620	0.391	0.398	0	0	0	0	0	0	0	0	0	0	0	0
Cre01.g004651.t1.1	chromosome_1:885747-887416 (+)	84	0.388667	0	0	1	0	0	0	0	0	0	0	0	0	0	0	0	33	33	0.269	0.269	0	0	0	0	0	0	0	0	0	0	0	0
Cre01.g004700.t1.2	chromosome_1:887958-891436 (-)	58	0.461816	0	0	0	0	0	0	0	0	0	0	0	0	0	0	0	0	0	0	0	0	0	0	0	0	0	0	0	0	0	0	0
Cre01.g004750.t1.1	chromosome_1:891737-897598 (+)	205	0.339569	0	1	0	0	0	0	0	122	122	0.432	0.432	0	0	0	0	0	0	0	0	0	0	0	1	0.687	0.687	0	0	0	0	0	0
Cre01.g004750.t2.1	chromosome_1:891737-897598 (+)	122	0.432425	0	0	0	0	0	0	0	0	0	0	0	0	0	0	0	0	0	0	0	0	0	0	0	0	0	0	0	0	0	0	0
Cre01.g004800.t1.2	chromosome_1:897757-902004 (+)	648	0.363737	1	0	10	639	639	0.382	0.382	0	0	0	0	0	0	0	0	10	410	0.302	0.369	1	0	0	0	0	0	0	0	0	157	157	0
Cre01.g004850.t1.1	chromosome_1:902011-912496 (-)	275	0.319664	0	0	4	0	0	0	0	0	0	0	0	0	0	0	0	104	135	0.258	0.387	0	0	0	0	0	0	0	0	0	0	0	0
Cre01.g004900.t1.2	chromosome_1:912669-915952 (-)	82	0.434032	0	0	0	0	0	0	0	0	0	0	0	0	0	0	0	0	0	0	0	0	0	0	0	0	0	0	0	0	0	0	0
Cre01.g004926.t1.1	chromosome_1:916087-916739 (+)	126	0.366251	0	1	1	0	0	0	0	121	121	0.276	0.276	0	0	0	0	27	27	0.397	0.397	0	0	0	1	0	0	0	0	0	0	0	0
Cre01.g004950.t1.1	chromosome_1:921311-925536 (-)	113	0.402503	0	0	0	0	0	0	0	0	0	0	0	0	0	0	0	0	0	0	0	0	0	0	0	0	0	0	0	0	0	0	0
Cre01.g005001.t1.1	chromosome_1:925647-928048 (+)	39	0.389034	0	1	0	0	0	0	0	5	5	0.205	0.205	0	0	0	0	0	0	0	0	0	0	0	1	0	0	0	0	0	0	0	0
Cre01.g005050.t1.1	chromosome_1:928430-933185 (-)	31	0.392499	0	0	0	0	0	0	0	0	0	0	0	0	0	0	0	0	0	0	0	0	0	0	0	0	0	0	0	0	0	0	0
Cre01.g005100.t1.1	chromosome_1:933367-936277 (+)	459	0.392157	0	2	4	0	0	0	0	340	340	0.354	0.354	452	452	0.314	0.314	67	224	0.32	0.355	0	0	0	2	0.599	0.599	1	0	0	0	0	0
Cre01.g005126.t1.1	chromosome_1:936477-937038 (+)	29	0.40011	0	0	0	0	0	0	0	0	0	0	0	0	0	0	0	0	0	0	0	0	0	0	0	0	0	0	0	0	0	0	0
Cre01.g005150.t1.1	chromosome_1:937150-941885 (-)	101	0.42522	0	0	0	0	0	0	0	0	0	0	0	0	0	0	0	0	0	0	0	0	0	0	0	0	0	0	0	0	0	0	0
Cre01.g005200.t1.1	chromosome_1:943056-951176 (-)	786	0.354996	0	0	7	0	0	0	0	0	0	0	0	0	0	0	0	3	410	0.197	0.434	0	0	0	0	0	0	0	0	0	0	0	0
Cre01.g005250.t1.2	chromosome_1:958367-960388 (+)	122	0.392881	0	1	0	0	0	0	0	3	3	0.193	0.193	0	0	0	0	0	0	0	0	0	0	0	1	0.633	0.633	0	0	0	0	0	0
Cre01.g005300.t1.2	chromosome_1:960637-965520 (+)	118	0.421528	0	0	1	0	0	0	0	0	0	0	0	0	0	0	0	20	20	0.279	0.279	0	0	0	0	0	0	0	0	0	0	0	0
Cre01.g005350.t1.2	chromosome_1:968027-970638 (+)	779	0.310193	0	0	7	0	0	0	0	0	0	0	0	0	0	0	0	6	53	0.294	0.418	0	0	0	0	0	0	0	0	0	0	0	0
Cre01.g005400.t1.1	chromosome_1:971012-975436 (-)	81	0.428331	0	1	1	0	0	0	0	34	73	0.369	0.389	0	0	0	0	8	8	0.365	0.365	0	0	0	2	0.523	0.523	0	0	0	0	0	0
Cre01.g005450.t1.2	chromosome_1:975627-977808 (+)	95	0.439966	0	0	0	0	0	0	0	0	0	0	0	0	0	0	0	0	0	0	0	0	0	0	0	0	0	0	0	0	0	0	0
Cre01.g005500.t1.2	chromosome_1:978997-988186 (+)	207	0.298265	0	1	3	0	0	0	0	172	172	0.365	0.365	0	0	0	0	111	126	0.314	0.399	0	0	0	1	0.523	0.523	0	0	0	0	0	0
Cre01.g005534.t1.2	chromosome_1:988191-989356 (-)	513	0.390279	1	1	2	318	318	0.376	0.376	457	457	0.365	0.365	0	0	0	0	17	17	0.386	0.386	4	0.775	0.775	1	0.523	0.523	0	0	0	26.6	28.1	0.4
Cre01.g005543.t1.1	chromosome_1:991247-991928 (+)	141	0.430224	0	0	3	0	0	0	0	0	0	0	0	0	0	0	0	38	38	0.396	0.396	0	0	0	0	0	0	0	0	0	0	0	0
Cre01.g005550.t1.2	chromosome_1:991941-996584 (-)	132	0.367146	1	0	0	84	84	0.41	0.41	0	0	0	0	0	0	0	0	0	0	0	0	1	0.523	0.523	0	0	0	0	0	0	323	337	12
Cre01.g005600.t1.1	chromosome_1:996677-999498 (+)	44	0.317662	0	0	0	0	0	0	0	0	0	0	0	0	0	0	0	0	0	0	0	0	0	0	0	0	0	0	0	0	0	0	0
Cre01.g005651.t1.1	chromosome_1:999817-1003518 (+)	648	0.374882	1	1	7	462	621	0.292	0.375	524	524	0.271	0.271	0	0	0	0	75	544	0.306	0.403	3	0.599	0.599	1	0.585	0.585	0	0	0	115	115	-1
Cre01.g005701.t1.2	chromosome_1:1003567-1007127 (+)	300	0.390295	0	0	0	0	0	0	0	0	0	0	0	0	0	0	0	0	0	0	0	0	0	0	0	0	0	0	0	0	0	0	0
Cre01.g005701.t2.1	chromosome_1:1003567-1007127 (+)	300	0.390295	0	0	0	0	0	0	0	0	0	0	0	0	0	0	0	0	0	0	0	0	0	0	0	0	0	0	0	0	0	0	0
Cre01.g005750.t1.1	chromosome_1:1007610-1011925 (-)	56	0.447529	0	0	0	0	0	0	0	0	0	0	0	0	0	0	0	0	0	0	0	0	0	0	0	0	0	0	0	0	0	0	0
Cre01.g005813.t1.2	chromosome_1:1012024-1021315 (-)	146	0.413698	0	0	1	0	0	0	0	0	0	0	0	0	0	0	0	33	33	0.269	0.269	0	0	0	0	0	0	0	0	0	0	0	0
Cre01.g005850.t1.2	chromosome_1:1021426-1024377 (+)	378	0.388465	0	0	4	0	0	0	0	0	0	0	0	0	0	0	0	51	56	0.353	0.398	0	0	0	0	0	0	0	0	0	0	0	0
Cre01.g005900.t1.1	chromosome_1:1024380-1029645 (-)	80	0.419754	0	0	0	0	0	0	0	0	0	0	0	0	0	0	0	0	0	0	0	0	0	0	0	0	0	0	0	0	0	0	0
Cre01.g005950.t1.2	chromosome_1:1029766-1035425 (+)	174	0.357123	0	0	0	0	0	0	0	0	0	0	0	0	0	0	0	0	0	0	0	0	0	0	0	0	0	0	0	0	0	0	0
Cre01.g006000.t1.1	chromosome_1:1035430-1040085 (-)	303	0.416115	1	1	4	144	252	0.317	0.383	293	293	0.3	0.3	0	0	0	0	51	230	0.37	0.405	2	0.599	0.599	1	0.027	0.027	0	0	0	0	0	0
Cre01.g006050.t1.1	chromosome_1:1041786-1048797 (+)	464	0.399387	0	0	6	0	0	0	0	0	0	0	0	0	0	0	0	193	412	0.34	0.42	0	0	0	0	0	0	0	0	0	0	0	0
Cre01.g006100.t1.2	chromosome_1:1049717-1051485 (-)	159	0.387544	1	0	0	66	66	0.366	0.366	0	0	0	0	0	0	0	0	0	0	0	0	1	0.523	0.523	0	0	0	0	0	0	182	186	3
Cre01.g006150.t1.1	chromosome_1:1051596-1061757 (+)	227	0.390563	1	1	2	119	119	0.401	0.401	184	184	0.389	0.389	0	0	0	0	2	24	0.208	0.386	1	0.523	0.523	1	0.523	0.523	0	0	0	898	909	10
Cre01.g006202.t1.1	chromosome_1:1063476-1068097 (+)	33	0.306367	0	1	0	0	0	0	0	29	29	0.355	0.355	0	0	0	0	0	0	0	0	0	0	0	1	0	0	0	0	0	0	0	0
Cre01.g006250.t1.2	chromosome_1:1088530-1090755 (-)	800	0.341017	0	0	14	0	0	0	0	0	0	0	0	0	0	0	0	7	7	0.421	0.421	0	0	0	0	0	0	0	0	0	0	0	0
Cre01.g006301.t1.1	chromosome_1:1091165-1094835 (-)	90	0.398268	0	1	1	0	0	0	0	56	56	0.338	0.338	0	0	0	0	75	75	0.328	0.328	0	0	0	1	0.229	0.229	0	0	0	0	0	0
Cre01.g006352.t1.1	chromosome_1:1094900-1099485 (-)	509	0.360467	0	0	6	0	0	0	0	0	0	0	0	0	0	0	0	29	188	0.348	0.367	0	0	0	0	0	0	0	0	0	0	0	0
Cre01.g006402.t1.1	chromosome_1:1098270-1101865 (-)	264	0.314493	0	1	3	0	0	0	0	250	250	0.301	0.301	0	0	0	0	79	79	0.391	0.391	0	0	0	1	0.027	0.027	0	0	0	0	0	0
Cre01.g006450.t2.1	chromosome_1:1116189-1119387 (+)	18	0.453629	0	0	0	0	0	0	0	0	0	0	0	0	0	0	0	0	0	0	0	0	0	0	0	0	0	0	0	0	0	0	0
Cre01.g006450.t1.2	chromosome_1:1116176-1118197 (+)	31	0.453629	0	0	0	0	0	0	0	0	0	0	0	0	0	0	0	0	0	0	0	0	0	0	0	0	0	0	0	0	0	0	0
Cre01.g006500.t1.1	chromosome_1:1119870-1123965 (-)	453	0.306236	0	1	0	0	0	0	0	416	416	0.375	0.375	0	0	0	0	0	0	0	0	0	0	0	2	0.523	0.523	0	0	0	0	0	0
Cre01.g006550.t1.1	chromosome_1:1124250-1125265 (-)	88	0.390139	0	0	0	0	0	0	0	0	0	0	0	0	0	0	0	0	0	0	0	0	0	0	0	0	0	0	0	0	0	0	0
Cre01.g006576.t1.1	chromosome_1:1125426-1129607 (+)	637	0.376123	0	0	3	0	0	0	0	0	0	0	0	0	0	0	0	31	359	0.322	0.342	0	0	0	0	0	0	0	0	0	0	0	0
Cre01.g006600.t1.2	chromosome_1:1134976-1139232 (+)	110	0.435608	0	1	0	0	0	0	0	73	73	0.349	0.349	0	0	0	0	0	0	0	0	0	0	0	1	0.229	0.229	0	0	0	0	0	0
Cre01.g006614.t1.1	chromosome_1:1139570-1141435 (-)	87	0.34942	0	0	0	0	0	0	0	0	0	0	0	0	0	0	0	0	0	0	0	0	0	0	0	0	0	0	0	0	0	0	0
Cre01.g006628.t2.1	chromosome_1:1294440-1296655 (-)	53	0.444607	0	1	0	0	0	0	0	42	42	0.437	0.437	0	0	0	0	0	0	0	0	0	0	0	1	0.303	0.303	0	0	0	0	0	0
Cre01.g006628.t1.1	chromosome_1:1294330-1296655 (-)	53	0.444607	0	1	0	0	0	0	0	42	42	0.437	0.437	0	0	0	0	0	0	0	0	0	0	0	1	0.303	0.303	0	0	0	0	0	0
Cre01.g006642.t1.1	chromosome_1:1305750-1306835 (-)	288	0.323518	0	0	2	0	0	0	0	0	0	0	0	0	0	0	0	70	143	0.344	0.395	0	0	0	0	0	0	0	0	0	0	0	0
Cre01.g006656.t1.1	chromosome_1:1308030-1308705 (-)	87	0.350767	0	0	0	0	0	0	0	0	0	0	0	0	0	0	0	0	0	0	0	0	0	0	0	0	0	0	0	0	0	0	0
Cre01.g006670.t1.1	chromosome_1:1314166-1319626 (+)	536	0.35189	0	0	3	0	0	0	0	0	0	0	0	0	0	0	0	422	459	0.334	0.344	0	0	0	0	0	0	0	0	0	0	0	0
Cre01.g006700.t1.2	chromosome_1:1331476-1336502 (+)	511	0.422423	0	2	1	0	0	0	0	357	357	0.441	0.441	368	368	0.455	0.455	115	115	0.447	0.447	0	0	0	1	0.902	0.902	1	0.902	0.902	0	0	0
Cre01.g006733.t1.1	chromosome_1:1337069-1340025 (-)	257	0.380829	0	1	4	0	0	0	0	181	181	0.368	0.368	0	0	0	0	16	144	0.339	0.418	0	0	0	1	0.523	0.523	0	0	0	0	0	0
Cre01.g006766.t1.1	chromosome_1:1344580-1348695 (-)	678	0.360954	0	0	2	0	0	0	0	0	0	0	0	0	0	0	0	382	521	0.308	0.378	0	0	0	0	0	0	0	0	0	0	0	0
Cre01.g006800.t1.1	chromosome_1:1355519-1365287 (-)	227	0.430081	0	1	3	0	0	0	0	184	184	0.378	0.378	0	0	0	0	37	86	0.279	0.321	0	0	0	1	0.523	0.523	0	0	0	0	0	0
Cre01.g006850.t1.2	chromosome_1:1365381-1367300 (+)	91	0.381805	0	0	0	0	0	0	0	0	0	0	0	0	0	0	0	0	0	0	0	0	0	0	0	0	0	0	0	0	0	0	0
Cre01.g006876.t1.1	chromosome_1:1367552-1369417 (-)	408	0.338052	0	1	7	0	0	0	0	368	368	0.292	0.292	0	0	0	0	8	357	0.423	0.427	0	0	0	1	0.229	0.229	0	0	0	0	0	0
Cre01.g006900.t1.1	chromosome_1:1369582-1389407 (-)	603	0.324012	0	1	9	0	0	0	0	227	227	0.301	0.301	0	0	0	0	3	234	0.222	0.368	0	0	0	1	0.843	0.843	0	0	0	0	0	0
Cre01.g006900.t2.1	chromosome_1:1369582-1389407 (-)	603	0.324012	0	1	9	0	0	0	0	227	227	0.301	0.301	0	0	0	0	3	234	0.222	0.368	0	0	0	1	0.843	0.843	0	0	0	0	0	0
Cre01.g006950.t1.1	chromosome_1:1390088-1395999 (+)	127	0.417354	1	0	0	31	31	0.335	0.335	0	0	0	0	0	0	0	0	0	0	0	0	1	0.229	0.229	0	0	0	0	0	0	731	730	0
Cre01.g006950.t2.1	chromosome_1:1390088-1396147 (+)	127	0.417354	1	0	0	31	31	0.335	0.335	0	0	0	0	0	0	0	0	0	0	0	0	1	0.229	0.229	0	0	0	0	0	0	731	730	0
Cre01.g007000.t1.2	chromosome_1:1396478-1405374 (+)	224	0.352751	1	1	0	140	140	0.386	0.386	207	207	0.393	0.393	0	0	0	0	0	0	0	0	1	0.523	0.523	1	0.019	0.019	0	0	0	1021	1022	0
Cre01.g007050.t1.2	chromosome_1:1405738-1408463 (+)	151	0.394788	0	0	0	0	0	0	0	0	0	0	0	0	0	0	0	0	0	0	0	0	0	0	0	0	0	0	0	0	0	0	0
Cre01.g007051.t1.2	chromosome_1:1410568-1413489 (+)	402	0.379679	0	1	2	0	0	0	0	232	232	0.354	0.354	0	0	0	0	174	174	0.369	0.369	0	0	0	2	0.599	0.599	0	0	0	0	0	0
Cre01.g007100.t1.1	chromosome_1:1413508-1420007 (-)	228	0.395089	0	0	3	0	0	0	0	0	0	0	0	0	0	0	0	9	9	0.374	0.374	0	0	0	0	0	0	0	0	0	0	0	0
Cre01.g007150.t1.1	chromosome_1:1420137-1426409 (+)	194	0.387527	0	0	2	0	0	0	0	0	0	0	0	0	0	0	0	62	114	0.273	0.304	0	0	0	0	0	0	0	0	0	0	0	0
Cre01.g007200.t1.2	chromosome_1:1426468-1432253 (+)	410	0.423234	0	0	5	0	0	0	0	0	0	0	0	0	0	0	0	81	102	0.329	0.411	0	0	0	0	0	0	0	0	0	0	0	0
Cre01.g007251.t1.1	chromosome_1:1433282-1440877 (-)	818	0.32348	0	1	12	0	0	0	0	706	706	0.343	0.343	0	0	0	0	11	738	0.362	0.392	0	0	0	2	0.599	0.599	0	0	0	0	0	0
Cre01.g007300.t1.2	chromosome_1:1441830-1446597 (-)	297	0.394571	1	0	0	96	96	0.324	0.324	0	0	0	0	0	0	0	0	0	0	0	0	1	0.599	0.599	0	0	0	0	0	0	264	265	0
Cre01.g007350.t1.2	chromosome_1:1446867-1449527 (-)	225	0.335672	0	0	0	0	0	0	0	0	0	0	0	0	0	0	0	0	0	0	0	0	0	0	0	0	0	0	0	0	0	0	0
Cre01.g007400.t1.1	chromosome_1:1450874-1454177 (-)	320	0.320067	0	0	4	0	0	0	0	0	0	0	0	0	0	0	0	9	86	0.278	0.389	0	0	0	0	0	0	0	0	0	0	0	0
Cre01.g007450.t1.1	chromosome_1:1454468-1458249 (+)	433	0.335731	0	0	4	0	0	0	0	0	0	0	0	0	0	0	0	84	336	0.337	0.348	0	0	0	0	0	0	0	0	0	0	0	0
Cre01.g007500.t2.1	chromosome_1:1458851-1470637 (-)	211	0.340149	0	0	2	0	0	0	0	0	0	0	0	0	0	0	0	54	145	0.362	0.366	0	0	0	0	0	0	0	0	0	0	0	0
Cre01.g007500.t1.1	chromosome_1:1458382-1470637 (-)	211	0.340149	0	0	2	0	0	0	0	0	0	0	0	0	0	0	0	54	145	0.362	0.366	0	0	0	0	0	0	0	0	0	0	0	0
Cre01.g007550.t1.1	chromosome_1:1471128-1477319 (+)	123	0.302762	0	0	2	0	0	0	0	0	0	0	0	0	0	0	0	64	87	0.291	0.351	0	0	0	0	0	0	0	0	0	0	0	0
Cre01.g007600.t1.1	chromosome_1:1477328-1482947 (-)	190	0.423005	0	0	3	0	0	0	0	0	0	0	0	0	0	0	0	4	73	0.213	0.394	0	0	0	0	0	0	0	0	0	0	0	0
Cre01.g007600.t2.1	chromosome_1:1477328-1482810 (-)	53	0.423005	0	0	0	0	0	0	0	0	0	0	0	0	0	0	0	0	0	0	0	0	0	0	0	0	0	0	0	0	0	0	0
Cre01.g007651.t1.1	chromosome_1:1483208-1491113 (+)	100	0.384385	0	1	2	0	0	0	0	44	89	0.325	0.388	0	0	0	0	1	33	0.177	0.288	0	0	0	2	0.229	0.229	0	0	0	0	0	0
Cre01.g007700.t1.1	chromosome_1:1491241-1499953 (-)	77	0.404925	0	0	0	0	0	0	0	0	0	0	0	0	0	0	0	0	0	0	0	0	0	0	0	0	0	0	0	0	0	0	0
Cre01.g007737.t1.1	chromosome_1:1500488-1508629 (+)	417	0.404979	1	0	0	327	327	0.287	0.287	0	0	0	0	0	0	0	0	0	0	0	0	1	0.101	0.101	0	0	0	0	0	0	547	546	0
Cre01.g007774.t1.1	chromosome_1:1508635-1513187 (-)	112	0.404715	0	0	0	0	0	0	0	0	0	0	0	0	0	0	0	0	0	0	0	0	0	0	0	0	0	0	0	0	0	0	0
Cre01.g007811.t1.1	chromosome_1:1513242-1520277 (-)	381	0.333258	0	0	2	0	0	0	0	0	0	0	0	0	0	0	0	96	311	0.277	0.418	0	0	0	0	0	0	0	0	0	0	0	0
Cre01.g007850.t1.2	chromosome_1:1520328-1522685 (-)	135	0.340442	0	0	2	0	0	0	0	0	0	0	0	0	0	0	0	1	11	0.188	0.301	0	0	0	0	0	0	0	0	0	0	0	0
Cre01.g007901.t1.1	chromosome_1:1522808-1533339 (+)	110	0.429288	0	0	1	0	0	0	0	0	0	0	0	0	0	0	0	12	12	0.316	0.316	0	0	0	0	0	0	0	0	0	0	0	0
Cre01.g007901.t3.1	chromosome_1:1523658-1533339 (+)	357	0.352661	1	0	3	9	9	0.355	0.355	0	0	0	0	0	0	0	0	85	278	0.295	0.422	6	0.599	0.599	0	0	0	0	0	0	363	362	0
Cre01.g007901.t2.1	chromosome_1:1522808-1523609 (+)	110	0.429288	0	0	1	0	0	0	0	0	0	0	0	0	0	0	0	12	12	0.316	0.316	0	0	0	0	0	0	0	0	0	0	0	0
Cre01.g007950.t1.1	chromosome_1:1533342-1539057 (-)	552	0.376655	1	1	3	447	447	0.403	0.403	287	392	0.335	0.366	0	0	0	0	191	529	0.351	0.386	3	0.523	0.523	2	0.599	0.775	0	0	0	42	42.4	0
Cre01.g008000.t1.2	chromosome_1:1539112-1544947 (-)	158	0.357574	0	0	2	0	0	0	0	0	0	0	0	0	0	0	0	130	148	0.252	0.27	0	0	0	0	0	0	0	0	0	0	0	0
Cre01.g008051.t1.1	chromosome_1:1545078-1550609 (+)	32	0.344261	0	0	1	0	0	0	0	0	0	0	0	0	0	0	0	1	1	0.136	0.136	0	0	0	0	0	0	0	0	0	0	0	0
Cre01.g008100.t1.2	chromosome_1:1551623-1561025 (-)	781	0.433394	0	1	11	0	0	0	0	675	675	0.26	0.26	0	0	0	0	50	50	0.382	0.382	0	0	0	1	0.101	0.101	0	0	0	0	0	0
Cre01.g008150.t1.1	chromosome_1:1561874-1574465 (-)	113	0.379884	0	1	2	0	0	0	0	34	34	0.398	0.398	0	0	0	0	5	5	0.325	0.325	0	0	0	1	0.523	0.523	0	0	0	0	0	0
Cre01.g008200.t1.1	chromosome_1:1574638-1581235 (-)	97	0.328822	0	0	1	0	0	0	0	0	0	0	0	0	0	0	0	4	4	0.356	0.356	0	0	0	0	0	0	0	0	0	0	0	0
Cre01.g008250.t1.2	chromosome_1:1582006-1588736 (+)	774	0.323201	0	0	5	0	0	0	0	0	0	0	0	0	0	0	0	431	469	0.313	0.34	0	0	0	0	0	0	0	0	0	0	0	0
Cre01.g008300.t1.1	chromosome_1:1589634-1592985 (-)	350	0.334877	0	0	0	0	0	0	0	0	0	0	0	0	0	0	0	0	0	0	0	0	0	0	0	0	0	0	0	0	0	0	0
Cre01.g008300.t2.1	chromosome_1:1589634-1592985 (-)	511	0.334877	1	0	1	313	313	0.338	0.338	0	0	0	0	0	0	0	0	354	354	0.319	0.319	1	0.599	0.599	0	0	0	0	0	0	38.9	38.9	0
Cre01.g008350.t1.1	chromosome_1:1593106-1597097 (+)	354	0.329835	0	0	1	0	0	0	0	0	0	0	0	0	0	0	0	207	207	0.311	0.311	0	0	0	0	0	0	0	0	0	0	0	0
Cre01.g008402.t1.1	chromosome_1:1598346-1606788 (+)	470	0.318799	1	1	4	434	434	0.303	0.303	451	451	0.388	0.388	0	0	0	0	37	240	0.293	0.371	1	0.229	0.229	1	0.019	0.019	0	0	0	88.6	89	0
Cre01.g008450.t1.2	chromosome_1:1609640-1617555 (-)	240	0.372428	0	0	2	0	0	0	0	0	0	0	0	0	0	0	0	46	123	0.309	0.36	0	0	0	0	0	0	0	0	0	0	0	0
Cre01.g008500.t1.2	chromosome_1:1617656-1624117 (+)	95	0.4164	0	0	0	0	0	0	0	0	0	0	0	0	0	0	0	0	0	0	0	0	0	0	0	0	0	0	0	0	0	0	0
Cre01.g008550.t1.1	chromosome_1:1624776-1632086 (+)	473	0.418421	1	1	4	299	299	0.425	0.425	370	370	0.373	0.373	0	0	0	0	16	16	0.361	0.361	2	0.902	0.902	1	0.523	0.523	0	0	0	722	722	0
Cre01.g008600.t1.1	chromosome_1:1632336-1642687 (+)	92	0.310672	0	0	4	0	0	0	0	0	0	0	0	0	0	0	0	48	56	0.249	0.376	0	0	0	0	0	0	0	0	0	0	0	0
Cre01.g008650.t1.1	chromosome_1:1642756-1654034 (+)	401	0.318961	0	0	4	0	0	0	0	0	0	0	0	0	0	0	0	41	302	0.341	0.428	0	0	0	0	0	0	0	0	0	0	0	0
Cre01.g008700.t1.2	chromosome_1:1654166-1657157 (+)	124	0.409008	0	0	2	0	0	0	0	0	0	0	0	0	0	0	0	46	51	0.345	0.395	0	0	0	0	0	0	0	0	0	0	0	0
Cre01.g008750.t1.2	chromosome_1:1657160-1661965 (-)	432	0.394896	0	0	0	0	0	0	0	0	0	0	0	0	0	0	0	0	0	0	0	0	0	0	0	0	0	0	0	0	0	0	0
Cre01.g008800.t1.1	chromosome_1:1662646-1668430 (+)	334	0.383764	0	0	5	0	0	0	0	0	0	0	0	0	0	0	0	44	44	0.406	0.406	0	0	0	0	0	0	0	0	0	0	0	0
Cre01.g008850.t1.1	chromosome_1:1668440-1683825 (-)	299	0.433753	0	0	2	0	0	0	0	0	0	0	0	0	0	0	0	5	263	0.335	0.426	0	0	0	0	0	0	0	0	0	0	0	0
Cre01.g008891.t1.2	chromosome_1:1683926-1686617 (+)	43	0.330808	0	1	0	0	0	0	0	36	36	0.371	0.371	0	0	0	0	0	0	0	0	0	0	0	1	0	0	0	0	0	0	0	0
Cre01.g008900.t1.2	chromosome_1:1686710-1690115 (-)	163	0.390394	0	0	0	0	0	0	0	0	0	0	0	0	0	0	0	0	0	0	0	0	0	0	0	0	0	0	0	0	0	0	0
Cre01.g008950.t1.2	chromosome_1:1693750-1696515 (-)	746	0.440786	0	0	12	0	0	0	0	0	0	0	0	0	0	0	0	51	442	0.221	0.405	0	0	0	0	0	0	0	0	0	0	0	0
Cre01.g008950.t2.1	chromosome_1:1693750-1695855 (-)	363	0.3779	0	2	2	0	0	0	0	86	86	0.441	0.441	310	310	0.337	0.337	135	135	0.294	0.294	0	0	0	2	0.902	0.902	1	0.229	0.229	0	0	0
Cre01.g008976.t1.1	chromosome_1:1696066-1698453 (+)	537	0.385412	0	0	4	0	0	0	0	0	0	0	0	0	0	0	0	88	134	0.378	0.401	0	0	0	0	0	0	0	0	0	0	0	0
Cre01.g009000.t1.1	chromosome_1:1698720-1700625 (-)	28	0.379707	0	0	0	0	0	0	0	0	0	0	0	0	0	0	0	0	0	0	0	0	0	0	0	0	0	0	0	0	0	0	0
Cre01.g009025.t1.1	chromosome_1:1700677-1702525 (-)	106	0.373339	0	0	1	0	0	0	0	0	0	0	0	0	0	0	0	46	46	0.327	0.327	0	0	0	0	0	0	0	0	0	0	0	0
Cre01.g009050.t1.2	chromosome_1:1702680-1704245 (-)	178	0.390754	0	0	0	0	0	0	0	0	0	0	0	0	0	0	0	0	0	0	0	0	0	0	0	0	0	0	0	0	0	0	0
Cre01.g009101.t1.1	chromosome_1:1704586-1709250 (+)	351	0.319232	0	0	1	0	0	0	0	0	0	0	0	0	0	0	0	169	169	0.328	0.328	0	0	0	0	0	0	0	0	0	0	0	0
Cre01.g009150.t1.1	chromosome_1:1709325-1711085 (-)	117	0.428043	0	0	1	0	0	0	0	0	0	0	0	0	0	0	0	46	46	0.35	0.35	0	0	0	0	0	0	0	0	0	0	0	0
Cre01.g009200.t1.2	chromosome_1:1711138-1713965 (-)	202	0.417423	0	0	2	0	0	0	0	0	0	0	0	0	0	0	0	116	116	0.348	0.348	0	0	0	0	0	0	0	0	0	0	0	0
Cre01.g009250.t1.1	chromosome_1:1714086-1725107 (+)	126	0.423136	0	0	0	0	0	0	0	0	0	0	0	0	0	0	0	0	0	0	0	0	0	0	0	0	0	0	0	0	0	0	0
Cre01.g009300.t1.1	chromosome_1:1725505-1739716 (+)	299	0.437846	0	0	3	0	0	0	0	0	0	0	0	0	0	0	0	79	216	0.328	0.41	0	0	0	0	0	0	0	0	0	0	0	0
Cre01.g009325.t1.1	chromosome_1:1739718-1742894 (-)	302	0.372938	0	1	0	0	0	0	0	184	184	0.412	0.412	0	0	0	0	0	0	0	0	0	0	0	1	0.775	0.775	0	0	0	0	0	0
Cre01.g009350.t1.2	chromosome_1:1743156-1748134 (-)	30	0.41422	0	0	0	0	0	0	0	0	0	0	0	0	0	0	0	0	0	0	0	0	0	0	0	0	0	0	0	0	0	0	0
Cre01.g009400.t1.2	chromosome_1:1748305-1759279 (+)	227	0.361907	0	0	0	0	0	0	0	0	0	0	0	0	0	0	0	0	0	0	0	0	0	0	0	0	0	0	0	0	0	0	0
Cre01.g009450.t1.1	chromosome_1:1759435-1763016 (+)	35	0.36436	0	0	0	0	0	0	0	0	0	0	0	0	0	0	0	0	0	0	0	0	0	0	0	0	0	0	0	0	0	0	0
Cre01.g009500.t1.2	chromosome_1:1763026-1771764 (-)	369	0.365139	0	0	4	0	0	0	0	0	0	0	0	0	0	0	0	18	226	0.307	0.416	0	0	0	0	0	0	0	0	0	0	0	0
Cre01.g009550.t1.1	chromosome_1:1772265-1777666 (+)	224	0.345683	1	0	1	206	206	0.386	0.386	0	0	0	0	0	0	0	0	133	133	0.408	0.408	1	0.019	0.019	0	0	0	0	0	0	281	281	0
Cre01.g009575.t1.1	chromosome_1:1777745-1784462 (+)	186	0.427646	0	1	0	0	0	0	0	43	43	0.268	0.268	0	0	0	0	0	0	0	0	0	0	0	1	0.585	0.585	0	0	0	0	0	0
Cre01.g009601.t1.1	chromosome_1:1784625-1786206 (+)	431	0.303042	0	1	6	0	0	0	0	418	418	0.379	0.379	0	0	0	0	68	309	0.366	0.418	0	0	0	1	0.019	0.019	0	0	0	0	0	0
Cre01.g009601.t2.1	chromosome_1:1784625-1786206 (+)	431	0.303042	0	1	6	0	0	0	0	418	418	0.379	0.379	0	0	0	0	68	309	0.366	0.418	0	0	0	1	0.019	0.019	0	0	0	0	0	0
Cre01.g009650.t1.2	chromosome_1:1786295-1794466 (+)	257	0.354419	0	0	0	0	0	0	0	0	0	0	0	0	0	0	0	0	0	0	0	0	0	0	0	0	0	0	0	0	0	0	0
Cre01.g009676.t1.1	chromosome_1:1794515-1796486 (+)	28	0.293446	0	1	0	0	0	0	0	21	21	0.362	0.362	0	0	0	0	0	0	0	0	0	0	0	1	0	0	0	0	0	0	0	0
Cre01.g009700.t1.1	chromosome_1:1796894-1809334 (-)	220	0.387818	0	0	3	0	0	0	0	0	0	0	0	0	0	0	0	95	95	0.363	0.363	0	0	0	0	0	0	0	0	0	0	0	0
Cre01.g009731.t1.2	chromosome_1:1809399-1815744 (-)	31	0.429078	0	1	1	0	0	0	0	21	21	0.322	0.322	0	0	0	0	17	17	0.369	0.369	0	0	0	1	0.027	0.027	0	0	0	0	0	0
Cre01.g009765.t1.1	chromosome_1:1815799-1821414 (-)	254	0.359464	1	0	0	179	179	0.436	0.436	0	0	0	0	0	0	0	0	0	0	0	0	1	0.687	0.687	0	0	0	0	0	0	0	0	0
Cre01.g009800.t1.2	chromosome_1:1821959-1824924 (-)	215	0.470492	0	0	0	0	0	0	0	0	0	0	0	0	0	0	0	0	0	0	0	0	0	0	0	0	0	0	0	0	0	0	0
Cre01.g009850.t1.2	chromosome_1:1825055-1830816 (+)	240	0.394162	0	0	4	0	0	0	0	0	0	0	0	0	0	0	0	10	137	0.248	0.351	0	0	0	0	0	0	0	0	0	0	0	0
Cre01.g009900.t1.1	chromosome_1:1830819-1835434 (-)	295	0.346975	1	1	3	64	253	0.337	0.371	281	281	0.418	0.418	0	0	0	0	48	51	0.377	0.39	2	0.599	0.599	1	0.019	0.019	0	0	0	385	384	0
Cre01.g009950.t1.2	chromosome_1:1835572-1837944 (-)	145	0.399408	0	0	0	0	0	0	0	0	0	0	0	0	0	0	0	0	0	0	0	0	0	0	0	0	0	0	0	0	0	0	0
Cre01.g010000.t1.2	chromosome_1:1838122-1842287 (+)	249	0.468388	0	0	2	0	0	0	0	0	0	0	0	0	0	0	0	110	213	0.268	0.351	0	0	0	0	0	0	0	0	0	0	0	0
Cre01.g010050.t1.1	chromosome_1:1842335-1852794 (+)	486	0.3918	0	0	3	0	0	0	0	0	0	0	0	0	0	0	0	60	201	0.298	0.375	0	0	0	0	0	0	0	0	0	0	0	0
Cre01.g010100.t1.2	chromosome_1:1853615-1857012 (+)	738	0.405068	0	0	11	0	0	0	0	0	0	0	0	0	0	0	0	84	406	0.398	0.44	0	0	0	0	0	0	0	0	0	0	0	0
Cre01.g010150.t1.2	chromosome_1:1857235-1863396 (+)	99	0.398209	1	0	1	72	72	0.349	0.349	0	0	0	0	0	0	0	0	13	13	0.3	0.3	1	0.027	0.027	0	0	0	0	0	0	181	180	0
Cre01.g010201.t1.1	chromosome_1:1866485-1873868 (+)	203	0.448055	0	0	0	0	0	0	0	0	0	0	0	0	0	0	0	0	0	0	0	0	0	0	0	0	0	0	0	0	0	0	0
Cre01.g010250.t1.1	chromosome_1:1877171-1895794 (-)	107	0.292069	0	0	2	0	0	0	0	0	0	0	0	0	0	0	0	47	47	0.379	0.379	0	0	0	0	0	0	0	0	0	0	0	0
Cre01.g010296.t1.1	chromosome_1:1896131-1897708 (-)	88	0.434034	0	0	0	0	0	0	0	0	0	0	0	0	0	0	0	0	0	0	0	0	0	0	0	0	0	0	0	0	0	0	0
Cre01.g010300.t1.2	chromosome_1:1899065-1902424 (-)	196	0.347376	0	1	0	0	0	0	0	188	188	0.289	0.289	0	0	0	0	0	0	0	0	0	0	0	1	0	0	0	0	0	0	0	0
Cre01.g010350.t1.2	chromosome_1:1941585-1944578 (+)	88	0.302974	0	0	0	0	0	0	0	0	0	0	0	0	0	0	0	0	0	0	0	0	0	0	0	0	0	0	0	0	0	0	0
Cre01.g010400.t1.2	chromosome_1:1945728-1947403 (-)	32	0.405744	0	0	0	0	0	0	0	0	0	0	0	0	0	0	0	0	0	0	0	0	0	0	0	0	0	0	0	0	0	0	0
Cre01.g010450.t1.2	chromosome_1:1947892-1950454 (-)	57	0.35525	0	0	0	0	0	0	0	0	0	0	0	0	0	0	0	0	0	0	0	0	0	0	0	0	0	0	0	0	0	0	0
Cre01.g010500.t1.2	chromosome_1:1950509-1952744 (-)	196	0.363932	0	0	0	0	0	0	0	0	0	0	0	0	0	0	0	0	0	0	0	0	0	0	0	0	0	0	0	0	0	0	0
Cre01.g010550.t1.1	chromosome_1:1952845-1962656 (+)	95	0.390352	0	0	0	0	0	0	0	0	0	0	0	0	0	0	0	0	0	0	0	0	0	0	0	0	0	0	0	0	0	0	0
Cre01.g010550.t2.1	chromosome_1:1952845-1962656 (+)	95	0.390352	0	0	0	0	0	0	0	0	0	0	0	0	0	0	0	0	0	0	0	0	0	0	0	0	0	0	0	0	0	0	0
Cre01.g010650.t1.2	chromosome_1:1963405-1975736 (+)	96	0.440534	0	1	1	0	0	0	0	79	79	0.274	0.274	0	0	0	0	56	56	0.285	0.285	0	0	0	1	0	0	0	0	0	0	0	0
Cre01.g010700.t1.2	chromosome_1:1975785-1979586 (+)	236	0.351993	0	0	0	0	0	0	0	0	0	0	0	0	0	0	0	0	0	0	0	0	0	0	0	0	0	0	0	0	0	0	0
Cre01.g010750.t1.2	chromosome_1:1979645-1987306 (+)	460	0.389129	1	0	1	334	334	0.273	0.273	0	0	0	0	0	0	0	0	405	405	0.327	0.327	1	0.585	0.585	0	0	0	0	0	0	168	167	0
Cre01.g010800.t1.1	chromosome_1:1987309-1990854 (-)	113	0.382905	0	1	0	0	0	0	0	61	61	0.337	0.337	0	0	0	0	0	0	0	0	0	0	0	1	0.229	0.229	0	0	0	0	0	0
Cre01.g010816.t1.1	chromosome_1:2000695-2005326 (+)	732	0.379517	1	0	11	690	690	0.396	0.396	0	0	0	0	0	0	0	0	154	174	0.375	0.382	1	0.523	0.523	0	0	0	0	0	0	117	117	0
Cre01.g010832.t1.1	chromosome_1:2005396-2013022 (+)	490	0.425065	0	0	12	0	0	0	0	0	0	0	0	0	0	0	0	35	65	0.333	0.371	0	0	0	0	0	0	0	0	0	0	0	0
Cre01.g010848.t1.1	chromosome_1:2013249-2017605 (-)	252	0.462787	1	0	3	177	177	0.376	0.376	0	0	0	0	0	0	0	0	27	27	0.341	0.341	1	0.523	0.523	0	0	0	0	0	0	28.9	29.3	0
Cre01.g010864.t1.1	chromosome_1:2017726-2025137 (+)	302	0.404023	1	0	0	215	215	0.363	0.363	0	0	0	0	0	0	0	0	0	0	0	0	1	0.523	0.523	0	0	0	0	0	0	387	388	0
Cre01.g010880.t1.1	chromosome_1:2025200-2039185 (-)	236	0.38391	0	0	4	0	0	0	0	0	0	0	0	0	0	0	0	107	174	0.347	0.401	0	0	0	0	0	0	0	0	0	0	0	0
Cre01.g010900.t1.2	chromosome_1:2039260-2042765 (-)	512	0.455088	0	0	7	0	0	0	0	0	0	0	0	0	0	0	0	35	271	0.303	0.417	0	0	0	0	0	0	0	0	0	0	0	0
Cre01.g010950.t1.1	chromosome_1:2044636-2055151 (+)	156	0.38281	0	0	2	0	0	0	0	0	0	0	0	0	0	0	0	84	84	0.31	0.31	0	0	0	0	0	0	0	0	0	0	0	0
Cre01.g011000.t1.2	chromosome_1:2057220-2059025 (-)	241	0.456101	1	0	3	163	163	0.307	0.307	0	0	0	0	0	0	0	0	132	141	0.361	0.392	1	0.229	0.229	0	0	0	0	0	0	375	377	0
Cre01.g011050.t1.2	chromosome_1:2062416-2063871 (+)	305	0.397536	0	1	1	0	0	0	0	135	135	0.424	0.424	0	0	0	0	175	175	0.365	0.365	0	0	0	3	0.902	0.902	0	0	0	0	0	0
Cre01.g011100.t1.2	chromosome_1:2063910-2075095 (-)	238	0.348135	0	0	0	0	0	0	0	0	0	0	0	0	0	0	0	0	0	0	0	0	0	0	0	0	0	0	0	0	0	0	0
Cre01.g011100.t2.1	chromosome_1:2063910-2075095 (-)	238	0.348135	0	0	0	0	0	0	0	0	0	0	0	0	0	0	0	0	0	0	0	0	0	0	0	0	0	0	0	0	0	0	0
Cre01.g011150.t1.1	chromosome_1:2079236-2086983 (+)	786	0.460707	1	0	9	609	609	0.321	0.321	0	0	0	0	0	0	0	0	29	414	0.315	0.398	1	0.599	0.599	0	0	0	0	0	0	86.7	86.7	0
Cre01.g011200.t1.2	chromosome_1:2087000-2089485 (-)	143	0.399877	0	0	3	0	0	0	0	0	0	0	0	0	0	0	0	64	100	0.297	0.372	0	0	0	0	0	0	0	0	0	0	0	0
Cre01.g011250.t1.1	chromosome_1:2089616-2094030 (+)	185	0.381198	0	0	3	0	0	0	0	0	0	0	0	0	0	0	0	51	65	0.329	0.438	0	0	0	0	0	0	0	0	0	0	0	0
Cre01.g011300.t1.1	chromosome_1:2094271-2099960 (+)	157	0.408873	0	0	1	0	0	0	0	0	0	0	0	0	0	0	0	131	131	0.345	0.345	0	0	0	0	0	0	0	0	0	0	0	0
Cre01.g011350.t1.2	chromosome_1:2100016-2103391 (+)	157	0.442331	0	0	0	0	0	0	0	0	0	0	0	0	0	0	0	0	0	0	0	0	0	0	0	0	0	0	0	0	0	0	0
Cre01.g011376.t1.1	chromosome_1:2103466-2105097 (+)	86	0.283004	0	0	0	0	0	0	0	0	0	0	0	0	0	0	0	0	0	0	0	0	0	0	0	0	0	0	0	0	0	0	0
Cre01.g011400.t1.1	chromosome_1:2105249-2113315 (-)	122	0.415035	0	0	1	0	0	0	0	0	0	0	0	0	0	0	0	56	56	0.396	0.396	0	0	0	0	0	0	0	0	0	0	0	0
Cre01.g011400.t2.1	chromosome_1:2105249-2113315 (-)	122	0.415035	0	0	1	0	0	0	0	0	0	0	0	0	0	0	0	56	56	0.396	0.396	0	0	0	0	0	0	0	0	0	0	0	0
Cre01.g011450.t1.1	chromosome_1:2114111-2122165 (-)	250	0.386083	0	0	1	0	0	0	0	0	0	0	0	0	0	0	0	19	19	0.372	0.372	0	0	0	0	0	0	0	0	0	0	0	0
Cre01.g011500.t1.2	chromosome_1:2122800-2126556 (+)	207	0.420734	0	0	0	0	0	0	0	0	0	0	0	0	0	0	0	0	0	0	0	0	0	0	0	0	0	0	0	0	0	0	0
Cre01.g011550.t1.1	chromosome_1:2126606-2132007 (+)	531	0.400968	0	0	7	0	0	0	0	0	0	0	0	0	0	0	0	163	270	0.287	0.422	0	0	0	0	0	0	0	0	0	0	0	0
Cre01.g011600.t1.2	chromosome_1:2132466-2137707 (+)	339	0.341361	0	0	3	0	0	0	0	0	0	0	0	0	0	0	0	46	241	0.347	0.402	0	0	0	0	0	0	0	0	0	0	0	0
Cre01.g011630.t1.1	chromosome_1:2137756-2142630 (+)	617	0.4001	1	1	8	554	593	0.359	0.374	501	501	0.418	0.418	0	0	0	0	19	186	0.34	0.393	2	0.523	0.523	1	0.775	0.775	0	0	0	192	192	0
Cre01.g011630.t2.1	chromosome_1:2137756-2142630 (+)	617	0.4001	1	1	8	554	593	0.359	0.374	501	501	0.418	0.418	0	0	0	0	19	186	0.34	0.393	2	0.523	0.523	1	0.775	0.775	0	0	0	190	190	0
Cre01.g011660.t2.1	chromosome_1:2143376-2147331 (+)	198	0.355893	0	1	2	0	0	0	0	157	157	0.4	0.4	0	0	0	0	22	64	0.276	0.309	0	0	0	1	0.523	0.523	0	0	0	0	0	0
Cre01.g011660.t1.1	chromosome_1:2142686-2147331 (+)	780	0.355893	1	1	8	561	561	0.4	0.4	739	739	0.4	0.4	0	0	0	0	138	402	0.323	0.386	1	0.775	0.775	1	0.523	0.523	0	0	0	184	184	0
Cre01.g011750.t1.1	chromosome_1:2147406-2154405 (-)	31	0.36244	0	0	0	0	0	0	0	0	0	0	0	0	0	0	0	0	0	0	0	0	0	0	0	0	0	0	0	0	0	0	0
Cre01.g011800.t1.1	chromosome_1:2154460-2162875 (-)	437	0.358903	1	1	4	197	248	0.358	0.432	243	243	0.349	0.349	0	0	0	0	15	207	0.3	0.339	3	0.775	0.902	1	0.599	0.599	0	0	0	268	268	0
Cre01.g011850.t2.1	chromosome_1:2163496-2172857 (+)	364	0.426117	1	1	2	274	274	0.413	0.413	341	341	0.31	0.31	0	0	0	0	123	123	0.367	0.367	1	0.523	0.523	1	0.027	0.027	0	0	0	271	271	0
Cre01.g011850.t1.1	chromosome_1:2162976-2172857 (+)	574	0.426117	1	1	4	484	484	0.413	0.413	551	551	0.31	0.31	0	0	0	0	12	40	0.291	0.371	1	0.523	0.523	1	0.027	0.027	0	0	0	271	271	0
Cre01.g011901.t1.1	chromosome_1:2173628-2182977 (-)	51	0.351846	0	0	0	0	0	0	0	0	0	0	0	0	0	0	0	0	0	0	0	0	0	0	0	0	0	0	0	0	0	0	0
Cre01.g011950.t1.1	chromosome_1:2183151-2191427 (-)	177	0.415043	0	0	2	0	0	0	0	0	0	0	0	0	0	0	0	130	152	0.279	0.351	0	0	0	0	0	0	0	0	0	0	0	0
Cre01.g012000.t1.1	chromosome_1:2191568-2203219 (+)	195	0.395792	1	0	2	168	168	0.303	0.303	0	0	0	0	0	0	0	0	62	62	0.375	0.375	1	0.027	0.027	0	0	0	0	0	0	0	0	0
Cre01.g012050.t1.2	chromosome_1:2203358-2207939 (+)	649	0.373311	0	0	5	0	0	0	0	0	0	0	0	0	0	0	0	292	337	0.314	0.404	0	0	0	0	0	0	0	0	0	0	0	0
Cre01.g012100.t1.1	chromosome_1:2207988-2214979 (+)	97	0.338808	1	0	0	67	67	0.393	0.393	0	0	0	0	0	0	0	0	0	0	0	0	1	0.019	0.019	0	0	0	0	0	0	342	342	0
Cre01.g012126.t1.2	chromosome_1:2215028-2220779 (+)	296	0.335306	1	1	2	89	89	0.288	0.288	255	267	0.318	0.345	0	0	0	0	30	85	0.365	0.367	1	0.585	0.585	2	0.229	0.229	0	0	0	349	364	16
Cre01.g012126.t2.1	chromosome_1:2215028-2220779 (+)	420	0.344613	1	1	2	255	267	0.318	0.345	89	296	0.288	0.335	0	0	0	0	30	85	0.365	0.367	2	0.599	0.599	3	0.585	0.599	0	0	0	283	281	0
Cre01.g012150.t1.2	chromosome_1:2220784-2225707 (-)	15	0.443203	0	0	0	0	0	0	0	0	0	0	0	0	0	0	0	0	0	0	0	0	0	0	0	0	0	0	0	0	0	0	0
Cre01.g012175.t1.1	chromosome_1:2225762-2227123 (-)	170	0.368114	0	1	4	0	0	0	0	123	132	0.26	0.337	0	0	0	0	5	62	0.251	0.378	0	0	0	3	0.101	0.229	0	0	0	0	0	0
Cre01.g012200.t1.1	chromosome_1:2227218-2237669 (+)	303	0.437044	0	0	4	0	0	0	0	0	0	0	0	0	0	0	0	66	205	0.305	0.354	0	0	0	0	0	0	0	0	0	0	0	0
Cre01.g012200.t2.1	chromosome_1:2227218-2237669 (+)	303	0.437044	0	0	4	0	0	0	0	0	0	0	0	0	0	0	0	66	205	0.305	0.354	0	0	0	0	0	0	0	0	0	0	0	0
Cre01.g012222.t1.1	chromosome_1:2238497-2239237 (-)	55	0.351546	0	0	0	0	0	0	0	0	0	0	0	0	0	0	0	0	0	0	0	0	0	0	0	0	0	0	0	0	0	0	0
Cre01.g012244.t1.2	chromosome_1:2239508-2242317 (+)	239	0.370865	1	0	6	77	233	0.327	0.362	0	0	0	0	0	0	0	0	7	15	0.316	0.387	3	0.599	0.599	0	0	0	0	0	0	26.6	28.5	0
Cre01.g012300.t1.1	chromosome_1:2245518-2249047 (-)	195	0.395813	0	0	1	0	0	0	0	0	0	0	0	0	0	0	0	152	152	0.374	0.374	0	0	0	0	0	0	0	0	0	0	0	0
Cre01.g012350.t1.2	chromosome_1:2249578-2257529 (+)	51	0.445724	0	0	1	0	0	0	0	0	0	0	0	0	0	0	0	5	5	0.301	0.301	0	0	0	0	0	0	0	0	0	0	0	0
Cre01.g012400.t1.2	chromosome_1:2257532-2261767 (-)	31	0.388868	0	0	1	0	0	0	0	0	0	0	0	0	0	0	0	6	6	0.339	0.339	0	0	0	0	0	0	0	0	0	0	0	0
Cre01.g012450.t1.1	chromosome_1:2263908-2289189 (+)	98	0.388377	0	0	1	0	0	0	0	0	0	0	0	0	0	0	0	48	48	0.29	0.29	0	0	0	0	0	0	0	0	0	0	0	0
Cre01.g012500.t1.2	chromosome_1:2289192-2291906 (-)	178	0.351204	0	0	0	0	0	0	0	0	0	0	0	0	0	0	0	0	0	0	0	0	0	0	0	0	0	0	0	0	0	0	0
Cre01.g012550.t1.1	chromosome_1:2294298-2299193 (+)	791	0.377744	1	0	10	776	776	0.278	0.278	0	0	0	0	0	0	0	0	186	534	0.351	0.371	1	0	0	0	0	0	0	0	0	35	35	0
Cre01.g012600.t1.1	chromosome_1:2299248-2304617 (-)	210	0.396218	1	0	0	147	147	0.37	0.37	0	0	0	0	0	0	0	0	0	0	0	0	1	0.523	0.523	0	0	0	0	0	0	501	501	0
Cre01.g012650.t1.1	chromosome_1:2304728-2317117 (+)	459	0.409185	1	2	4	267	267	0.417	0.417	343	385	0.364	0.42	431	431	0.404	0.404	51	209	0.316	0.361	1	0.775	0.775	3	0.775	0.775	1	0.019	0.019	531	531	0
Cre01.g012700.t1.2	chromosome_1:2317318-2326915 (+)	359	0.392196	0	0	4	0	0	0	0	0	0	0	0	0	0	0	0	27	27	0.399	0.399	0	0	0	0	0	0	0	0	0	0	0	0
Cre01.g012750.t1.1	chromosome_1:2327227-2339079 (+)	492	0.316624	0	0	4	0	0	0	0	0	0	0	0	0	0	0	0	242	438	0.254	0.376	0	0	0	0	0	0	0	0	0	0	0	0
Cre01.g012800.t1.1	chromosome_1:2339127-2342765 (+)	227	0.358133	0	0	1	0	0	0	0	0	0	0	0	0	0	0	0	4	4	0.314	0.314	0	0	0	0	0	0	0	0	0	0	0	0
Cre01.g012800.t2.1	chromosome_1:2339127-2342554 (+)	227	0.358133	0	0	1	0	0	0	0	0	0	0	0	0	0	0	0	4	4	0.314	0.314	0	0	0	0	0	0	0	0	0	0	0	0
Cre01.g012850.t1.2	chromosome_1:2342917-2353162 (+)	319	0.388848	1	1	2	202	202	0.394	0.394	242	302	0.386	0.401	0	0	0	0	82	82	0.362	0.362	3	0.775	0.775	3	0.523	0.523	0	0	0	894	895	0
Cre01.g012900.t1.1	chromosome_1:2353231-2359886 (-)	364	0.381021	0	0	0	0	0	0	0	0	0	0	0	0	0	0	0	0	0	0	0	0	0	0	0	0	0	0	0	0	0	0	0
Cre01.g012950.t1.1	chromosome_1:2360837-2368003 (+)	492	0.31018	1	0	6	264	264	0.422	0.422	0	0	0	0	0	0	0	0	41	233	0.285	0.445	1	0.902	0.902	0	0	0	0	0	0	118	118	0
Cre01.g012950.t2.1	chromosome_1:2360837-2368003 (+)	492	0.31018	1	0	6	264	264	0.422	0.422	0	0	0	0	0	0	0	0	41	233	0.285	0.445	1	0.902	0.902	0	0	0	0	0	0	118	118	0
Cre01.g013000.t1.1	chromosome_1:2368041-2376176 (-)	50	0.301563	0	0	1	0	0	0	0	0	0	0	0	0	0	0	0	5	5	0.372	0.372	0	0	0	0	0	0	0	0	0	0	0	0
Cre01.g013050.t1.1	chromosome_1:2376297-2383408 (+)	102	0.413565	1	0	0	48	48	0.35	0.35	0	0	0	0	0	0	0	0	0	0	0	0	1	0.229	0.229	0	0	0	0	0	0	384	384	0
Cre01.g013100.t1.1	chromosome_1:2388505-2393026 (-)	268	0.358875	0	0	1	0	0	0	0	0	0	0	0	0	0	0	0	1	1	0.166	0.166	0	0	0	0	0	0	0	0	0	0	0	0
Cre01.g013150.t1.2	chromosome_1:2393134-2395546 (-)	87	0.37584	1	0	0	66	66	0.382	0.382	0	0	0	0	0	0	0	0	0	0	0	0	1	0.019	0.019	0	0	0	0	0	0	122	122	0
Cre01.g013200.t1.2	chromosome_1:2395647-2397184 (+)	600	0.459136	0	0	4	0	0	0	0	0	0	0	0	0	0	0	0	124	164	0.349	0.406	0	0	0	0	0	0	0	0	0	0	0	0
Cre01.g013250.t1.1	chromosome_1:2397267-2402196 (-)	410	0.319515	1	0	2	92	92	0.373	0.373	0	0	0	0	0	0	0	0	9	9	0.367	0.367	2	0.775	0.775	0	0	0	0	0	0	361	397	34.5
Cre01.g013300.t1.1	chromosome_1:2402347-2408924 (+)	309	0.39883	1	0	1	93	93	0.292	0.292	0	0	0	0	0	0	0	0	21	21	0.315	0.315	1	0.599	0.599	0	0	0	0	0	0	948	951	0
Cre01.g013350.t1.2	chromosome_1:2409137-2411346 (-)	152	0.376834	0	0	0	0	0	0	0	0	0	0	0	0	0	0	0	0	0	0	0	0	0	0	0	0	0	0	0	0	0	0	0
Cre01.g013400.t1.1	chromosome_1:2411477-2416856 (-)	97	0.432144	0	0	2	0	0	0	0	0	0	0	0	0	0	0	0	20	50	0.287	0.334	0	0	0	0	0	0	0	0	0	0	0	0
Cre01.g013450.t1.2	chromosome_1:2417017-2419927 (+)	161	0.397773	0	0	0	0	0	0	0	0	0	0	0	0	0	0	0	0	0	0	0	0	0	0	0	0	0	0	0	0	0	0	0
Cre01.g013500.t1.2	chromosome_1:2421967-2426463 (+)	612	0.453762	0	0	6	0	0	0	0	0	0	0	0	0	0	0	0	83	325	0.328	0.351	0	0	0	0	0	0	0	0	0	0	0	0
Cre01.g013500.t2.1	chromosome_1:2422767-2426463 (+)	111	0.400203	0	0	1	0	0	0	0	0	0	0	0	0	0	0	0	88	88	0.321	0.321	0	0	0	0	0	0	0	0	0	0	0	0
Cre01.g013550.t1.1	chromosome_1:2426481-2430236 (-)	30	0.370971	0	1	0	0	0	0	0	14	14	0.34	0.34	0	0	0	0	0	0	0	0	0	0	0	1	0.027	0.027	0	0	0	0	0	0
Cre01.g013600.t1.1	chromosome_1:2431508-2438386 (-)	182	0.39857	0	1	0	0	0	0	0	166	166	0.332	0.332	0	0	0	0	0	0	0	0	0	0	0	1	0.027	0.027	0	0	0	0	0	0
Cre01.g013650.t1.1	chromosome_1:2439057-2446056 (+)	158	0.424579	0	0	3	0	0	0	0	0	0	0	0	0	0	0	0	27	132	0.294	0.358	0	0	0	0	0	0	0	0	0	0	0	0
Cre01.g013700.t2.1	chromosome_1:2446187-2449440 (+)	300	0.431273	0	1	4	0	0	0	0	205	205	0.353	0.353	0	0	0	0	4	148	0.277	0.416	0	0	0	1	0.229	0.229	0	0	0	0	0	0
Cre01.g013700.t1.2	chromosome_1:2446117-2449440 (+)	210	0.431273	0	0	2	0	0	0	0	0	0	0	0	0	0	0	0	45	74	0.329	0.338	0	0	0	0	0	0	0	0	0	0	0	0
Cre01.g013750.t1.1	chromosome_1:2449501-2451236 (-)	109	0.428704	0	0	1	0	0	0	0	0	0	0	0	0	0	0	0	46	46	0.304	0.304	0	0	0	0	0	0	0	0	0	0	0	0
Cre01.g013769.t1.2	chromosome_1:2451291-2452426 (-)	121	0.288601	0	0	1	0	0	0	0	0	0	0	0	0	0	0	0	106	106	0.314	0.314	0	0	0	0	0	0	0	0	0	0	0	0
Cre01.g013800.t1.1	chromosome_1:2452547-2456922 (+)	106	0.379832	0	0	1	0	0	0	0	0	0	0	0	0	0	0	0	51	51	0.389	0.389	0	0	0	0	0	0	0	0	0	0	0	0
Cre01.g013801.t1.2	chromosome_1:2456977-2461828 (+)	31	0.379931	0	0	0	0	0	0	0	0	0	0	0	0	0	0	0	0	0	0	0	0	0	0	0	0	0	0	0	0	0	0	0
Cre01.g013850.t1.1	chromosome_1:2461831-2464416 (-)	89	0.418245	0	0	1	0	0	0	0	0	0	0	0	0	0	0	0	28	28	0.29	0.29	0	0	0	0	0	0	0	0	0	0	0	0
Cre01.g013900.t1.1	chromosome_1:2464737-2469986 (-)	255	0.426423	0	0	5	0	0	0	0	0	0	0	0	0	0	0	0	49	49	0.391	0.391	0	0	0	0	0	0	0	0	0	0	0	0
Cre01.g013900.t2.1	chromosome_1:2464737-2469986 (-)	378	0.362561	1	0	6	255	255	0.426	0.426	0	0	0	0	0	0	0	0	49	49	0.391	0.391	1	0.902	0.902	0	0	0	0	0	0	87.8	87.8	0
Cre01.g014000.t1.2	chromosome_1:2476468-2478471 (-)	114	0.39211	1	0	0	96	96	0.375	0.375	0	0	0	0	0	0	0	0	0	0	0	0	1	0.019	0.019	0	0	0	0	0	0	275	275	0
Cre01.g014050.t1.2	chromosome_1:2478597-2484288 (+)	106	0.459736	0	0	0	0	0	0	0	0	0	0	0	0	0	0	0	0	0	0	0	0	0	0	0	0	0	0	0	0	0	0	0
Cre01.g014100.t1.2	chromosome_1:2484311-2487446 (-)	38	0.365714	0	0	1	0	0	0	0	0	0	0	0	0	0	0	0	2	2	0.195	0.195	0	0	0	0	0	0	0	0	0	0	0	0
Cre01.g014150.t1.2	chromosome_1:2487547-2493455 (+)	47	0.400829	0	0	1	0	0	0	0	0	0	0	0	0	0	0	0	38	38	0.304	0.304	0	0	0	0	0	0	0	0	0	0	0	0
Cre01.g014200.t1.2	chromosome_1:2493481-2498206 (-)	644	0.40803	0	0	4	0	0	0	0	0	0	0	0	0	0	0	0	216	236	0.401	0.41	0	0	0	0	0	0	0	0	0	0	0	0
Cre01.g014250.t1.1	chromosome_1:2498317-2503468 (+)	91	0.390676	0	0	0	0	0	0	0	0	0	0	0	0	0	0	0	0	0	0	0	0	0	0	0	0	0	0	0	0	0	0	0
Cre01.g014300.t1.1	chromosome_1:2503521-2511686 (-)	87	0.408568	0	0	1	0	0	0	0	0	0	0	0	0	0	0	0	45	45	0.383	0.383	0	0	0	0	0	0	0	0	0	0	0	0
Cre01.g014300.t2.1	chromosome_1:2503521-2511686 (-)	87	0.408568	0	0	1	0	0	0	0	0	0	0	0	0	0	0	0	45	45	0.383	0.383	0	0	0	0	0	0	0	0	0	0	0	0
Cre01.g014350.t1.2	chromosome_1:2511841-2514278 (+)	105	0.402296	0	0	0	0	0	0	0	0	0	0	0	0	0	0	0	0	0	0	0	0	0	0	0	0	0	0	0	0	0	0	0
Cre01.g014400.t1.1	chromosome_1:2514327-2518908 (+)	422	0.406203	0	1	5	0	0	0	0	310	310	0.345	0.345	0	0	0	0	92	92	0.382	0.382	0	0	0	3	0.599	0.599	0	0	0	0	0	0
Cre01.g014450.t1.1	chromosome_1:2521720-2528834 (+)	223	0.372324	0	0	2	0	0	0	0	0	0	0	0	0	0	0	0	50	169	0.352	0.374	0	0	0	0	0	0	0	0	0	0	0	0
Cre01.g014500.t1.1	chromosome_1:2528844-2535169 (-)	194	0.381698	0	2	0	0	0	0	0	138	138	0.288	0.288	157	160	0.368	0.393	0	0	0	0	0	0	0	1	0.101	0.101	2	0.523	0.523	0	0	0
Cre01.g014600.t1.2	chromosome_1:2537588-2539626 (+)	237	0.375022	0	0	2	0	0	0	0	0	0	0	0	0	0	0	0	28	28	0.325	0.325	0	0	0	0	0	0	0	0	0	0	0	0
Cre01.g014650.t1.2	chromosome_1:2540097-2544221 (+)	100	0.359207	0	0	0	0	0	0	0	0	0	0	0	0	0	0	0	0	0	0	0	0	0	0	0	0	0	0	0	0	0	0	0
Cre01.g014700.t1.2	chromosome_1:2544414-2547610 (-)	544	0.350846	1	0	3	232	232	0.411	0.411	0	0	0	0	0	0	0	0	126	145	0.259	0.379	1	0.775	0.775	0	0	0	0	0	0	405	408	0
Cre01.g014751.t1.1	chromosome_1:2549034-2550939 (-)	102	0.384388	0	1	0	0	0	0	0	35	35	0.367	0.367	0	0	0	0	0	0	0	0	0	0	0	1	0.523	0.523	0	0	0	0	0	0
Cre01.g014800.t1.1	chromosome_1:2551011-2557909 (-)	143	0.362322	1	0	1	23	23	0.386	0.386	0	0	0	0	0	0	0	0	117	117	0.307	0.307	2	0.775	0.775	0	0	0	0	0	0	855	854	0
Cre01.g014850.t1.2	chromosome_1:2558378-2561791 (+)	569	0.397889	1	0	2	293	293	0.412	0.412	0	0	0	0	0	0	0	0	8	480	0.252	0.368	2	0.775	0.775	0	0	0	0	0	0	209	216	0
Cre01.g014900.t1.1	chromosome_1:2561891-2567009 (-)	710	0.392321	1	0	10	701	701	0.385	0.385	0	0	0	0	0	0	0	0	48	580	0.337	0.438	1	0	0	0	0	0	0	0	0	381	381	0
Cre01.g014950.t1.1	chromosome_1:2568750-2573480 (+)	58	0.388599	0	0	0	0	0	0	0	0	0	0	0	0	0	0	0	0	0	0	0	0	0	0	0	0	0	0	0	0	0	0	0
Cre01.g014950.t2.1	chromosome_1:2568750-2573480 (+)	464	0.433055	0	0	4	0	0	0	0	0	0	0	0	0	0	0	0	58	58	0.389	0.389	0	0	0	0	0	0	0	0	0	0	0	0
Cre01.g015000.t1.2	chromosome_1:2575773-2580271 (+)	143	0.474669	0	0	0	0	0	0	0	0	0	0	0	0	0	0	0	0	0	0	0	0	0	0	0	0	0	0	0	0	0	0	0
Cre01.g015050.t1.1	chromosome_1:2580350-2588881 (+)	92	0.417539	0	1	0	0	0	0	0	57	57	0.412	0.412	0	0	0	0	0	0	0	0	0	0	0	1	0.523	0.523	0	0	0	0	0	0
Cre01.g015100.t1.1	chromosome_1:2588884-2591339 (-)	48	0.345274	1	0	0	33	33	0.397	0.397	0	0	0	0	0	0	0	0	0	0	0	0	1	0.019	0.019	0	0	0	0	0	0	28.1	28.1	0
Cre01.g015103.t1.2	chromosome_1:2591387-2607759 (-)	80	0.441692	0	1	0	0	0	0	0	43	43	0.449	0.449	0	0	0	0	0	0	0	0	0	0	0	1	0.687	0.687	0	0	0	0	0	0
Cre01.g015150.t1.2	chromosome_1:2607814-2611623 (-)	173	0.351204	0	1	0	0	0	0	0	147	147	0.326	0.326	0	0	0	0	0	0	0	0	0	0	0	1	0.027	0.027	0	0	0	0	0	0
Cre01.g015200.t1.1	chromosome_1:2612542-2620849 (-)	221	0.36111	1	1	0	23	119	0.383	0.407	94	94	0.39	0.39	0	0	0	0	0	0	0	0	2	0.775	0.775	1	0.775	0.775	0	0	0	497	497	0
Cre01.g015250.t1.1	chromosome_1:2620925-2630702 (-)	251	0.40141	0	0	0	0	0	0	0	0	0	0	0	0	0	0	0	0	0	0	0	0	0	0	0	0	0	0	0	0	0	0	0
Cre01.g015300.t1.1	chromosome_1:2630829-2635122 (+)	535	0.37846	0	0	9	0	0	0	0	0	0	0	0	0	0	0	0	7	43	0.224	0.402	0	0	0	0	0	0	0	0	0	0	0	0
Cre01.g015350.t1.1	chromosome_1:2635337-2638506 (+)	70	0.438365	0	0	0	0	0	0	0	0	0	0	0	0	0	0	0	0	0	0	0	0	0	0	0	0	0	0	0	0	0	0	0
Cre01.g015400.t1.2	chromosome_1:2638514-2642489 (-)	217	0.420827	1	0	3	97	97	0.398	0.398	0	0	0	0	0	0	0	0	119	153	0.306	0.39	1	0.775	0.775	0	0	0	0	0	0	486	485	0
Cre01.g015451.t1.1	chromosome_1:2642544-2647549 (-)	96	0.350793	0	0	0	0	0	0	0	0	0	0	0	0	0	0	0	0	0	0	0	0	0	0	0	0	0	0	0	0	0	0	0
Cre01.g015500.t1.2	chromosome_1:2647605-2649759 (-)	332	0.372517	0	0	0	0	0	0	0	0	0	0	0	0	0	0	0	0	0	0	0	0	0	0	0	0	0	0	0	0	0	0	0
Cre01.g015550.t1.1	chromosome_1:2649930-2652751 (+)	101	0.395694	1	0	0	83	83	0.341	0.341	0	0	0	0	0	0	0	0	0	0	0	0	1	0.027	0.027	0	0	0	0	0	0	28.1	28.1	0
Cre01.g015600.t1.1	chromosome_1:2652800-2670781 (+)	14	0.369042	0	0	0	0	0	0	0	0	0	0	0	0	0	0	0	0	0	0	0	0	0	0	0	0	0	0	0	0	0	0	0
Cre01.g015650.t1.2	chromosome_1:2670784-2672766 (-)	55	0.366528	0	0	1	0	0	0	0	0	0	0	0	0	0	0	0	4	4	0.269	0.269	0	0	0	0	0	0	0	0	0	0	0	0
Cre01.g015700.t1.2	chromosome_1:2672814-2675606 (-)	315	0.405594	1	0	2	84	84	0.323	0.323	0	0	0	0	0	0	0	0	130	130	0.39	0.39	1	0.599	0.599	0	0	0	0	0	0	345	350	3.5
Cre01.g015750.t1.2	chromosome_1:2675728-2678846 (+)	415	0.400104	0	0	3	0	0	0	0	0	0	0	0	0	0	0	0	5	179	0.319	0.45	0	0	0	0	0	0	0	0	0	0	0	0
Cre01.g015850.t1.1	chromosome_1:2682935-2686094 (-)	221	0.417013	0	0	1	0	0	0	0	0	0	0	0	0	0	0	0	23	23	0.311	0.311	0	0	0	0	0	0	0	0	0	0	0	0
Cre01.g015950.t1.2	chromosome_1:2686470-2690115 (+)	593	0.327377	0	0	12	0	0	0	0	0	0	0	0	0	0	0	0	23	23	0.419	0.419	0	0	0	0	0	0	0	0	0	0	0	0
Cre01.g016001.t1.1	chromosome_1:2690124-2694380 (-)	27	0.387137	0	1	0	0	0	0	0	10	10	0.307	0.307	0	0	0	0	0	0	0	0	0	0	0	1	0.027	0.027	0	0	0	0	0	0
Cre01.g016050.t1.2	chromosome_1:2694480-2710860 (+)	165	0.432335	0	0	0	0	0	0	0	0	0	0	0	0	0	0	0	0	0	0	0	0	0	0	0	0	0	0	0	0	0	0	0
Cre01.g016100.t1.1	chromosome_1:2711240-2715811 (+)	98	0.295112	0	0	0	0	0	0	0	0	0	0	0	0	0	0	0	0	0	0	0	0	0	0	0	0	0	0	0	0	0	0	0
Cre01.g016150.t1.2	chromosome_1:2718277-2723882 (-)	157	0.410164	1	0	0	7	7	0.351	0.351	0	0	0	0	0	0	0	0	0	0	0	0	1	0.599	0.599	0	0	0	0	0	0	493	495	0
Cre01.g016200.t1.1	chromosome_1:2723937-2732153 (-)	38	0.369322	1	0	0	23	23	0.349	0.349	0	0	0	0	0	0	0	0	0	0	0	0	1	0.027	0.027	0	0	0	0	0	0	313	313	0
Cre01.g016250.t1.1	chromosome_1:2745657-2748322 (-)	568	0.375658	0	0	4	0	0	0	0	0	0	0	0	0	0	0	0	140	257	0.289	0.405	0	0	0	0	0	0	0	0	0	0	0	0
Cre01.g016300.t1.1	chromosome_1:2748973-2754294 (+)	210	0.405728	0	0	0	0	0	0	0	0	0	0	0	0	0	0	0	0	0	0	0	0	0	0	0	0	0	0	0	0	0	0	0
Cre01.g016350.t1.1	chromosome_1:2755223-2758879 (+)	341	0.390695	0	0	0	0	0	0	0	0	0	0	0	0	0	0	0	0	0	0	0	0	0	0	0	0	0	0	0	0	0	0	0
Cre01.g016400.t1.1	chromosome_1:2761073-2765230 (+)	436	0.39351	0	0	1	0	0	0	0	0	0	0	0	0	0	0	0	19	19	0.3	0.3	0	0	0	0	0	0	0	0	0	0	0	0
Cre01.g016450.t1.1	chromosome_1:2765237-2771922 (-)	171	0.409831	0	0	2	0	0	0	0	0	0	0	0	0	0	0	0	88	88	0.33	0.33	0	0	0	0	0	0	0	0	0	0	0	0
Cre01.g016500.t1.1	chromosome_1:2772166-2774172 (-)	220	0.43301	0	0	0	0	0	0	0	0	0	0	0	0	0	0	0	0	0	0	0	0	0	0	0	0	0	0	0	0	0	0	0
Cre01.g016514.t1.1	chromosome_1:2774237-2781522 (-)	389	0.422107	0	1	5	0	0	0	0	354	354	0.287	0.287	0	0	0	0	120	224	0.325	0.355	0	0	0	1	0.101	0.101	0	0	0	0	0	0
Cre01.g016528.t1.1	chromosome_1:2781663-2787514 (+)	160	0.358629	0	0	0	0	0	0	0	0	0	0	0	0	0	0	0	0	0	0	0	0	0	0	0	0	0	0	0	0	0	0	0
Cre01.g016542.t1.1	chromosome_1:2788973-2791524 (+)	54	0.35458	1	0	0	21	21	0.371	0.371	0	0	0	0	0	0	0	0	0	0	0	0	1	0.019	0.019	0	0	0	0	0	0	0	0	0
Cre01.g016542.t2.1	chromosome_1:2790484-2791524 (+)	33	0.313024	0	1	0	0	0	0	0	20	20	0.308	0.308	0	0	0	0	0	0	0	0	0	0	0	1	0.027	0.027	0	0	0	0	0	0
Cre01.g016556.t1.1	chromosome_1:2792834-2795622 (-)	259	0.433107	0	0	0	0	0	0	0	0	0	0	0	0	0	0	0	0	0	0	0	0	0	0	0	0	0	0	0	0	0	0	0
Cre01.g016570.t1.1	chromosome_1:2796247-2808682 (-)	225	0.400314	0	0	3	0	0	0	0	0	0	0	0	0	0	0	0	35	140	0.304	0.383	0	0	0	0	0	0	0	0	0	0	0	0
Cre01.g016600.t1.2	chromosome_1:2809303-2811543 (+)	427	0.432207	0	0	3	0	0	0	0	0	0	0	0	0	0	0	0	21	119	0.335	0.392	0	0	0	0	0	0	0	0	0	0	0	0
Cre01.g016651.t1.1	chromosome_1:2812497-2814092 (-)	353	0.325652	1	0	2	131	131	0.34	0.34	0	0	0	0	0	0	0	0	79	79	0.41	0.41	1	0.599	0.599	0	0	0	0	0	0	0	0	0
Cre01.g016700.t1.1	chromosome_1:2814343-2817364 (+)	247	0.310202	0	0	1	0	0	0	0	0	0	0	0	0	0	0	0	128	128	0.373	0.373	0	0	0	0	0	0	0	0	0	0	0	0
Cre01.g016750.t1.2	chromosome_1:2818212-2820402 (-)	399	0.424851	0	0	4	0	0	0	0	0	0	0	0	0	0	0	0	1	134	0.174	0.356	0	0	0	0	0	0	0	0	0	0	0	0
Cre01.g016800.t1.1	chromosome_1:2821083-2825144 (+)	327	0.375354	0	0	1	0	0	0	0	0	0	0	0	0	0	0	0	4	4	0.263	0.263	0	0	0	0	0	0	0	0	0	0	0	0
Cre01.g016850.t1.2	chromosome_1:2825155-2827192 (-)	64	0.392264	0	0	0	0	0	0	0	0	0	0	0	0	0	0	0	0	0	0	0	0	0	0	0	0	0	0	0	0	0	0	0
Cre01.g016900.t1.2	chromosome_1:2827247-2829352 (-)	82	0.398639	0	0	0	0	0	0	0	0	0	0	0	0	0	0	0	0	0	0	0	0	0	0	0	0	0	0	0	0	0	0	0
Cre01.g016950.t1.2	chromosome_1:2829407-2832922 (-)	372	0.356651	0	0	1	0	0	0	0	0	0	0	0	0	0	0	0	21	21	0.35	0.35	0	0	0	0	0	0	0	0	0	0	0	0
Cre01.g017050.t1.2	chromosome_1:2833067-2837434 (+)	264	0.402257	0	0	0	0	0	0	0	0	0	0	0	0	0	0	0	0	0	0	0	0	0	0	0	0	0	0	0	0	0	0	0
Cre01.g017100.t1.1	chromosome_1:2837483-2844924 (+)	136	0.330583	0	0	1	0	0	0	0	0	0	0	0	0	0	0	0	82	82	0.356	0.356	0	0	0	0	0	0	0	0	0	0	0	0
Cre01.g017150.t1.1	chromosome_1:2844937-2854522 (-)	190	0.365216	0	2	0	0	0	0	0	17	17	0.371	0.371	144	144	0.355	0.355	0	0	0	0	0	0	0	1	0.775	0.775	1	0.229	0.229	0	0	0
Cre01.g017200.t1.2	chromosome_1:2854604-2860912 (-)	26	0.388459	0	0	0	0	0	0	0	0	0	0	0	0	0	0	0	0	0	0	0	0	0	0	0	0	0	0	0	0	0	0	0
Cre01.g017250.t1.2	chromosome_1:2860967-2864092 (-)	239	0.375612	0	0	5	0	0	0	0	0	0	0	0	0	0	0	0	48	108	0.321	0.344	0	0	0	0	0	0	0	0	0	0	0	0
Cre01.g017300.t1.2	chromosome_1:2864193-2865618 (+)	79	0.428779	0	0	0	0	0	0	0	0	0	0	0	0	0	0	0	0	0	0	0	0	0	0	0	0	0	0	0	0	0	0	0
Cre01.g017350.t1.1	chromosome_1:2865717-2869292 (-)	30	0.324554	0	0	0	0	0	0	0	0	0	0	0	0	0	0	0	0	0	0	0	0	0	0	0	0	0	0	0	0	0	0	0
Cre01.g017400.t1.1	chromosome_1:2869367-2874362 (-)	273	0.451092	0	0	3	0	0	0	0	0	0	0	0	0	0	0	0	6	117	0.224	0.342	0	0	0	0	0	0	0	0	0	0	0	0
Cre01.g017400.t2.1	chromosome_1:2869367-2874362 (-)	474	0.451092	0	0	7	0	0	0	0	0	0	0	0	0	0	0	0	6	117	0.224	0.342	0	0	0	0	0	0	0	0	0	0	0	0
Cre01.g017450.t1.1	chromosome_1:2874477-2878902 (-)	203	0.411976	0	0	2	0	0	0	0	0	0	0	0	0	0	0	0	31	31	0.31	0.31	0	0	0	0	0	0	0	0	0	0	0	0
Cre01.g017500.t1.2	chromosome_1:2879003-2882844 (+)	100	0.385992	0	0	0	0	0	0	0	0	0	0	0	0	0	0	0	0	0	0	0	0	0	0	0	0	0	0	0	0	0	0	0
Cre01.g017550.t1.1	chromosome_1:2884403-2889224 (+)	351	0.394095	1	0	2	234	234	0.345	0.345	0	0	0	0	0	0	0	0	11	11	0.429	0.429	1	0.599	0.599	0	0	0	0	0	0	424	433	9
Cre01.g017600.t1.1	chromosome_1:2889252-2899352 (-)	229	0.353655	1	1	1	145	151	0.369	0.371	198	198	0.413	0.413	0	0	0	0	37	37	0.375	0.375	2	0.523	0.523	1	0.019	0.019	0	0	0	29.3	29.3	0
Cre01.g017600.t2.1	chromosome_1:2889252-2899352 (-)	229	0.353655	1	1	1	145	151	0.369	0.371	198	198	0.413	0.413	0	0	0	0	37	37	0.375	0.375	2	0.523	0.523	1	0.019	0.019	0	0	0	0	29.3	0
Cre01.g017650.t1.2	chromosome_1:2901181-2905799 (-)	193	0.349605	0	0	0	0	0	0	0	0	0	0	0	0	0	0	0	0	0	0	0	0	0	0	0	0	0	0	0	0	0	0	0
Cre01.g017650.t2.1	chromosome_1:2901181-2905976 (-)	370	0.349605	0	0	7	0	0	0	0	0	0	0	0	0	0	0	0	1	91	0.172	0.411	0	0	0	0	0	0	0	0	0	0	0	0
Cre01.g017701.t1.1	chromosome_1:2908727-2918016 (-)	750	0.313742	0	0	7	0	0	0	0	0	0	0	0	0	0	0	0	8	447	0.266	0.376	0	0	0	0	0	0	0	0	0	0	0	0
Cre01.g017750.t1.1	chromosome_1:2922057-2929292 (+)	206	0.421364	0	1	3	0	0	0	0	172	172	0.319	0.319	0	0	0	0	97	161	0.338	0.363	0	0	0	1	0.229	0.229	0	0	0	0	0	0
Cre01.g017750.t2.1	chromosome_1:2922057-2925319 (+)	206	0.421364	0	1	3	0	0	0	0	172	172	0.319	0.319	0	0	0	0	97	161	0.338	0.363	0	0	0	1	0.229	0.229	0	0	0	0	0	0
Cre01.g017850.t1.2	chromosome_1:2929471-2932656 (-)	328	0.315396	1	1	3	274	274	0.365	0.365	134	134	0.415	0.415	0	0	0	0	55	113	0.371	0.374	1	0.523	0.523	2	0.775	0.775	0	0	0	57.4	57.8	0
Cre01.g017900.t1.1	chromosome_1:2932757-2943237 (+)	587	0.367642	0	0	6	0	0	0	0	0	0	0	0	0	0	0	0	86	350	0.285	0.399	0	0	0	0	0	0	0	0	0	0	0	0
Cre01.g017951.t1.1	chromosome_1:2943241-2948156 (-)	228	0.321774	0	0	3	0	0	0	0	0	0	0	0	0	0	0	0	7	7	0.413	0.413	0	0	0	0	0	0	0	0	0	0	0	0
Cre01.g018000.t1.1	chromosome_1:2948891-2951156 (-)	261	0.408238	0	0	1	0	0	0	0	0	0	0	0	0	0	0	0	10	10	0.279	0.279	0	0	0	0	0	0	0	0	0	0	0	0
Cre01.g018050.t1.2	chromosome_1:2951257-2958318 (+)	538	0.443317	0	0	3	0	0	0	0	0	0	0	0	0	0	0	0	16	16	0.404	0.404	0	0	0	0	0	0	0	0	0	0	0	0
Cre01.g018075.t1.1	chromosome_1:2958377-2960298 (+)	511	0.324383	1	1	6	220	220	0.33	0.33	459	459	0.478	0.478	0	0	0	0	156	347	0.27	0.392	1	0.599	0.599	1	0.687	0.687	0	0	0	205	210	4
Cre01.g018100.t1.2	chromosome_1:2960301-2963526 (-)	243	0.436448	0	0	1	0	0	0	0	0	0	0	0	0	0	0	0	53	53	0.304	0.304	0	0	0	0	0	0	0	0	0	0	0	0
Cre01.g018150.t1.2	chromosome_1:2963666-2967168 (+)	202	0.435725	0	0	0	0	0	0	0	0	0	0	0	0	0	0	0	0	0	0	0	0	0	0	0	0	0	0	0	0	0	0	0
Cre01.g018184.t1.2	chromosome_1:2967171-2968146 (-)	197	0.298584	1	0	0	116	116	0.383	0.383	0	0	0	0	0	0	0	0	0	0	0	0	1	0.523	0.523	0	0	0	0	0	0	84.3	99	14.1
Cre01.g018200.t1.1	chromosome_1:2968518-2980126 (-)	380	0.42936	0	0	2	0	0	0	0	0	0	0	0	0	0	0	0	338	341	0.358	0.389	0	0	0	0	0	0	0	0	0	0	0	0
Cre01.g018350.t1.2	chromosome_1:2987907-2993398 (+)	133	0.385442	0	0	1	0	0	0	0	0	0	0	0	0	0	0	0	85	85	0.309	0.309	0	0	0	0	0	0	0	0	0	0	0	0
Cre01.g018400.t1.1	chromosome_1:2993401-2997316 (-)	281	0.401178	0	0	1	0	0	0	0	0	0	0	0	0	0	0	0	129	129	0.299	0.299	0	0	0	0	0	0	0	0	0	0	0	0
Cre01.g018450.t1.1	chromosome_1:2997437-3001961 (+)	136	0.386948	1	1	0	16	22	0.372	0.396	110	110	0.269	0.269	0	0	0	0	0	0	0	0	2	0.775	0.775	1	0	0	0	0	0	482	482	-0.5
Cre01.g018500.t1.1	chromosome_1:3002128-3006078 (+)	325	0.306733	1	1	4	235	235	0.348	0.348	263	263	0.321	0.321	0	0	0	0	79	252	0.289	0.379	1	0.229	0.229	1	0.229	0.229	0	0	0	0	0	0
Cre01.g018550.t1.1	chromosome_1:3006086-3018385 (-)	97	0.365168	0	0	2	0	0	0	0	0	0	0	0	0	0	0	0	1	42	0.205	0.343	0	0	0	0	0	0	0	0	0	0	0	0
Cre01.g018600.t1.2	chromosome_1:3018856-3021856 (+)	31	0.417712	0	0	0	0	0	0	0	0	0	0	0	0	0	0	0	0	0	0	0	0	0	0	0	0	0	0	0	0	0	0	0
Cre01.g018650.t1.1	chromosome_1:3022716-3032760 (+)	397	0.319733	0	0	0	0	0	0	0	0	0	0	0	0	0	0	0	0	0	0	0	0	0	0	0	0	0	0	0	0	0	0	0
Cre01.g018700.t1.1	chromosome_1:3034730-3040215 (-)	240	0.385808	0	0	3	0	0	0	0	0	0	0	0	0	0	0	0	77	134	0.383	0.408	0	0	0	0	0	0	0	0	0	0	0	0
Cre01.g018750.t1.2	chromosome_1:3040346-3051369 (+)	232	0.389536	0	0	4	0	0	0	0	0	0	0	0	0	0	0	0	116	135	0.351	0.356	0	0	0	0	0	0	0	0	0	0	0	0
Cre01.g018800.t1.2	chromosome_1:3051526-3055126 (+)	134	0.452745	0	0	1	0	0	0	0	0	0	0	0	0	0	0	0	58	58	0.346	0.346	0	0	0	0	0	0	0	0	0	0	0	0
Cre01.g018850.t1.2	chromosome_1:3055131-3058735 (-)	37	0.366151	0	0	0	0	0	0	0	0	0	0	0	0	0	0	0	0	0	0	0	0	0	0	0	0	0	0	0	0	0	0	0
Cre01.g018900.t1.2	chromosome_1:3058876-3065307 (+)	453	0.392227	0	0	1	0	0	0	0	0	0	0	0	0	0	0	0	27	27	0.293	0.293	0	0	0	0	0	0	0	0	0	0	0	0
Cre01.g018950.t1.2	chromosome_1:3065757-3069075 (-)	22	0.318261	1	1	0	13	13	0.358	0.358	5	5	0.306	0.306	0	0	0	0	0	0	0	0	1	0	0	1	0.027	0.027	0	0	0	640	640	0
Cre01.g019000.t1.2	chromosome_1:3069130-3071655 (-)	82	0.401471	0	0	0	0	0	0	0	0	0	0	0	0	0	0	0	0	0	0	0	0	0	0	0	0	0	0	0	0	0	0	0
Cre01.g019051.t1.1	chromosome_1:3071756-3079277 (+)	48	0.365757	0	0	0	0	0	0	0	0	0	0	0	0	0	0	0	0	0	0	0	0	0	0	0	0	0	0	0	0	0	0	0
Cre01.g019100.t1.2	chromosome_1:3079301-3082875 (-)	207	0.436407	0	0	1	0	0	0	0	0	0	0	0	0	0	0	0	113	113	0.305	0.305	0	0	0	0	0	0	0	0	0	0	0	0
Cre01.g019150.t1.2	chromosome_1:3083016-3089307 (+)	85	0.351002	0	0	1	0	0	0	0	0	0	0	0	0	0	0	0	26	26	0.378	0.378	0	0	0	0	0	0	0	0	0	0	0	0
Cre01.g019200.t1.1	chromosome_1:3090076-3095157 (+)	56	0.420706	0	0	0	0	0	0	0	0	0	0	0	0	0	0	0	0	0	0	0	0	0	0	0	0	0	0	0	0	0	0	0
Cre01.g019250.t1.2	chromosome_1:3095306-3098524 (+)	56	0.47327	0	0	0	0	0	0	0	0	0	0	0	0	0	0	0	0	0	0	0	0	0	0	0	0	0	0	0	0	0	0	0
Cre01.g019300.t1.1	chromosome_1:3098530-3115465 (-)	141	0.31124	0	2	1	0	0	0	0	98	98	0.388	0.388	130	130	0.315	0.315	73	73	0.296	0.296	0	0	0	2	0.523	0.523	1	0.027	0.027	0	0	0
Cre01.g019400.t1.2	chromosome_1:3120166-3121227 (+)	129	0.371497	0	1	0	0	0	0	0	116	116	0.33	0.33	0	0	0	0	0	0	0	0	0	0	0	1	0.027	0.027	0	0	0	0	0	0
Cre01.g019450.t1.1	chromosome_1:3122836-3125911 (+)	265	0.410339	0	0	0	0	0	0	0	0	0	0	0	0	0	0	0	0	0	0	0	0	0	0	0	0	0	0	0	0	0	0	0
Cre01.g019450.t2.1	chromosome_1:3122836-3125911 (+)	265	0.410339	0	0	0	0	0	0	0	0	0	0	0	0	0	0	0	0	0	0	0	0	0	0	0	0	0	0	0	0	0	0	0
Cre01.g019500.t1.2	chromosome_1:3128176-3133267 (+)	189	0.391846	0	0	1	0	0	0	0	0	0	0	0	0	0	0	0	1	1	0.165	0.165	0	0	0	0	0	0	0	0	0	0	0	0
Cre01.g019550.t1.2	chromosome_1:3133273-3139895 (-)	702	0.409197	0	0	8	0	0	0	0	0	0	0	0	0	0	0	0	13	238	0.327	0.409	0	0	0	0	0	0	0	0	0	0	0	0
Cre01.g019600.t1.2	chromosome_1:3140515-3142885 (-)	117	0.285709	0	0	0	0	0	0	0	0	0	0	0	0	0	0	0	0	0	0	0	0	0	0	0	0	0	0	0	0	0	0	0
Cre01.g019650.t1.1	chromosome_1:3143006-3147677 (+)	120	0.400033	0	1	1	0	0	0	0	76	76	0.358	0.358	0	0	0	0	68	68	0.352	0.352	0	0	0	1	0.523	0.523	0	0	0	0	0	0
Cre01.g019700.t1.2	chromosome_1:3147690-3156895 (-)	149	0.340311	0	0	3	0	0	0	0	0	0	0	0	0	0	0	0	10	40	0.242	0.395	0	0	0	0	0	0	0	0	0	0	0	0
Cre01.g019750.t1.1	chromosome_1:3156996-3164857 (+)	212	0.438499	0	0	3	0	0	0	0	0	0	0	0	0	0	0	0	38	137	0.257	0.363	0	0	0	0	0	0	0	0	0	0	0	0
Cre01.g019850.t1.1	chromosome_1:3169820-3177655 (-)	106	0.389343	0	0	0	0	0	0	0	0	0	0	0	0	0	0	0	0	0	0	0	0	0	0	0	0	0	0	0	0	0	0	0
Cre01.g019900.t1.2	chromosome_1:3177710-3182115 (-)	109	0.416282	0	0	2	0	0	0	0	0	0	0	0	0	0	0	0	4	67	0.327	0.432	0	0	0	0	0	0	0	0	0	0	0	0
Cre01.g019950.t1.2	chromosome_1:3182426-3186227 (+)	667	0.398427	0	0	11	0	0	0	0	0	0	0	0	0	0	0	0	4	61	0.364	0.382	0	0	0	0	0	0	0	0	0	0	0	0
Cre01.g020000.t1.1	chromosome_1:3186967-3193716 (+)	515	0.328303	0	0	1	0	0	0	0	0	0	0	0	0	0	0	0	242	242	0.41	0.41	0	0	0	0	0	0	0	0	0	0	0	0
Cre01.g020050.t1.1	chromosome_1:3194207-3199763 (+)	563	0.398079	1	1	7	434	434	0.422	0.422	510	510	0.373	0.373	0	0	0	0	55	373	0.367	0.37	1	0.902	0.902	2	0.523	0.523	0	0	0	753	799	45
Cre01.g020100.t1.1	chromosome_1:3199921-3211156 (-)	780	0.406143	0	0	9	0	0	0	0	0	0	0	0	0	0	0	0	76	191	0.418	0.428	0	0	0	0	0	0	0	0	0	0	0	0
Cre01.g020141.t1.1	chromosome_1:3212041-3214946 (-)	421	0.35544	0	1	6	0	0	0	0	416	416	0.299	0.299	0	0	0	0	15	233	0.322	0.373	0	0	0	1	0	0	0	0	0	0	0	0
Cre01.g020182.t1.1	chromosome_1:3215021-3220206 (-)	381	0.372072	0	0	4	0	0	0	0	0	0	0	0	0	0	0	0	1	162	0.154	0.354	0	0	0	0	0	0	0	0	0	0	0	0
Cre01.g020223.t1.1	chromosome_1:3224421-3235846 (-)	351	0.364038	0	1	4	0	0	0	0	215	287	0.337	0.404	0	0	0	0	85	85	0.332	0.332	0	0	0	3	0.599	0.599	0	0	0	0	0	0
Cre01.g020264.t1.1	chromosome_1:3236187-3242578 (+)	49	0.361842	0	0	1	0	0	0	0	0	0	0	0	0	0	0	0	32	32	0.293	0.293	0	0	0	0	0	0	0	0	0	0	0	0
Cre01.g020305.t1.1	chromosome_1:3242601-3249966 (-)	308	0.419161	1	0	1	125	125	0.389	0.389	0	0	0	0	0	0	0	0	180	180	0.306	0.306	1	0.775	0.775	0	0	0	0	0	0	106	183	76
Cre01.g020350.t1.2	chromosome_1:3250067-3251938 (+)	61	0.401288	0	0	0	0	0	0	0	0	0	0	0	0	0	0	0	0	0	0	0	0	0	0	0	0	0	0	0	0	0	0	0
Cre01.g020400.t1.2	chromosome_1:3251941-3260116 (-)	345	0.405134	0	0	1	0	0	0	0	0	0	0	0	0	0	0	0	244	244	0.249	0.249	0	0	0	0	0	0	0	0	0	0	0	0
Cre01.g020450.t1.2	chromosome_1:3260238-3261656 (-)	215	0.425307	0	0	0	0	0	0	0	0	0	0	0	0	0	0	0	0	0	0	0	0	0	0	0	0	0	0	0	0	0	0	0
Cre01.g020500.t1.2	chromosome_1:3261767-3263118 (+)	124	0.408124	0	0	0	0	0	0	0	0	0	0	0	0	0	0	0	0	0	0	0	0	0	0	0	0	0	0	0	0	0	0	0
Cre01.g020575.t1.1	chromosome_1:3263123-3264480 (-)	116	0.446436	0	0	0	0	0	0	0	0	0	0	0	0	0	0	0	0	0	0	0	0	0	0	0	0	0	0	0	0	0	0	0
Cre01.g020650.t1.1	chromosome_1:3268200-3274506 (-)	219	0.388644	1	1	2	147	147	0.343	0.343	190	190	0.423	0.423	0	0	0	0	20	67	0.361	0.379	1	0.229	0.229	1	0.303	0.303	0	0	0	0	0	0
Cre01.g020701.t1.1	chromosome_1:3275318-3276986 (-)	36	0.388531	0	0	0	0	0	0	0	0	0	0	0	0	0	0	0	0	0	0	0	0	0	0	0	0	0	0	0	0	0	0	0
Cre01.g020750.t1.2	chromosome_1:3277467-3280566 (+)	139	0.346849	0	0	0	0	0	0	0	0	0	0	0	0	0	0	0	0	0	0	0	0	0	0	0	0	0	0	0	0	0	0	0
Cre01.g020751.t1.2	chromosome_1:3281406-3284026 (-)	691	0.346448	0	0	7	0	0	0	0	0	0	0	0	0	0	0	0	2	161	0.215	0.432	0	0	0	0	0	0	0	0	0	0	0	0
Cre01.g020800.t1.2	chromosome_1:3290701-3293226 (-)	388	0.368032	1	0	3	229	229	0.296	0.296	0	0	0	0	0	0	0	0	78	96	0.348	0.407	1	0.599	0.599	0	0	0	0	0	0	75.5	84	7
Cre01.g020850.t1.1	chromosome_1:3293581-3308756 (-)	528	0.402094	1	1	4	441	441	0.363	0.363	508	508	0.369	0.369	0	0	0	0	85	464	0.273	0.373	1	0.523	0.523	1	0.019	0.019	0	0	0	240	240	0
Cre01.g020887.t1.2	chromosome_1:3308841-3312526 (-)	231	0.421059	1	1	0	78	78	0.394	0.394	190	190	0.318	0.318	0	0	0	0	0	0	0	0	1	0.775	0.775	1	0.229	0.229	0	0	0	139	140	0
Cre01.g020918.t1.1	chromosome_1:3312671-3326776 (-)	104	0.434611	1	0	0	92	92	0.347	0.347	0	0	0	0	0	0	0	0	0	0	0	0	1	0.027	0.027	0	0	0	0	0	0	1709	1709	0
Cre01.g020950.t1.2	chromosome_1:3326927-3331608 (+)	204	0.460861	0	0	0	0	0	0	0	0	0	0	0	0	0	0	0	0	0	0	0	0	0	0	0	0	0	0	0	0	0	0	0
Cre01.g021000.t1.1	chromosome_1:3331611-3335656 (-)	46	0.351826	0	1	0	0	0	0	0	3	3	0.207	0.207	0	0	0	0	0	0	0	0	0	0	0	1	0	0	0	0	0	0	0	0
Cre01.g021050.t1.2	chromosome_1:3335757-3338198 (+)	138	0.412973	0	0	0	0	0	0	0	0	0	0	0	0	0	0	0	0	0	0	0	0	0	0	0	0	0	0	0	0	0	0	0
Cre01.g021100.t1.2	chromosome_1:3338341-3346066 (-)	124	0.362989	0	0	1	0	0	0	0	0	0	0	0	0	0	0	0	63	63	0.356	0.356	0	0	0	0	0	0	0	0	0	0	0	0
Cre01.g021150.t1.1	chromosome_1:3346167-3351867 (+)	158	0.383083	1	0	0	8	83	0.358	0.381	0	0	0	0	0	0	0	0	0	0	0	0	2	0.775	0.775	0	0	0	0	0	0	207	207	0
Cre01.g021150.t2.1	chromosome_1:3346167-3351867 (+)	158	0.383083	1	0	0	8	83	0.358	0.381	0	0	0	0	0	0	0	0	0	0	0	0	2	0.775	0.775	0	0	0	0	0	0	298	298	0
Cre01.g021200.t1.2	chromosome_1:3352037-3355888 (+)	47	0.321161	0	0	0	0	0	0	0	0	0	0	0	0	0	0	0	0	0	0	0	0	0	0	0	0	0	0	0	0	0	0	0
Cre01.g021251.t1.1	chromosome_1:3355937-3363298 (+)	76	0.396112	0	0	0	0	0	0	0	0	0	0	0	0	0	0	0	0	0	0	0	0	0	0	0	0	0	0	0	0	0	0	0
Cre01.g021300.t1.2	chromosome_1:3363417-3365658 (+)	180	0.363595	0	0	1	0	0	0	0	0	0	0	0	0	0	0	0	7	7	0.303	0.303	0	0	0	0	0	0	0	0	0	0	0	0
Cre01.g021350.t1.2	chromosome_1:3365931-3368586 (-)	45	0.43563	0	0	0	0	0	0	0	0	0	0	0	0	0	0	0	0	0	0	0	0	0	0	0	0	0	0	0	0	0	0	0
Cre01.g021400.t1.2	chromosome_1:3368687-3372004 (+)	125	0.409888	0	0	0	0	0	0	0	0	0	0	0	0	0	0	0	0	0	0	0	0	0	0	0	0	0	0	0	0	0	0	0
Cre01.g021450.t2.1	chromosome_1:3372057-3380502 (+)	73	0.384235	0	0	1	0	0	0	0	0	0	0	0	0	0	0	0	21	21	0.381	0.381	0	0	0	0	0	0	0	0	0	0	0	0
Cre01.g021450.t1.1	chromosome_1:3372006-3380502 (+)	238	0.376358	1	1	3	124	124	0.384	0.384	218	218	0.362	0.362	0	0	0	0	21	72	0.359	0.381	1	0.775	0.775	1	0.019	0.019	0	0	0	1444	1478	31
Cre01.g021450.t3.1	chromosome_1:3372057-3380502 (+)	73	0.384235	0	0	1	0	0	0	0	0	0	0	0	0	0	0	0	21	21	0.381	0.381	0	0	0	0	0	0	0	0	0	0	0	0
Cre01.g021500.t1.1	chromosome_1:3380697-3386865 (+)	123	0.442404	0	0	0	0	0	0	0	0	0	0	0	0	0	0	0	0	0	0	0	0	0	0	0	0	0	0	0	0	0	0	0
Cre01.g021550.t1.1	chromosome_1:3387207-3392988 (+)	263	0.375023	1	1	6	101	227	0.388	0.391	240	240	0.313	0.313	0	0	0	0	27	27	0.412	0.412	2	0.775	0.775	2	0.027	0.027	0	0	0	73.6	73.2	0
Cre01.g021600.t1.2	chromosome_1:3392991-3397334 (-)	105	0.379905	0	0	0	0	0	0	0	0	0	0	0	0	0	0	0	0	0	0	0	0	0	0	0	0	0	0	0	0	0	0	0
Cre01.g021650.t1.2	chromosome_1:3397437-3399528 (+)	420	0.432505	0	0	2	0	0	0	0	0	0	0	0	0	0	0	0	84	84	0.369	0.369	0	0	0	0	0	0	0	0	0	0	0	0
Cre01.g021700.t1.1	chromosome_1:3399587-3410349 (+)	98	0.366976	0	0	2	0	0	0	0	0	0	0	0	0	0	0	0	23	40	0.308	0.352	0	0	0	0	0	0	0	0	0	0	0	0
Cre01.g021750.t1.2	chromosome_1:3410507-3413668 (+)	137	0.323595	0	0	1	0	0	0	0	0	0	0	0	0	0	0	0	30	30	0.313	0.313	0	0	0	0	0	0	0	0	0	0	0	0
Cre01.g021800.t1.2	chromosome_1:3413721-3416516 (-)	311	0.277726	0	0	1	0	0	0	0	0	0	0	0	0	0	0	0	16	16	0.356	0.356	0	0	0	0	0	0	0	0	0	0	0	0
Cre01.g021850.t1.1	chromosome_1:3416571-3430826 (-)	532	0.418704	1	0	5	265	265	0.294	0.294	0	0	0	0	0	0	0	0	47	47	0.391	0.391	1	0.599	0.599	0	0	0	0	0	0	0	0	0
Cre01.g021900.t1.1	chromosome_1:3430927-3434688 (+)	344	0.283664	1	0	2	269	269	0.325	0.325	0	0	0	0	0	0	0	0	177	206	0.352	0.453	1	0.229	0.229	0	0	0	0	0	0	28.9	29.3	0
Cre01.g021950.t1.1	chromosome_1:3434698-3465366 (-)	87	0.303518	0	0	2	0	0	0	0	0	0	0	0	0	0	0	0	43	52	0.298	0.372	0	0	0	0	0	0	0	0	0	0	0	0
Cre01.g022000.t1.1	chromosome_1:3465487-3470828 (+)	284	0.286579	1	1	1	194	194	0.411	0.411	237	237	0.344	0.344	0	0	0	0	141	141	0.323	0.323	1	0.523	0.523	2	0.229	0.229	0	0	0	623	624	0
Cre01.g022050.t1.2	chromosome_1:3470897-3472228 (+)	38	0.390783	0	0	0	0	0	0	0	0	0	0	0	0	0	0	0	0	0	0	0	0	0	0	0	0	0	0	0	0	0	0	0
Cre01.g022100.t1.2	chromosome_1:3472236-3482416 (-)	652	0.439769	0	0	7	0	0	0	0	0	0	0	0	0	0	0	0	129	393	0.303	0.427	0	0	0	0	0	0	0	0	0	0	0	0
Cre01.g022150.t1.1	chromosome_1:3482679-3488424 (+)	304	0.448057	0	0	2	0	0	0	0	0	0	0	0	0	0	0	0	81	231	0.28	0.318	0	0	0	0	0	0	0	0	0	0	0	0
Cre01.g022200.t1.2	chromosome_1:3488622-3491566 (-)	154	0.380403	0	0	0	0	0	0	0	0	0	0	0	0	0	0	0	0	0	0	0	0	0	0	0	0	0	0	0	0	0	0	0
Cre01.g022250.t1.1	chromosome_1:3491654-3494765 (-)	185	0.298642	1	0	3	95	95	0.352	0.352	0	0	0	0	0	0	0	0	8	23	0.262	0.392	1	0.229	0.229	0	0	0	0	0	0	528	533	5
Cre01.g022283.t1.1	chromosome_1:3494857-3496777 (+)	37	0.372015	0	0	0	0	0	0	0	0	0	0	0	0	0	0	0	0	0	0	0	0	0	0	0	0	0	0	0	0	0	0	0
Cre01.g022283.t2.1	chromosome_1:3494857-3496777 (+)	37	0.372015	0	0	0	0	0	0	0	0	0	0	0	0	0	0	0	0	0	0	0	0	0	0	0	0	0	0	0	0	0	0	0
Cre01.g022350.t1.2	chromosome_1:3496781-3505726 (-)	143	0.415067	0	0	0	0	0	0	0	0	0	0	0	0	0	0	0	0	0	0	0	0	0	0	0	0	0	0	0	0	0	0	0
Cre01.g022400.t1.1	chromosome_1:3505827-3508645 (+)	120	0.40017	0	0	1	0	0	0	0	0	0	0	0	0	0	0	0	63	63	0.346	0.346	0	0	0	0	0	0	0	0	0	0	0	0
Cre01.g022450.t1.1	chromosome_1:3508707-3510018 (+)	224	0.32031	0	1	0	0	0	0	0	33	63	0.321	0.365	0	0	0	0	0	0	0	0	0	0	0	3	0.599	0.775	0	0	0	0	0	0
Cre01.g022462.t1.2	chromosome_1:3510067-3511738 (+)	90	0.341441	0	1	0	0	0	0	0	56	56	0.337	0.337	0	0	0	0	0	0	0	0	0	0	0	1	0.229	0.229	0	0	0	0	0	0
Cre01.g022500.t1.2	chromosome_1:3511747-3518466 (-)	750	0.401292	0	0	13	0	0	0	0	0	0	0	0	0	0	0	0	44	320	0.345	0.411	0	0	0	0	0	0	0	0	0	0	0	0
Cre01.g022550.t1.1	chromosome_1:3518567-3523358 (+)	134	0.260733	1	0	0	5	5	0.313	0.313	0	0	0	0	0	0	0	0	0	0	0	0	2	0.599	0.599	0	0	0	0	0	0	497	555	56.5
Cre01.g022600.t1.1	chromosome_1:3523405-3528619 (+)	134	0.351163	0	0	2	0	0	0	0	0	0	0	0	0	0	0	0	41	96	0.31	0.355	0	0	0	0	0	0	0	0	0	0	0	0
Cre01.g022600.t2.1	chromosome_1:3523405-3528619 (+)	134	0.351163	0	0	2	0	0	0	0	0	0	0	0	0	0	0	0	41	96	0.31	0.355	0	0	0	0	0	0	0	0	0	0	0	0
Cre01.g022650.t1.2	chromosome_1:3528758-3532462 (-)	91	0.373819	0	0	0	0	0	0	0	0	0	0	0	0	0	0	0	0	0	0	0	0	0	0	0	0	0	0	0	0	0	0	0
Cre01.g022666.t1.1	chromosome_1:3532607-3533728 (+)	415	0.364112	0	1	6	0	0	0	0	108	108	0.376	0.376	0	0	0	0	19	356	0.369	0.391	0	0	0	4	0.775	0.775	0	0	0	0	0	0
Cre01.g022681.t1.1	chromosome_1:3533847-3535793 (+)	96	0.37006	0	0	0	0	0	0	0	0	0	0	0	0	0	0	0	0	0	0	0	0	0	0	0	0	0	0	0	0	0	0	0
Cre01.g022681.t2.1	chromosome_1:3533847-3535793 (+)	96	0.37006	0	0	0	0	0	0	0	0	0	0	0	0	0	0	0	0	0	0	0	0	0	0	0	0	0	0	0	0	0	0	0
Cre01.g022700.t1.1	chromosome_1:3535915-3543996 (-)	405	0.366432	0	0	4	0	0	0	0	0	0	0	0	0	0	0	0	30	281	0.359	0.379	0	0	0	0	0	0	0	0	0	0	0	0
Cre01.g022750.t1.1	chromosome_1:3544130-3553206 (-)	72	0.358518	0	0	2	0	0	0	0	0	0	0	0	0	0	0	0	31	39	0.285	0.315	0	0	0	0	0	0	0	0	0	0	0	0
Cre01.g022800.t1.1	chromosome_1:3553254-3556436 (-)	489	0.34196	0	1	1	0	0	0	0	332	332	0.329	0.329	0	0	0	0	49	49	0.368	0.368	0	0	0	1	0.599	0.599	0	0	0	0	0	0
Cre01.g022850.t1.2	chromosome_1:3556906-3564242 (+)	288	0.322057	0	0	2	0	0	0	0	0	0	0	0	0	0	0	0	117	235	0.326	0.361	0	0	0	0	0	0	0	0	0	0	0	0
Cre01.g022900.t1.1	chromosome_1:3564287-3572945 (-)	31	0.380753	0	0	1	0	0	0	0	0	0	0	0	0	0	0	0	6	6	0.279	0.279	0	0	0	0	0	0	0	0	0	0	0	0
Cre01.g022950.t1.2	chromosome_1:3573010-3576065 (-)	267	0.373837	0	0	1	0	0	0	0	0	0	0	0	0	0	0	0	199	199	0.339	0.339	0	0	0	0	0	0	0	0	0	0	0	0
Cre01.g023000.t1.1	chromosome_1:3576115-3582705 (-)	413	0.421979	1	0	3	221	221	0.416	0.416	0	0	0	0	0	0	0	0	74	115	0.297	0.378	3	0.775	0.775	0	0	0	0	0	0	427	426	0
Cre01.g023050.t1.2	chromosome_1:3582806-3586829 (+)	283	0.412492	0	0	0	0	0	0	0	0	0	0	0	0	0	0	0	0	0	0	0	0	0	0	0	0	0	0	0	0	0	0	0
Cre01.g023100.t1.1	chromosome_1:3586876-3589397 (+)	52	0.417958	0	0	0	0	0	0	0	0	0	0	0	0	0	0	0	0	0	0	0	0	0	0	0	0	0	0	0	0	0	0	0
Cre01.g023150.t1.2	chromosome_1:3589400-3596115 (-)	222	0.365403	0	1	2	0	0	0	0	101	101	0.404	0.404	0	0	0	0	70	70	0.418	0.418	0	0	0	1	0.775	0.775	0	0	0	0	0	0
Cre01.g023200.t1.2	chromosome_1:3596696-3599808 (+)	230	0.368184	0	0	3	0	0	0	0	0	0	0	0	0	0	0	0	43	152	0.27	0.372	0	0	0	0	0	0	0	0	0	0	0	0
Cre01.g023250.t1.1	chromosome_1:3599810-3609525 (-)	174	0.3844	1	0	1	9	42	0.299	0.405	0	0	0	0	0	0	0	0	119	119	0.373	0.373	2	0.599	0.775	0	0	0	0	0	0	386	386	0
Cre01.g023300.t1.2	chromosome_1:3610040-3616615 (-)	431	0.450756	0	1	0	0	0	0	0	28	28	0.4	0.4	0	0	0	0	0	0	0	0	0	0	0	1	0.85	0.85	0	0	0	0	0	0
Cre01.g023350.t1.1	chromosome_1:3619130-3628725 (-)	196	0.393032	1	0	0	10	10	0.403	0.403	0	0	0	0	0	0	0	0	0	0	0	0	1	0.775	0.775	0	0	0	0	0	0	317	318	0
Cre01.g023400.t1.1	chromosome_1:3629416-3634034 (+)	284	0.412143	0	0	1	0	0	0	0	0	0	0	0	0	0	0	0	202	202	0.373	0.373	0	0	0	0	0	0	0	0	0	0	0	0
Cre01.g023450.t1.2	chromosome_1:3634258-3638015 (-)	81	0.287853	0	0	0	0	0	0	0	0	0	0	0	0	0	0	0	0	0	0	0	0	0	0	0	0	0	0	0	0	0	0	0
Cre01.g023500.t1.2	chromosome_1:3638070-3643125 (-)	57	0.414701	1	0	1	33	33	0.405	0.405	0	0	0	0	0	0	0	0	37	37	0.267	0.267	1	0.019	0.019	0	0	0	0	0	0	37.7	37.7	0
Cre01.g023550.t1.1	chromosome_1:3643180-3661345 (-)	199	0.379505	0	0	4	0	0	0	0	0	0	0	0	0	0	0	0	26	103	0.334	0.407	0	0	0	0	0	0	0	0	0	0	0	0
Cre01.g023600.t1.2	chromosome_1:3661399-3666675 (-)	836	0.378237	1	1	6	710	710	0.336	0.336	576	576	0.403	0.403	0	0	0	0	129	566	0.311	0.394	1	0.599	0.599	3	0.775	0.775	0	0	0	259	258	0
Cre01.g023650.t1.1	chromosome_1:3668302-3683595 (-)	430	0.389437	0	0	6	0	0	0	0	0	0	0	0	0	0	0	0	17	17	0.396	0.396	0	0	0	0	0	0	0	0	0	0	0	0
Cre01.g023750.t1.1	chromosome_1:3684443-3698875 (-)	60	0.390564	0	0	2	0	0	0	0	0	0	0	0	0	0	0	0	8	25	0.287	0.326	0	0	0	0	0	0	0	0	0	0	0	0
Cre01.g023773.t1.2	chromosome_1:3699196-3701364 (+)	117	0.388365	0	0	1	0	0	0	0	0	0	0	0	0	0	0	0	9	9	0.314	0.314	0	0	0	0	0	0	0	0	0	0	0	0
Cre01.g023787.t1.1	chromosome_1:3701506-3707601 (+)	226	0.394797	0	0	0	0	0	0	0	0	0	0	0	0	0	0	0	0	0	0	0	0	0	0	0	0	0	0	0	0	0	0	0
Cre01.g023800.t1.1	chromosome_1:3710580-3719595 (-)	181	0.407089	0	0	3	0	0	0	0	0	0	0	0	0	0	0	0	23	118	0.349	0.421	0	0	0	0	0	0	0	0	0	0	0	0
Cre01.g023850.t1.1	chromosome_1:3719696-3722581 (+)	312	0.342479	1	1	1	99	99	0.377	0.377	200	200	0.395	0.395	0	0	0	0	119	119	0.326	0.326	1	0.775	0.775	1	0.775	0.775	0	0	0	54.3	54.3	0
Cre01.g023900.t1.1	chromosome_1:3723250-3724655 (-)	201	0.385199	0	0	0	0	0	0	0	0	0	0	0	0	0	0	0	0	0	0	0	0	0	0	0	0	0	0	0	0	0	0	0
Cre01.g023913.t1.2	chromosome_1:3724710-3726085 (-)	309	0.375858	1	1	4	213	213	0.414	0.414	181	181	0.325	0.325	0	0	0	0	24	54	0.361	0.41	1	0.523	0.523	2	0.599	0.599	0	0	0	51.2	50.4	0
Cre01.g023950.t1.1	chromosome_1:3728896-3733422 (-)	450	0.405868	0	0	4	0	0	0	0	0	0	0	0	0	0	0	0	47	47	0.413	0.413	0	0	0	0	0	0	0	0	0	0	0	0
Cre01.g024000.t1.1	chromosome_1:3733613-3736886 (+)	188	0.368137	0	0	3	0	0	0	0	0	0	0	0	0	0	0	0	1	117	0.16	0.39	0	0	0	0	0	0	0	0	0	0	0	0
Cre01.g024050.t1.2	chromosome_1:3737023-3740700 (+)	403	0.405183	1	0	4	202	202	0.429	0.429	0	0	0	0	0	0	0	0	11	237	0.334	0.375	2	0.902	0.902	0	0	0	0	0	0	399	400	-0.5
Cre01.g024100.t1.1	chromosome_1:3740720-3743200 (-)	137	0.290761	0	0	1	0	0	0	0	0	0	0	0	0	0	0	0	55	55	0.251	0.251	0	0	0	0	0	0	0	0	0	0	0	0
Cre01.g024150.t1.2	chromosome_1:3743293-3745275 (+)	103	0.421785	0	0	0	0	0	0	0	0	0	0	0	0	0	0	0	0	0	0	0	0	0	0	0	0	0	0	0	0	0	0	0
Cre01.g024200.t1.1	chromosome_1:3745583-3748454 (+)	125	0.420147	0	0	0	0	0	0	0	0	0	0	0	0	0	0	0	0	0	0	0	0	0	0	0	0	0	0	0	0	0	0	0
Cre01.g024250.t1.1	chromosome_1:3748457-3758072 (-)	124	0.38718	0	0	1	0	0	0	0	0	0	0	0	0	0	0	0	39	39	0.415	0.415	0	0	0	0	0	0	0	0	0	0	0	0
Cre01.g024251.t1.2	chromosome_1:3758194-3766462 (-)	240	0.385631	0	0	2	0	0	0	0	0	0	0	0	0	0	0	0	87	87	0.377	0.377	0	0	0	0	0	0	0	0	0	0	0	0
Cre01.g024300.t1.2	chromosome_1:3766803-3770344 (+)	562	0.452812	0	0	5	0	0	0	0	0	0	0	0	0	0	0	0	62	481	0.333	0.446	0	0	0	0	0	0	0	0	0	0	0	0
Cre01.g024350.t1.2	chromosome_1:3770346-3774017 (-)	110	0.374862	0	0	1	0	0	0	0	0	0	0	0	0	0	0	0	32	32	0.282	0.282	0	0	0	0	0	0	0	0	0	0	0	0
Cre01.g024400.t1.1	chromosome_1:3774153-3783474 (+)	90	0.37395	0	0	1	0	0	0	0	0	0	0	0	0	0	0	0	12	12	0.391	0.391	0	0	0	0	0	0	0	0	0	0	0	0
Cre01.g024500.t1.1	chromosome_1:3783477-3797692 (-)	93	0.375257	0	0	3	0	0	0	0	0	0	0	0	0	0	0	0	6	6	0.386	0.386	0	0	0	0	0	0	0	0	0	0	0	0
Cre01.g024550.t1.1	chromosome_1:3797833-3802773 (+)	580	0.449356	1	1	3	136	136	0.341	0.341	344	350	0.268	0.363	0	0	0	0	62	62	0.418	0.418	1	0.843	0.843	2	0.585	0.775	0	0	0	194	194	0
Cre01.g024601.t1.1	chromosome_1:3803233-3805577 (+)	136	0.38996	1	0	0	28	28	0.324	0.324	0	0	0	0	0	0	0	0	0	0	0	0	1	0.229	0.229	0	0	0	0	0	0	28.9	28.5	0
Cre01.g024650.t1.1	chromosome_1:3806263-3819864 (+)	235	0.304275	0	0	2	0	0	0	0	0	0	0	0	0	0	0	0	21	146	0.296	0.379	0	0	0	0	0	0	0	0	0	0	0	0
Cre01.g024750.t1.1	chromosome_1:3819867-3832452 (-)	280	0.300063	1	2	4	10	148	0.319	0.395	194	194	0.368	0.368	255	255	0.375	0.375	2	50	0.206	0.336	4	0.599	0.775	1	0.523	0.523	1	0.019	0.019	224	223	0
Cre01.g024800.t1.1	chromosome_1:3832523-3845462 (-)	139	0.333493	0	0	4	0	0	0	0	0	0	0	0	0	0	0	0	1	105	0.181	0.378	0	0	0	0	0	0	0	0	0	0	0	0
Cre01.g024850.t1.1	chromosome_1:3846103-3847714 (+)	107	0.415639	0	0	0	0	0	0	0	0	0	0	0	0	0	0	0	0	0	0	0	0	0	0	0	0	0	0	0	0	0	0	0
Cre01.g024900.t1.1	chromosome_1:3847773-3852874 (+)	281	0.373961	0	0	3	0	0	0	0	0	0	0	0	0	0	0	0	98	136	0.288	0.362	0	0	0	0	0	0	0	0	0	0	0	0
Cre01.g024950.t1.2	chromosome_1:3853192-3858632 (-)	61	0.411907	0	0	0	0	0	0	0	0	0	0	0	0	0	0	0	0	0	0	0	0	0	0	0	0	0	0	0	0	0	0	0
Cre01.g025000.t1.2	chromosome_1:3858743-3861424 (+)	62	0.343528	0	0	0	0	0	0	0	0	0	0	0	0	0	0	0	0	0	0	0	0	0	0	0	0	0	0	0	0	0	0	0
Cre01.g025025.t1.1	chromosome_1:3861533-3863514 (+)	265	0.38544	1	0	1	28	28	0.398	0.398	0	0	0	0	0	0	0	0	143	143	0.288	0.288	1	0.775	0.775	0	0	0	0	0	0	27.7	29.6	0
Cre01.g025050.t1.2	chromosome_1:3863943-3869649 (+)	791	0.384827	1	0	10	773	773	0.396	0.396	0	0	0	0	0	0	0	0	218	688	0.266	0.395	1	0.019	0.019	0	0	0	0	0	0	533	533	0
Cre01.g025100.t1.1	chromosome_1:3870123-3873894 (+)	322	0.385641	1	1	1	145	148	0.293	0.333	281	281	0.342	0.342	0	0	0	0	23	23	0.355	0.355	2	0.599	0.599	1	0.229	0.229	0	0	0	469	471	0
Cre01.g025150.t1.2	chromosome_1:3873897-3877242 (-)	170	0.396765	1	0	1	59	59	0.388	0.388	0	0	0	0	0	0	0	0	117	117	0.313	0.313	1	0.775	0.775	0	0	0	0	0	0	538	546	5.5
Cre01.g025200.t1.2	chromosome_1:3877297-3882212 (-)	115	0.37411	0	0	0	0	0	0	0	0	0	0	0	0	0	0	0	0	0	0	0	0	0	0	0	0	0	0	0	0	0	0	0
Cre01.g025250.t1.1	chromosome_1:3882404-3886852 (-)	149	0.394271	0	0	2	0	0	0	0	0	0	0	0	0	0	0	0	23	42	0.253	0.373	0	0	0	0	0	0	0	0	0	0	0	0
Cre01.g025300.t1.1	chromosome_1:3886907-3890082 (-)	139	0.39166	0	0	4	0	0	0	0	0	0	0	0	0	0	0	0	21	21	0.396	0.396	0	0	0	0	0	0	0	0	0	0	0	0
Cre01.g025350.t1.2	chromosome_1:3890195-3892402 (-)	353	0.366764	1	1	0	167	215	0.419	0.431	259	292	0.287	0.337	0	0	0	0	0	0	0	0	2	0.902	0.902	3	0.101	0.229	0	0	0	25.4	26.6	0
Cre01.g025400.t1.2	chromosome_1:3892466-3910702 (-)	166	0.412434	0	1	3	0	0	0	0	137	137	0.304	0.304	0	0	0	0	123	133	0.306	0.37	0	0	0	1	0.027	0.027	0	0	0	0	0	0
Cre01.g025450.t1.2	chromosome_1:3911197-3914171 (-)	243	0.412116	0	0	0	0	0	0	0	0	0	0	0	0	0	0	0	0	0	0	0	0	0	0	0	0	0	0	0	0	0	0	0
Cre01.g025500.t1.1	chromosome_1:3914226-3919091 (-)	487	0.385319	0	0	7	0	0	0	0	0	0	0	0	0	0	0	0	44	269	0.397	0.439	0	0	0	0	0	0	0	0	0	0	0	0
Cre01.g025551.t1.1	chromosome_1:3919212-3927621 (-)	197	0.404342	0	0	2	0	0	0	0	0	0	0	0	0	0	0	0	75	75	0.345	0.345	0	0	0	0	0	0	0	0	0	0	0	0
Cre01.g025600.t1.2	chromosome_1:3927742-3930236 (+)	196	0.446514	0	0	2	0	0	0	0	0	0	0	0	0	0	0	0	30	123	0.255	0.292	0	0	0	0	0	0	0	0	0	0	0	0
Cre01.g025650.t1.2	chromosome_1:3930622-3932963 (+)	143	0.436052	0	0	1	0	0	0	0	0	0	0	0	0	0	0	0	21	21	0.363	0.363	0	0	0	0	0	0	0	0	0	0	0	0
Cre01.g025700.t1.1	chromosome_1:3932976-3945541 (-)	232	0.401843	1	2	1	130	130	0.399	0.399	98	122	0.318	0.375	150	150	0.321	0.321	72	72	0.385	0.385	1	0.523	0.523	2	0.599	0.599	2	0.229	0.229	426	427	1
Cre01.g025726.t1.1	chromosome_1:3945686-3949181 (-)	484	0.381544	0	1	6	0	0	0	0	359	359	0.353	0.353	0	0	0	0	4	175	0.248	0.402	0	0	0	1	0.599	0.599	0	0	0	0	0	0
Cre01.g025750.t1.1	chromosome_1:3949840-3955961 (-)	249	0.366884	1	0	2	138	177	0.289	0.384	0	0	0	0	0	0	0	0	77	77	0.373	0.373	3	0.599	0.599	0	0	0	0	0	0	32.3	32	0
Cre01.g025767.t1.2	chromosome_1:3956046-3966421 (-)	135	0.362392	0	0	3	0	0	0	0	0	0	0	0	0	0	0	0	24	57	0.284	0.361	0	0	0	0	0	0	0	0	0	0	0	0
Cre01.g025808.t1.1	chromosome_1:3966522-3970858 (+)	28	0.293624	0	0	1	0	0	0	0	0	0	0	0	0	0	0	0	13	13	0.31	0.31	0	0	0	0	0	0	0	0	0	0	0	0
Cre01.g025850.t1.2	chromosome_1:3971638-3980621 (-)	190	0.343773	0	0	1	0	0	0	0	0	0	0	0	0	0	0	0	160	160	0.386	0.386	0	0	0	0	0	0	0	0	0	0	0	0
Cre01.g025900.t1.2	chromosome_1:3981014-3986531 (-)	268	0.32533	0	0	6	0	0	0	0	0	0	0	0	0	0	0	0	10	119	0.349	0.382	0	0	0	0	0	0	0	0	0	0	0	0
Cre01.g025950.t1.2	chromosome_1:3986727-3997431 (-)	73	0.349039	0	0	0	0	0	0	0	0	0	0	0	0	0	0	0	0	0	0	0	0	0	0	0	0	0	0	0	0	0	0	0
Cre01.g025983.t1.1	chromosome_1:3998059-4007551 (-)	291	0.351453	1	0	3	168	168	0.335	0.335	0	0	0	0	0	0	0	0	49	123	0.32	0.342	1	0.599	0.599	0	0	0	0	0	0	0	0	0
Cre01.g026016.t1.1	chromosome_1:4008190-4011125 (-)	172	0.368091	0	2	1	0	0	0	0	3	3	0.191	0.191	8	8	0.362	0.362	34	34	0.34	0.34	0	0	0	1	0.633	0.633	1	0.775	0.775	0	0	0
Cre01.g026050.t1.1	chromosome_1:4011180-4015935 (-)	462	0.42477	1	0	6	456	456	0.313	0.313	0	0	0	0	0	0	0	0	31	209	0.324	0.357	1	0	0	0	0	0	0	0	0	0	0	0
Cre01.g026100.t1.2	chromosome_1:4016007-4018785 (-)	130	0.364234	0	1	2	0	0	0	0	120	120	0.37	0.37	0	0	0	0	91	91	0.356	0.356	0	0	0	2	0.019	0.019	0	0	0	0	0	0
Cre01.g026100.t2.1	chromosome_1:4016007-4018785 (-)	130	0.364234	0	1	2	0	0	0	0	120	120	0.37	0.37	0	0	0	0	91	91	0.356	0.356	0	0	0	2	0.019	0.019	0	0	0	0	0	0
Cre01.g026150.t1.1	chromosome_1:4018926-4027207 (+)	179	0.401573	1	0	2	41	41	0.344	0.344	0	0	0	0	0	0	0	0	96	96	0.343	0.343	1	0.599	0.599	0	0	0	0	0	0	226	226	0
Cre01.g026200.t1.2	chromosome_1:4027220-4029425 (-)	139	0.347313	0	1	0	0	0	0	0	113	113	0.376	0.376	0	0	0	0	0	0	0	0	0	0	0	1	0.019	0.019	0	0	0	0	0	0
Cre01.g026250.t1.2	chromosome_1:4029480-4035155 (-)	266	0.378713	1	1	4	173	173	0.362	0.362	243	243	0.409	0.409	0	0	0	0	1	103	0.181	0.364	1	0.523	0.523	1	0.019	0.019	0	0	0	854	862	5.5
Cre01.g026300.t1.2	chromosome_1:4035266-4043836 (+)	565	0.428725	1	0	7	190	190	0.341	0.341	0	0	0	0	0	0	0	0	170	506	0.374	0.409	1	0.843	0.843	0	0	0	0	0	0	572	569	0
Cre01.g026350.t1.1	chromosome_1:4043946-4050197 (+)	201	0.396398	0	0	1	0	0	0	0	0	0	0	0	0	0	0	0	157	157	0.31	0.31	0	0	0	0	0	0	0	0	0	0	0	0
Cre01.g026400.t1.1	chromosome_1:4050246-4053267 (+)	153	0.383206	0	1	2	0	0	0	0	130	130	0.37	0.37	0	0	0	0	4	104	0.338	0.376	0	0	0	1	0.019	0.019	0	0	0	0	0	0
Cre01.g026450.t1.2	chromosome_1:4053272-4056345 (-)	121	0.460079	0	0	0	0	0	0	0	0	0	0	0	0	0	0	0	0	0	0	0	0	0	0	0	0	0	0	0	0	0	0	0
Cre01.g026500.t1.1	chromosome_1:4056400-4060645 (-)	233	0.346988	0	0	2	0	0	0	0	0	0	0	0	0	0	0	0	16	16	0.364	0.364	0	0	0	0	0	0	0	0	0	0	0	0
Cre01.g026550.t1.1	chromosome_1:4060692-4065684 (-)	116	0.384397	0	0	0	0	0	0	0	0	0	0	0	0	0	0	0	0	0	0	0	0	0	0	0	0	0	0	0	0	0	0	0
Cre01.g026600.t1.2	chromosome_1:4065903-4067835 (-)	148	0.361787	0	0	0	0	0	0	0	0	0	0	0	0	0	0	0	0	0	0	0	0	0	0	0	0	0	0	0	0	0	0	0
Cre01.g026650.t1.2	chromosome_1:4067936-4071177 (+)	128	0.315346	0	1	0	0	0	0	0	115	115	0.314	0.314	0	0	0	0	0	0	0	0	0	0	0	1	0.027	0.027	0	0	0	0	0	0
Cre01.g026700.t1.1	chromosome_1:4071180-4077155 (-)	141	0.425087	0	0	1	0	0	0	0	0	0	0	0	0	0	0	0	82	82	0.394	0.394	0	0	0	0	0	0	0	0	0	0	0	0
Cre01.g026750.t1.1	chromosome_1:4077210-4084155 (-)	475	0.418896	0	1	5	0	0	0	0	353	353	0.384	0.384	0	0	0	0	64	238	0.369	0.434	0	0	0	1	0.775	0.775	0	0	0	0	0	0
Cre01.g026800.t1.1	chromosome_1:4084230-4090395 (-)	151	0.395906	0	1	0	0	0	0	0	24	24	0.384	0.384	0	0	0	0	0	0	0	0	0	0	0	1	0.775	0.775	0	0	0	0	0	0
Cre01.g026850.t1.1	chromosome_1:4090460-4097245 (-)	532	0.407613	0	1	5	0	0	0	0	491	491	0.275	0.275	0	0	0	0	73	225	0.334	0.395	0	0	0	1	0.101	0.101	0	0	0	0	0	0
Cre01.g026900.t1.2	chromosome_1:4097300-4105469 (-)	201	0.371132	1	0	1	189	189	0.434	0.434	0	0	0	0	0	0	0	0	96	96	0.325	0.325	1	0.303	0.303	0	0	0	0	0	0	759	759	0
Cre01.g026900.t2.1	chromosome_1:4097300-4105469 (-)	201	0.371132	1	0	1	189	189	0.434	0.434	0	0	0	0	0	0	0	0	96	96	0.325	0.325	1	0.303	0.303	0	0	0	0	0	0	759	759	0
Cre01.g026950.t1.2	chromosome_1:4105590-4111645 (-)	245	0.376316	0	0	0	0	0	0	0	0	0	0	0	0	0	0	0	0	0	0	0	0	0	0	0	0	0	0	0	0	0	0	0
Cre01.g027000.t1.2	chromosome_1:4112494-4114965 (-)	143	0.46382	0	1	0	0	0	0	0	51	51	0.414	0.414	0	0	0	0	0	0	0	0	0	0	0	1	0.523	0.523	0	0	0	0	0	0
Cre01.g027050.t1.1	chromosome_1:4115295-4117035 (-)	131	0.374544	0	0	0	0	0	0	0	0	0	0	0	0	0	0	0	0	0	0	0	0	0	0	0	0	0	0	0	0	0	0	0
Cre01.g027100.t1.2	chromosome_1:4117136-4119389 (+)	205	0.348867	0	0	1	0	0	0	0	0	0	0	0	0	0	0	0	149	149	0.34	0.34	0	0	0	0	0	0	0	0	0	0	0	0
Cre01.g027150.t1.1	chromosome_1:4119436-4129787 (+)	5	0.328615	0	0	0	0	0	0	0	0	0	0	0	0	0	0	0	0	0	0	0	0	0	0	0	0	0	0	0	0	0	0	0
Cre01.g027200.t1.2	chromosome_1:4129937-4133112 (-)	150	0.285347	1	0	0	102	102	0.428	0.428	0	0	0	0	0	0	0	0	0	0	0	0	3	0.687	0.687	0	0	0	0	0	0	308	320	8
Cre01.g027250.t1.2	chromosome_1:4133236-4139757 (+)	90	0.350454	0	1	1	0	0	0	0	43	67	0.274	0.371	0	0	0	0	6	6	0.369	0.369	0	0	0	2	0.101	0.101	0	0	0	0	0	0
Cre01.g027300.t1.1	chromosome_1:4139804-4141687 (+)	317	0.432391	1	1	0	260	260	0.43	0.43	139	139	0.428	0.428	0	0	0	0	0	0	0	0	4	0.687	0.687	2	0.902	0.902	0	0	0	0	0	0
Cre01.g027350.t1.2	chromosome_1:4141820-4158225 (-)	112	0.368047	0	0	1	0	0	0	0	0	0	0	0	0	0	0	0	26	26	0.276	0.276	0	0	0	0	0	0	0	0	0	0	0	0
Cre01.g027350.t2.1	chromosome_1:4141820-4158225 (-)	112	0.368047	0	0	1	0	0	0	0	0	0	0	0	0	0	0	0	26	26	0.276	0.276	0	0	0	0	0	0	0	0	0	0	0	0
Cre01.g027350.t3.1	chromosome_1:4141820-4158225 (-)	112	0.368047	0	0	1	0	0	0	0	0	0	0	0	0	0	0	0	26	26	0.276	0.276	0	0	0	0	0	0	0	0	0	0	0	0
Cre01.g027400.t1.1	chromosome_1:4158336-4163717 (+)	265	0.341076	0	0	5	0	0	0	0	0	0	0	0	0	0	0	0	24	228	0.259	0.386	0	0	0	0	0	0	0	0	0	0	0	0
Cre01.g027400.t2.1	chromosome_1:4158336-4163237 (+)	265	0.341076	0	0	5	0	0	0	0	0	0	0	0	0	0	0	0	24	228	0.259	0.386	0	0	0	0	0	0	0	0	0	0	0	0
Cre01.g027450.t1.2	chromosome_1:4163240-4165425 (-)	171	0.39462	0	0	1	0	0	0	0	0	0	0	0	0	0	0	0	117	117	0.292	0.292	0	0	0	0	0	0	0	0	0	0	0	0
Cre01.g027500.t1.1	chromosome_1:4165556-4167287 (+)	59	0.385907	0	0	0	0	0	0	0	0	0	0	0	0	0	0	0	0	0	0	0	0	0	0	0	0	0	0	0	0	0	0	0
Cre01.g027550.t1.1	chromosome_1:4167300-4171523 (-)	23	0.416201	0	0	0	0	0	0	0	0	0	0	0	0	0	0	0	0	0	0	0	0	0	0	0	0	0	0	0	0	0	0	0
Cre01.g027575.t1.1	chromosome_1:4171668-4172262 (-)	132	0.302904	0	0	0	0	0	0	0	0	0	0	0	0	0	0	0	0	0	0	0	0	0	0	0	0	0	0	0	0	0	0	0
Cre01.g027600.t1.1	chromosome_1:4172403-4177970 (+)	190	0.360317	0	0	6	0	0	0	0	0	0	0	0	0	0	0	0	11	61	0.293	0.345	0	0	0	0	0	0	0	0	0	0	0	0
Cre01.g027650.t1.2	chromosome_1:4177977-4184472 (-)	107	0.390574	0	0	2	0	0	0	0	0	0	0	0	0	0	0	0	14	70	0.255	0.404	0	0	0	0	0	0	0	0	0	0	0	0
Cre01.g027700.t1.2	chromosome_1:4184573-4186994 (+)	96	0.411486	0	0	0	0	0	0	0	0	0	0	0	0	0	0	0	0	0	0	0	0	0	0	0	0	0	0	0	0	0	0	0
Cre01.g027750.t1.1	chromosome_1:4187007-4188382 (-)	42	0.382611	0	0	0	0	0	0	0	0	0	0	0	0	0	0	0	0	0	0	0	0	0	0	0	0	0	0	0	0	0	0	0
Cre01.g027764.t1.2	chromosome_1:4188437-4195082 (-)	117	0.383905	0	0	1	0	0	0	0	0	0	0	0	0	0	0	0	33	33	0.383	0.383	0	0	0	0	0	0	0	0	0	0	0	0
Cre01.g027800.t1.2	chromosome_1:4195193-4199464 (+)	119	0.407452	0	0	2	0	0	0	0	0	0	0	0	0	0	0	0	32	35	0.262	0.308	0	0	0	0	0	0	0	0	0	0	0	0
Cre01.g027850.t1.1	chromosome_1:4199467-4201942 (-)	102	0.445447	0	0	0	0	0	0	0	0	0	0	0	0	0	0	0	0	0	0	0	0	0	0	0	0	0	0	0	0	0	0	0
Cre01.g027900.t1.2	chromosome_1:4202034-4204114 (+)	128	0.330883	0	0	1	0	0	0	0	0	0	0	0	0	0	0	0	16	16	0.328	0.328	0	0	0	0	0	0	0	0	0	0	0	0
Cre01.g027950.t1.2	chromosome_1:4204163-4208957 (+)	195	0.364068	0	0	0	0	0	0	0	0	0	0	0	0	0	0	0	0	0	0	0	0	0	0	0	0	0	0	0	0	0	0	0
Cre01.g028000.t1.1	chromosome_1:4209043-4212864 (+)	235	0.412954	1	0	5	37	37	0.377	0.377	0	0	0	0	0	0	0	0	19	113	0.292	0.419	3	0.775	0.775	0	0	0	0	0	0	224	223	0
Cre01.g028050.t1.2	chromosome_1:4212877-4216442 (-)	245	0.354035	0	0	0	0	0	0	0	0	0	0	0	0	0	0	0	0	0	0	0	0	0	0	0	0	0	0	0	0	0	0	0
Cre01.g028101.t1.1	chromosome_1:4216617-4219682 (-)	487	0.440773	1	0	3	139	139	0.297	0.297	0	0	0	0	0	0	0	0	1	312	0.141	0.392	1	0.599	0.599	0	0	0	0	0	0	0	0	0
Cre01.g028150.t1.2	chromosome_1:4219783-4220735 (+)	81	0.267723	1	0	1	42	42	0.382	0.382	0	0	0	0	0	0	0	0	11	11	0.331	0.331	1	0.523	0.523	0	0	0	0	0	0	188	189	0
Cre01.g028200.t1.1	chromosome_1:4220737-4226132 (-)	138	0.343464	0	1	1	0	0	0	0	4	124	0.318	0.386	0	0	0	0	59	59	0.366	0.366	0	0	0	3	0.599	0.599	0	0	0	0	0	0
Cre01.g028200.t2.1	chromosome_1:4220737-4226132 (-)	138	0.343464	0	1	1	0	0	0	0	4	124	0.318	0.386	0	0	0	0	59	59	0.366	0.366	0	0	0	3	0.599	0.599	0	0	0	0	0	0
Cre01.g028250.t1.2	chromosome_1:4226180-4228882 (-)	153	0.423952	0	0	0	0	0	0	0	0	0	0	0	0	0	0	0	0	0	0	0	0	0	0	0	0	0	0	0	0	0	0	0
Cre01.g028300.t1.2	chromosome_1:4228993-4231614 (+)	133	0.397941	0	0	0	0	0	0	0	0	0	0	0	0	0	0	0	0	0	0	0	0	0	0	0	0	0	0	0	0	0	0	0
Cre01.g028350.t1.1	chromosome_1:4231664-4236881 (+)	43	0.335496	0	0	0	0	0	0	0	0	0	0	0	0	0	0	0	0	0	0	0	0	0	0	0	0	0	0	0	0	0	0	0
Cre01.g028400.t1.1	chromosome_1:4236897-4242272 (-)	175	0.398164	0	0	1	0	0	0	0	0	0	0	0	0	0	0	0	109	109	0.35	0.35	0	0	0	0	0	0	0	0	0	0	0	0
Cre01.g028423.t1.2	chromosome_1:4242347-4247682 (-)	256	0.41392	1	0	5	4	4	0.302	0.302	0	0	0	0	0	0	0	0	65	65	0.385	0.385	1	0.599	0.599	0	0	0	0	0	0	232	233	1
Cre01.g028450.t1.2	chromosome_1:4247910-4253252 (-)	74	0.39494	0	0	0	0	0	0	0	0	0	0	0	0	0	0	0	0	0	0	0	0	0	0	0	0	0	0	0	0	0	0	0
Cre01.g028500.t1.2	chromosome_1:4253301-4258202 (-)	143	0.39199	0	0	1	0	0	0	0	0	0	0	0	0	0	0	0	85	85	0.386	0.386	0	0	0	0	0	0	0	0	0	0	0	0
Cre01.g028550.t1.2	chromosome_1:4258323-4261294 (+)	128	0.445318	0	0	0	0	0	0	0	0	0	0	0	0	0	0	0	0	0	0	0	0	0	0	0	0	0	0	0	0	0	0	0
Cre01.g028600.t1.2	chromosome_1:4261297-4264142 (-)	204	0.35557	1	1	2	135	135	0.363	0.363	197	197	0.381	0.381	0	0	0	0	29	29	0.334	0.334	1	0.523	0.523	1	0	0	0	0	0	402	412	9
Cre01.g028650.t1.2	chromosome_1:4270013-4279032 (-)	108	0.400048	1	0	0	12	12	0.348	0.348	0	0	0	0	0	0	0	0	0	0	0	0	1	0.229	0.229	0	0	0	0	0	0	0	0	0
Cre01.g028713.t1.1	chromosome_1:4279180-4283051 (+)	492	0.317727	0	0	4	0	0	0	0	0	0	0	0	0	0	0	0	87	265	0.37	0.453	0	0	0	0	0	0	0	0	0	0	0	0
Cre01.g028777.t1.2	chromosome_1:4283113-4284024 (+)	29	0.368217	1	0	0	5	5	0.368	0.368	0	0	0	0	0	0	0	0	0	0	0	0	1	0.019	0.019	0	0	0	0	0	0	28.9	28.9	0
Cre01.g028850.t1.2	chromosome_1:4291227-4294002 (-)	114	0.440383	0	0	1	0	0	0	0	0	0	0	0	0	0	0	0	16	16	0.38	0.38	0	0	0	0	0	0	0	0	0	0	0	0
Cre01.g028900.t1.1	chromosome_1:4294103-4297064 (+)	94	0.415027	0	0	0	0	0	0	0	0	0	0	0	0	0	0	0	0	0	0	0	0	0	0	0	0	0	0	0	0	0	0	0
Cre01.g028950.t1.2	chromosome_1:4297077-4300552 (-)	201	0.409807	0	0	3	0	0	0	0	0	0	0	0	0	0	0	0	16	16	0.38	0.38	0	0	0	0	0	0	0	0	0	0	0	0
Cre01.g029000.t1.2	chromosome_1:4301353-4303931 (+)	315	0.365217	1	0	5	87	87	0.378	0.378	0	0	0	0	0	0	0	0	39	113	0.318	0.366	1	0.775	0.775	0	0	0	0	0	0	59.3	59.7	0
Cre01.g029050.t1.2	chromosome_1:4304680-4307102 (-)	196	0.356129	0	0	0	0	0	0	0	0	0	0	0	0	0	0	0	0	0	0	0	0	0	0	0	0	0	0	0	0	0	0	0
Cre01.g029100.t1.2	chromosome_1:4307194-4309414 (+)	251	0.452431	0	0	0	0	0	0	0	0	0	0	0	0	0	0	0	0	0	0	0	0	0	0	0	0	0	0	0	0	0	0	0
Cre01.g029150.t1.2	chromosome_1:4309417-4311992 (-)	147	0.342587	0	0	0	0	0	0	0	0	0	0	0	0	0	0	0	0	0	0	0	0	0	0	0	0	0	0	0	0	0	0	0
Cre01.g029200.t1.1	chromosome_1:4312133-4321294 (+)	74	0.418907	0	0	2	0	0	0	0	0	0	0	0	0	0	0	0	12	25	0.265	0.385	0	0	0	0	0	0	0	0	0	0	0	0
Cre01.g029250.t1.2	chromosome_1:4321296-4325362 (-)	395	0.308867	0	0	3	0	0	0	0	0	0	0	0	0	0	0	0	47	59	0.346	0.377	0	0	0	0	0	0	0	0	0	0	0	0
Cre01.g029300.t1.2	chromosome_1:4325646-4327449 (-)	60	0.402236	0	0	0	0	0	0	0	0	0	0	0	0	0	0	0	0	0	0	0	0	0	0	0	0	0	0	0	0	0	0	0
Cre01.g029350.t1.2	chromosome_1:4327587-4334812 (-)	516	0.435339	0	0	2	0	0	0	0	0	0	0	0	0	0	0	0	100	100	0.347	0.347	0	0	0	0	0	0	0	0	0	0	0	0
Cre01.g029400.t1.2	chromosome_1:4334923-4350481 (+)	252	0.413682	0	0	1	0	0	0	0	0	0	0	0	0	0	0	0	217	217	0.445	0.445	0	0	0	0	0	0	0	0	0	0	0	0
Cre01.g029450.t1.1	chromosome_1:4350943-4357623 (+)	213	0.444652	0	0	0	0	0	0	0	0	0	0	0	0	0	0	0	0	0	0	0	0	0	0	0	0	0	0	0	0	0	0	0
Cre01.g029500.t1.2	chromosome_1:4357855-4366252 (-)	230	0.369623	0	0	2	0	0	0	0	0	0	0	0	0	0	0	0	141	159	0.374	0.431	0	0	0	0	0	0	0	0	0	0	0	0
Cre01.g029550.t1.1	chromosome_1:4368468-4375062 (-)	251	0.448102	0	0	2	0	0	0	0	0	0	0	0	0	0	0	0	126	126	0.351	0.351	0	0	0	0	0	0	0	0	0	0	0	0
Cre01.g029600.t1.2	chromosome_1:4375214-4378702 (-)	170	0.369089	0	0	0	0	0	0	0	0	0	0	0	0	0	0	0	0	0	0	0	0	0	0	0	0	0	0	0	0	0	0	0
Cre01.g029650.t1.1	chromosome_1:4378845-4387792 (-)	138	0.435957	0	0	2	0	0	0	0	0	0	0	0	0	0	0	0	40	40	0.416	0.416	0	0	0	0	0	0	0	0	0	0	0	0
Cre01.g029700.t1.2	chromosome_1:4388403-4390175 (+)	398	0.305455	0	1	4	0	0	0	0	339	339	0.277	0.277	0	0	0	0	5	59	0.256	0.391	0	0	0	1	0.101	0.101	0	0	0	0	0	0
Cre01.g029750.t1.1	chromosome_1:4390588-4398402 (-)	187	0.350721	0	0	1	0	0	0	0	0	0	0	0	0	0	0	0	31	31	0.385	0.385	0	0	0	0	0	0	0	0	0	0	0	0
Cre01.g029800.t1.2	chromosome_1:4398502-4402294 (+)	117	0.370887	0	1	1	0	0	0	0	23	23	0.285	0.285	0	0	0	0	48	48	0.359	0.359	0	0	0	1	0.101	0.101	0	0	0	0	0	0
Cre01.g029850.t1.2	chromosome_1:4402307-4406952 (-)	371	0.412884	0	0	2	0	0	0	0	0	0	0	0	0	0	0	0	214	214	0.325	0.325	0	0	0	0	0	0	0	0	0	0	0	0
Cre01.g029900.t1.2	chromosome_1:4407053-4416544 (+)	215	0.35561	0	0	1	0	0	0	0	0	0	0	0	0	0	0	0	92	92	0.254	0.254	0	0	0	0	0	0	0	0	0	0	0	0
Cre01.g029950.t1.2	chromosome_1:4417041-4420842 (-)	88	0.427311	0	0	0	0	0	0	0	0	0	0	0	0	0	0	0	0	0	0	0	0	0	0	0	0	0	0	0	0	0	0	0
Cre01.g030000.t1.1	chromosome_1:4420963-4426484 (+)	631	0.329623	0	0	15	0	0	0	0	0	0	0	0	0	0	0	0	83	83	0.44	0.44	0	0	0	0	0	0	0	0	0	0	0	0
Cre01.g030050.t1.2	chromosome_1:4426773-4428674 (+)	163	0.434281	0	0	0	0	0	0	0	0	0	0	0	0	0	0	0	0	0	0	0	0	0	0	0	0	0	0	0	0	0	0	0
Cre01.g030100.t1.1	chromosome_1:4429093-4442052 (-)	347	0.396926	1	1	3	212	212	0.377	0.377	267	267	0.4	0.4	0	0	0	0	73	101	0.274	0.325	1	0.775	0.775	3	0.523	0.523	0	0	0	258	258	0
Cre01.g030100.t2.1	chromosome_1:4429093-4442052 (-)	347	0.396926	1	1	3	212	212	0.377	0.377	267	267	0.4	0.4	0	0	0	0	73	101	0.274	0.325	1	0.775	0.775	3	0.523	0.523	0	0	0	257	256	0
Cre01.g030150.t1.2	chromosome_1:4442170-4447442 (-)	148	0.312972	0	0	1	0	0	0	0	0	0	0	0	0	0	0	0	117	117	0.321	0.321	0	0	0	0	0	0	0	0	0	0	0	0
Cre01.g030200.t1.2	chromosome_1:4448126-4451832 (-)	545	0.348629	0	0	7	0	0	0	0	0	0	0	0	0	0	0	0	62	363	0.311	0.403	0	0	0	0	0	0	0	0	0	0	0	0
Cre01.g030250.t1.2	chromosome_1:4451937-4455332 (-)	234	0.399637	1	1	0	90	90	0.395	0.395	149	149	0.389	0.389	0	0	0	0	0	0	0	0	1	0.775	0.775	1	0.523	0.523	0	0	0	528	530	0
Cre01.g030300.t1.1	chromosome_1:4455453-4459494 (+)	58	0.404611	0	0	1	0	0	0	0	0	0	0	0	0	0	0	0	19	19	0.36	0.36	0	0	0	0	0	0	0	0	0	0	0	0
Cre01.g030300.t2.1	chromosome_1:4455453-4459494 (+)	58	0.404611	0	0	1	0	0	0	0	0	0	0	0	0	0	0	0	19	19	0.36	0.36	0	0	0	0	0	0	0	0	0	0	0	0
Cre01.g030350.t1.1	chromosome_1:4460051-4462934 (-)	251	0.385114	1	0	0	149	149	0.365	0.365	0	0	0	0	0	0	0	0	0	0	0	0	2	0.523	0.523	0	0	0	0	0	0	150	150	0
Cre01.g030400.t1.1	chromosome_1:4462987-4466612 (-)	309	0.405633	0	1	3	0	0	0	0	209	209	0.293	0.293	0	0	0	0	25	196	0.338	0.365	0	0	0	1	0.229	0.229	0	0	0	0	0	0
Cre01.g030450.t1.1	chromosome_1:4466713-4476204 (+)	75	0.410895	0	0	2	0	0	0	0	0	0	0	0	0	0	0	0	11	45	0.318	0.356	0	0	0	0	0	0	0	0	0	0	0	0
Cre01.g030500.t1.2	chromosome_1:4476403-4482784 (+)	613	0.424958	0	0	9	0	0	0	0	0	0	0	0	0	0	0	0	35	538	0.281	0.401	0	0	0	0	0	0	0	0	0	0	0	0
Cre01.g030550.t1.2	chromosome_1:4482993-4488714 (+)	134	0.414581	0	0	1	0	0	0	0	0	0	0	0	0	0	0	0	6	6	0.291	0.291	0	0	0	0	0	0	0	0	0	0	0	0
Cre01.g030600.t1.1	chromosome_1:4488853-4499253 (+)	329	0.393167	0	0	4	0	0	0	0	0	0	0	0	0	0	0	0	52	167	0.377	0.378	0	0	0	0	0	0	0	0	0	0	0	0
Cre01.g030650.t1.2	chromosome_1:4499257-4504427 (-)	427	0.383349	1	1	3	133	298	0.318	0.359	353	353	0.395	0.395	0	0	0	0	8	201	0.35	0.366	2	0.599	0.775	1	0.523	0.523	0	0	0	254	254	0
Cre01.g030700.t1.1	chromosome_1:4504523-4514992 (+)	90	0.383565	0	0	1	0	0	0	0	0	0	0	0	0	0	0	0	72	72	0.354	0.354	0	0	0	0	0	0	0	0	0	0	0	0
Cre01.g030750.t1.1	chromosome_1:4515097-4522202 (-)	289	0.403684	0	0	1	0	0	0	0	0	0	0	0	0	0	0	0	184	184	0.38	0.38	0	0	0	0	0	0	0	0	0	0	0	0
Cre01.g030800.t1.2	chromosome_1:4522349-4528262 (-)	136	0.431776	0	0	0	0	0	0	0	0	0	0	0	0	0	0	0	0	0	0	0	0	0	0	0	0	0	0	0	0	0	0	0
Cre01.g030850.t1.2	chromosome_1:4528373-4531761 (+)	110	0.375052	0	0	0	0	0	0	0	0	0	0	0	0	0	0	0	0	0	0	0	0	0	0	0	0	0	0	0	0	0	0	0
Cre01.g030900.t1.1	chromosome_1:4531787-4535772 (-)	130	0.299652	0	0	0	0	0	0	0	0	0	0	0	0	0	0	0	0	0	0	0	0	0	0	0	0	0	0	0	0	0	0	0
Cre01.g030950.t1.1	chromosome_1:4535937-4538005 (+)	43	0.438389	0	0	0	0	0	0	0	0	0	0	0	0	0	0	0	0	0	0	0	0	0	0	0	0	0	0	0	0	0	0	0
Cre01.g030968.t1.1	chromosome_1:4538061-4540642 (-)	64	0.363041	0	1	0	0	0	0	0	42	42	0.342	0.342	0	0	0	0	0	0	0	0	0	0	0	1	0.027	0.027	0	0	0	0	0	0
Cre01.g030986.t1.1	chromosome_1:4542361-4544452 (-)	612	0.370528	1	0	6	390	489	0.267	0.294	0	0	0	0	0	0	0	0	130	289	0.298	0.362	2	0.585	0.599	0	0	0	0	0	0	60.1	63.5	1.5
Cre01.g031004.t1.2	chromosome_1:4544662-4550682 (-)	53	0.37089	0	0	0	0	0	0	0	0	0	0	0	0	0	0	0	0	0	0	0	0	0	0	0	0	0	0	0	0	0	0	0
Cre01.g031050.t1.2	chromosome_1:4550921-4559082 (-)	352	0.388026	0	0	2	0	0	0	0	0	0	0	0	0	0	0	0	56	56	0.368	0.368	0	0	0	0	0	0	0	0	0	0	0	0
Cre01.g031050.t2.1	chromosome_1:4550921-4558826 (-)	96	0.388026	0	0	0	0	0	0	0	0	0	0	0	0	0	0	0	0	0	0	0	0	0	0	0	0	0	0	0	0	0	0	0
Cre01.g031100.t1.2	chromosome_1:4559895-4563800 (-)	24	0.417797	0	0	0	0	0	0	0	0	0	0	0	0	0	0	0	0	0	0	0	0	0	0	0	0	0	0	0	0	0	0	0
Cre01.g031200.t1.2	chromosome_1:4564172-4567209 (-)	183	0.424465	0	0	0	0	0	0	0	0	0	0	0	0	0	0	0	0	0	0	0	0	0	0	0	0	0	0	0	0	0	0	0
Cre01.g031250.t1.2	chromosome_1:4567301-4569357 (+)	219	0.43803	0	0	0	0	0	0	0	0	0	0	0	0	0	0	0	0	0	0	0	0	0	0	0	0	0	0	0	0	0	0	0
Cre01.g031300.t1.1	chromosome_1:4569410-4579081 (+)	127	0.325386	0	1	0	0	0	0	0	83	83	0.378	0.378	0	0	0	0	0	0	0	0	0	0	0	1	0.523	0.523	0	0	0	0	0	0
Cre01.g031350.t1.2	chromosome_1:4579084-4584069 (-)	269	0.390081	0	0	1	0	0	0	0	0	0	0	0	0	0	0	0	42	42	0.268	0.268	0	0	0	0	0	0	0	0	0	0	0	0
Cre01.g031400.t1.2	chromosome_1:4584740-4586191 (+)	94	0.434864	0	0	0	0	0	0	0	0	0	0	0	0	0	0	0	0	0	0	0	0	0	0	0	0	0	0	0	0	0	0	0
Cre01.g031450.t1.2	chromosome_1:4586199-4590639 (-)	327	0.403085	1	1	2	258	258	0.332	0.332	278	308	0.342	0.361	0	0	0	0	43	165	0.295	0.3	1	0.229	0.229	2	0.229	0.229	0	0	0	72.4	72.4	0
Cre01.g031500.t1.2	chromosome_1:4590904-4598159 (-)	142	0.444147	1	0	0	79	79	0.321	0.321	0	0	0	0	0	0	0	0	0	0	0	0	1	0.229	0.229	0	0	0	0	0	0	34.3	33.9	0
Cre01.g031550.t1.1	chromosome_1:4598214-4602149 (-)	88	0.268532	0	0	1	0	0	0	0	0	0	0	0	0	0	0	0	32	32	0.394	0.394	0	0	0	0	0	0	0	0	0	0	0	0
Cre01.g031600.t1.2	chromosome_1:4602247-4604173 (+)	195	0.348772	0	0	0	0	0	0	0	0	0	0	0	0	0	0	0	0	0	0	0	0	0	0	0	0	0	0	0	0	0	0	0
Cre01.g031650.t1.1	chromosome_1:4604220-4609073 (+)	768	0.296392	0	0	7	0	0	0	0	0	0	0	0	0	0	0	0	26	26	0.368	0.368	0	0	0	0	0	0	0	0	0	0	0	0
Cre01.g031700.t1.1	chromosome_1:4609094-4613309 (-)	49	0.358725	0	1	0	0	0	0	0	24	24	0.376	0.376	0	0	0	0	0	0	0	0	0	0	0	1	0.019	0.019	0	0	0	0	0	0
Cre01.g031700.t2.1	chromosome_1:4609094-4613309 (-)	49	0.358725	0	1	0	0	0	0	0	24	24	0.376	0.376	0	0	0	0	0	0	0	0	0	0	0	1	0.019	0.019	0	0	0	0	0	0
Cre01.g031700.t3.1	chromosome_1:4609394-4613309 (-)	49	0.358725	0	1	0	0	0	0	0	24	24	0.376	0.376	0	0	0	0	0	0	0	0	0	0	0	1	0.019	0.019	0	0	0	0	0	0
Cre01.g031726.t1.1	chromosome_1:4613510-4615031 (+)	176	0.399538	0	0	0	0	0	0	0	0	0	0	0	0	0	0	0	0	0	0	0	0	0	0	0	0	0	0	0	0	0	0	0
Cre01.g031750.t1.2	chromosome_1:4615071-4618659 (-)	187	0.310892	0	0	1	0	0	0	0	0	0	0	0	0	0	0	0	25	25	0.285	0.285	0	0	0	0	0	0	0	0	0	0	0	0
Cre01.g031800.t1.1	chromosome_1:4618760-4627721 (+)	116	0.369557	0	0	2	0	0	0	0	0	0	0	0	0	0	0	0	27	27	0.368	0.368	0	0	0	0	0	0	0	0	0	0	0	0
Cre01.g031850.t1.1	chromosome_1:4627770-4631275 (+)	153	0.367418	0	1	2	0	0	0	0	145	145	0.292	0.292	0	0	0	0	122	122	0.299	0.299	0	0	0	1	0	0	0	0	0	0	0	0
Cre01.g031875.t1.1	chromosome_1:4633256-4634009 (-)	90	0.388619	0	0	0	0	0	0	0	0	0	0	0	0	0	0	0	0	0	0	0	0	0	0	0	0	0	0	0	0	0	0	0
Cre01.g031900.t1.1	chromosome_1:4634082-4642299 (-)	295	0.327196	0	0	2	0	0	0	0	0	0	0	0	0	0	0	0	1	210	0.169	0.321	0	0	0	0	0	0	0	0	0	0	0	0
Cre01.g031951.t1.1	chromosome_1:4642355-4652279 (-)	34	0.33095	0	1	0	0	0	0	0	18	18	0.306	0.306	0	0	0	0	0	0	0	0	0	0	0	1	0.027	0.027	0	0	0	0	0	0
Cre01.g032000.t1.1	chromosome_1:4652390-4654771 (+)	66	0.437291	0	0	0	0	0	0	0	0	0	0	0	0	0	0	0	0	0	0	0	0	0	0	0	0	0	0	0	0	0	0	0
Cre01.g032050.t1.2	chromosome_1:4654818-4656620 (+)	208	0.367628	0	0	0	0	0	0	0	0	0	0	0	0	0	0	0	0	0	0	0	0	0	0	0	0	0	0	0	0	0	0	0
Cre01.g032100.t1.1	chromosome_1:4656736-4658889 (-)	772	0.369915	0	0	13	0	0	0	0	0	0	0	0	0	0	0	0	4	680	0.316	0.434	0	0	0	0	0	0	0	0	0	0	0	0
Cre01.g032139.t1.2	chromosome_1:4661005-4663589 (-)	155	0.40498	1	1	0	140	140	0.312	0.312	81	81	0.377	0.377	0	0	0	0	0	0	0	0	1	0.027	0.027	1	0.523	0.523	0	0	0	169	169	0
Cre01.g032150.t1.1	chromosome_1:4663710-4670695 (+)	177	0.420623	0	0	4	0	0	0	0	0	0	0	0	0	0	0	0	56	103	0.274	0.357	0	0	0	0	0	0	0	0	0	0	0	0
Cre01.g032200.t1.2	chromosome_1:4670870-4681891 (+)	117	0.347561	0	0	0	0	0	0	0	0	0	0	0	0	0	0	0	0	0	0	0	0	0	0	0	0	0	0	0	0	0	0	0
Cre01.g032250.t1.1	chromosome_1:4684120-4688011 (+)	206	0.370852	0	0	1	0	0	0	0	0	0	0	0	0	0	0	0	109	109	0.307	0.307	0	0	0	0	0	0	0	0	0	0	0	0
Cre01.g032300.t1.2	chromosome_1:4688013-4690979 (-)	402	0.445287	0	0	5	0	0	0	0	0	0	0	0	0	0	0	0	3	248	0.234	0.405	0	0	0	0	0	0	0	0	0	0	0	0
Cre01.g032350.t1.2	chromosome_1:4691914-4695221 (-)	176	0.385456	0	0	1	0	0	0	0	0	0	0	0	0	0	0	0	146	146	0.387	0.387	0	0	0	0	0	0	0	0	0	0	0	0
Cre01.g032400.t1.2	chromosome_1:4695378-4701871 (+)	68	0.4334	0	0	1	0	0	0	0	0	0	0	0	0	0	0	0	23	23	0.355	0.355	0	0	0	0	0	0	0	0	0	0	0	0
Cre01.g032450.t1.2	chromosome_1:4701874-4710119 (-)	132	0.393125	0	0	1	0	0	0	0	0	0	0	0	0	0	0	0	95	95	0.372	0.372	0	0	0	0	0	0	0	0	0	0	0	0
Cre01.g032500.t1.2	chromosome_1:4710220-4716241 (+)	86	0.366754	0	0	0	0	0	0	0	0	0	0	0	0	0	0	0	0	0	0	0	0	0	0	0	0	0	0	0	0	0	0	0
Cre01.g032550.t1.1	chromosome_1:4716246-4726829 (-)	198	0.431284	0	0	3	0	0	0	0	0	0	0	0	0	0	0	0	111	111	0.4	0.4	0	0	0	0	0	0	0	0	0	0	0	0
Cre01.g032600.t1.1	chromosome_1:4727299-4731015 (+)	206	0.426877	0	0	2	0	0	0	0	0	0	0	0	0	0	0	0	29	161	0.287	0.376	0	0	0	0	0	0	0	0	0	0	0	0
Cre01.g032650.t1.2	chromosome_1:4731076-4734249 (-)	364	0.387131	0	0	2	0	0	0	0	0	0	0	0	0	0	0	0	4	90	0.276	0.304	0	0	0	0	0	0	0	0	0	0	0	0
Cre01.g032650.t2.1	chromosome_1:4731076-4734249 (-)	364	0.387131	0	0	2	0	0	0	0	0	0	0	0	0	0	0	0	4	90	0.276	0.304	0	0	0	0	0	0	0	0	0	0	0	0
Cre01.g032700.t1.2	chromosome_1:4736060-4739601 (+)	61	0.420126	1	0	1	22	22	0.296	0.296	0	0	0	0	0	0	0	0	4	4	0.324	0.324	2	0.229	0.229	0	0	0	0	0	0	508	508	0
Cre01.g032750.t1.2	chromosome_1:4739604-4741147 (-)	50	0.358438	0	0	0	0	0	0	0	0	0	0	0	0	0	0	0	0	0	0	0	0	0	0	0	0	0	0	0	0	0	0	0
Cre01.g032800.t1.2	chromosome_1:4741304-4747361 (+)	46	0.361073	1	0	0	4	4	0.3	0.3	0	0	0	0	0	0	0	0	0	0	0	0	1	0.229	0.229	0	0	0	0	0	0	362	362	0
Cre01.g032850.t1.1	chromosome_1:4747410-4760123 (+)	70	0.379915	0	0	0	0	0	0	0	0	0	0	0	0	0	0	0	0	0	0	0	0	0	0	0	0	0	0	0	0	0	0	0
Cre01.g032900.t1.1	chromosome_1:4760470-4767229 (+)	267	0.368202	1	2	2	33	33	0.39	0.39	130	130	0.32	0.32	218	218	0.399	0.399	10	10	0.366	0.366	1	0.775	0.775	1	0.599	0.599	1	0.523	0.523	464	469	3.5
Cre01.g032900.t2.1	chromosome_1:4760470-4767229 (+)	267	0.368202	1	2	2	33	33	0.39	0.39	130	130	0.32	0.32	218	218	0.399	0.399	10	10	0.366	0.366	1	0.775	0.775	1	0.599	0.599	1	0.523	0.523	475	480	3
Cre01.g032900.t3.1	chromosome_1:4760470-4767229 (+)	309	0.363272	1	1	3	33	33	0.39	0.39	130	130	0.32	0.32	0	0	0	0	10	218	0.366	0.399	1	0.775	0.775	1	0.599	0.599	0	0	0	475	485	9
Cre01.g032950.t1.2	chromosome_1:4767560-4770103 (+)	48	0.396043	0	1	0	0	0	0	0	25	25	0.37	0.37	0	0	0	0	0	0	0	0	0	0	0	1	0.019	0.019	0	0	0	0	0	0
Cre01.g033000.t1.2	chromosome_1:4770114-4779379 (-)	380	0.368053	1	0	5	116	155	0.338	0.401	0	0	0	0	0	0	0	0	23	23	0.371	0.371	4	0.599	0.775	0	0	0	0	0	0	241	241	0
Cre01.g033050.t1.1	chromosome_1:4779830-4783595 (+)	285	0.353179	1	0	6	246	246	0.278	0.278	0	0	0	0	0	0	0	0	127	256	0.352	0.408	1	0.101	0.101	0	0	0	0	0	0	400	401	0
Cre01.g033071.t1.1	chromosome_1:4783740-4784189 (+)	95	0.378569	1	0	0	80	80	0.413	0.413	0	0	0	0	0	0	0	0	0	0	0	0	2	0.019	0.019	0	0	0	0	0	0	0	0	0
Cre01.g033091.t1.1	chromosome_1:4784347-4797399 (-)	308	0.265022	1	1	1	260	260	0.361	0.361	298	298	0.309	0.309	0	0	0	0	153	153	0.407	0.407	1	0.523	0.523	1	0.027	0.027	0	0	0	417	431	12.5
Cre01.g033091.t2.1	chromosome_1:4784347-4797399 (-)	308	0.265022	1	1	1	260	260	0.361	0.361	298	298	0.309	0.309	0	0	0	0	153	153	0.407	0.407	1	0.523	0.523	1	0.027	0.027	0	0	0	417	431	12.5
Cre01.g033091.t3.1	chromosome_1:4784347-4797399 (-)	308	0.265022	1	1	1	260	260	0.361	0.361	298	298	0.309	0.309	0	0	0	0	153	153	0.407	0.407	1	0.523	0.523	1	0.027	0.027	0	0	0	417	431	14
Cre01.g033150.t1.2	chromosome_1:4797830-4802112 (+)	226	0.352921	0	0	0	0	0	0	0	0	0	0	0	0	0	0	0	0	0	0	0	0	0	0	0	0	0	0	0	0	0	0	0
Cre01.g033200.t1.2	chromosome_1:4802181-4805649 (-)	500	0.394248	1	0	9	476	476	0.334	0.334	0	0	0	0	0	0	0	0	18	377	0.347	0.409	1	0.027	0.027	0	0	0	0	0	0	30.8	30.8	0
Cre01.g033250.t1.2	chromosome_1:4805770-4809757 (+)	73	0.408523	0	0	1	0	0	0	0	0	0	0	0	0	0	0	0	44	44	0.274	0.274	0	0	0	0	0	0	0	0	0	0	0	0
Cre01.g033300.t2.1	chromosome_1:4811180-4814601 (+)	279	0.351709	0	0	0	0	0	0	0	0	0	0	0	0	0	0	0	0	0	0	0	0	0	0	0	0	0	0	0	0	0	0	0
Cre01.g033300.t1.2	chromosome_1:4811030-4814601 (+)	429	0.351709	0	0	1	0	0	0	0	0	0	0	0	0	0	0	0	4	4	0.254	0.254	0	0	0	0	0	0	0	0	0	0	0	0
Cre01.g033350.t1.2	chromosome_1:4814604-4822049 (-)	41	0.455285	0	0	0	0	0	0	0	0	0	0	0	0	0	0	0	0	0	0	0	0	0	0	0	0	0	0	0	0	0	0	0
Cre01.g033400.t1.2	chromosome_1:4822160-4824281 (+)	93	0.408203	0	0	0	0	0	0	0	0	0	0	0	0	0	0	0	0	0	0	0	0	0	0	0	0	0	0	0	0	0	0	0
Cre01.g033450.t1.2	chromosome_1:4824350-4828053 (+)	607	0.387835	0	0	3	0	0	0	0	0	0	0	0	0	0	0	0	68	120	0.335	0.382	0	0	0	0	0	0	0	0	0	0	0	0
Cre01.g033500.t1.2	chromosome_1:4828100-4831528 (+)	330	0.361955	1	1	0	114	114	0.347	0.347	205	205	0.418	0.418	0	0	0	0	0	0	0	0	1	0.599	0.599	3	0.775	0.775	0	0	0	70.5	81.6	10.7
Cre01.g033516.t1.1	chromosome_1:4831554-4835289 (-)	92	0.286651	0	0	1	0	0	0	0	0	0	0	0	0	0	0	0	58	58	0.287	0.287	0	0	0	0	0	0	0	0	0	0	0	0
Cre01.g033532.t1.1	chromosome_1:4835344-4836159 (-)	153	0.328165	0	1	0	0	0	0	0	17	119	0.273	0.443	0	0	0	0	0	0	0	0	0	0	0	2	0.585	0.585	0	0	0	0	0	0
Cre01.g033550.t1.2	chromosome_1:4836270-4840941 (+)	95	0.404891	0	0	0	0	0	0	0	0	0	0	0	0	0	0	0	0	0	0	0	0	0	0	0	0	0	0	0	0	0	0	0
Cre01.g033700.t1.2	chromosome_1:4865520-4872511 (+)	358	0.426993	1	0	1	4	4	0.347	0.347	0	0	0	0	0	0	0	0	155	155	0.281	0.281	2	0.599	0.599	0	0	0	0	0	0	299	297	0
Cre01.g033750.t1.1	chromosome_1:4872560-4875421 (+)	326	0.392642	1	1	1	119	119	0.293	0.293	174	174	0.319	0.319	0	0	0	0	4	4	0.242	0.242	1	0.599	0.599	1	0.599	0.599	0	0	0	0	0	0
Cre01.g033763.t1.2	chromosome_1:4875470-4876895 (+)	158	0.355623	0	0	0	0	0	0	0	0	0	0	0	0	0	0	0	0	0	0	0	0	0	0	0	0	0	0	0	0	0	0	0
Cre01.g033832.t1.1	chromosome_1:4877030-4883281 (+)	357	0.379704	1	0	4	291	291	0.326	0.326	0	0	0	0	0	0	0	0	21	50	0.296	0.324	1	0.229	0.229	0	0	0	0	0	0	612	616	4
Cre01.g033900.t1.1	chromosome_1:4883776-4893679 (-)	123	0.369269	0	0	1	0	0	0	0	0	0	0	0	0	0	0	0	30	30	0.35	0.35	0	0	0	0	0	0	0	0	0	0	0	0
Cre01.g033900.t2.1	chromosome_1:4883776-4893679 (-)	123	0.369269	0	0	1	0	0	0	0	0	0	0	0	0	0	0	0	30	30	0.35	0.35	0	0	0	0	0	0	0	0	0	0	0	0
Cre01.g033950.t1.1	chromosome_1:4893814-4898579 (-)	49	0.396234	0	1	0	0	0	0	0	27	27	0.349	0.349	0	0	0	0	0	0	0	0	0	0	0	1	0.027	0.027	0	0	0	0	0	0
Cre01.g034000.t1.2	chromosome_1:4898724-4904939 (-)	370	0.415303	0	0	1	0	0	0	0	0	0	0	0	0	0	0	0	40	40	0.368	0.368	0	0	0	0	0	0	0	0	0	0	0	0
Cre01.g034050.t1.2	chromosome_1:4905289-4910789 (-)	214	0.450183	0	0	0	0	0	0	0	0	0	0	0	0	0	0	0	0	0	0	0	0	0	0	0	0	0	0	0	0	0	0	0
Cre01.g034100.t1.1	chromosome_1:4911149-4923860 (+)	161	0.37163	1	0	1	113	113	0.329	0.329	0	0	0	0	0	0	0	0	127	127	0.367	0.367	1	0.229	0.229	0	0	0	0	0	0	635	635	0
Cre01.g034100.t2.1	chromosome_1:4911149-4923860 (+)	161	0.37163	1	0	1	113	113	0.329	0.329	0	0	0	0	0	0	0	0	127	127	0.367	0.367	1	0.229	0.229	0	0	0	0	0	0	635	636	0
Cre01.g034150.t1.1	chromosome_1:4923959-4941916 (+)	77	0.411597	0	0	1	0	0	0	0	0	0	0	0	0	0	0	0	16	16	0.384	0.384	0	0	0	0	0	0	0	0	0	0	0	0
Cre01.g034200.t1.1	chromosome_1:4943699-4957440 (+)	95	0.352195	0	0	2	0	0	0	0	0	0	0	0	0	0	0	0	5	5	0.34	0.34	0	0	0	0	0	0	0	0	0	0	0	0
Cre01.g034250.t1.1	chromosome_1:4957443-4959711 (-)	88	0.453506	0	0	1	0	0	0	0	0	0	0	0	0	0	0	0	21	21	0.291	0.291	0	0	0	0	0	0	0	0	0	0	0	0
Cre01.g034300.t1.2	chromosome_1:4959809-4964160 (+)	130	0.396566	0	0	1	0	0	0	0	0	0	0	0	0	0	0	0	97	97	0.331	0.331	0	0	0	0	0	0	0	0	0	0	0	0
Cre01.g034325.t1.1	chromosome_1:4964201-4967198 (-)	136	0.278161	0	0	1	0	0	0	0	0	0	0	0	0	0	0	0	35	35	0.316	0.316	0	0	0	0	0	0	0	0	0	0	0	0
Cre01.g034350.t1.1	chromosome_1:4967246-4974558 (-)	469	0.377296	0	0	5	0	0	0	0	0	0	0	0	0	0	0	0	30	146	0.299	0.379	0	0	0	0	0	0	0	0	0	0	0	0
Cre01.g034380.t1.2	chromosome_1:4974871-4978718 (-)	139	0.399512	1	0	1	55	55	0.33	0.33	0	0	0	0	0	0	0	0	18	18	0.334	0.334	1	0.229	0.229	0	0	0	0	0	0	0	0	0
Cre01.g034400.t1.1	chromosome_1:4979311-4981138 (-)	96	0.356963	0	0	0	0	0	0	0	0	0	0	0	0	0	0	0	0	0	0	0	0	0	0	0	0	0	0	0	0	0	0	0
Cre01.g034451.t1.1	chromosome_1:4981239-4985958 (+)	83	0.434789	0	0	0	0	0	0	0	0	0	0	0	0	0	0	0	0	0	0	0	0	0	0	0	0	0	0	0	0	0	0	0
Cre01.g034500.t1.2	chromosome_1:4985963-5004358 (-)	278	0.429983	0	0	4	0	0	0	0	0	0	0	0	0	0	0	0	17	214	0.276	0.388	0	0	0	0	0	0	0	0	0	0	0	0
Cre01.g034550.t1.2	chromosome_1:5004617-5006325 (-)	169	0.407382	0	0	0	0	0	0	0	0	0	0	0	0	0	0	0	0	0	0	0	0	0	0	0	0	0	0	0	0	0	0	0
Cre01.g034600.t1.2	chromosome_1:5006656-5015117 (+)	294	0.376188	0	0	2	0	0	0	0	0	0	0	0	0	0	0	0	48	48	0.388	0.388	0	0	0	0	0	0	0	0	0	0	0	0
Cre01.g034650.t1.2	chromosome_1:5015206-5022847 (+)	157	0.427455	0	0	3	0	0	0	0	0	0	0	0	0	0	0	0	20	25	0.277	0.373	0	0	0	0	0	0	0	0	0	0	0	0
Cre01.g034700.t1.1	chromosome_1:5023010-5026545 (-)	271	0.408224	1	2	3	91	91	0.409	0.409	239	239	0.304	0.304	249	249	0.312	0.312	34	70	0.325	0.34	2	0.775	0.775	1	0.027	0.027	1	0.027	0.027	0	0	0
Cre01.g034750.t1.1	chromosome_1:5026606-5029795 (-)	128	0.358088	0	2	3	0	0	0	0	72	72	0.377	0.377	118	118	0.337	0.337	35	35	0.362	0.362	0	0	0	2	0.523	0.523	1	0.027	0.027	0	0	0
Cre01.g034800.t1.1	chromosome_1:5029856-5032805 (-)	232	0.4456	0	0	3	0	0	0	0	0	0	0	0	0	0	0	0	48	146	0.226	0.397	0	0	0	0	0	0	0	0	0	0	0	0
Cre01.g034850.t1.1	chromosome_1:5033791-5040455 (-)	142	0.422449	0	1	0	0	0	0	0	51	51	0.285	0.285	0	0	0	0	0	0	0	0	0	0	0	1	0.101	0.101	0	0	0	0	0	0
Cre01.g034875.t1.1	chromosome_1:5040586-5043045 (-)	326	0.440064	0	0	4	0	0	0	0	0	0	0	0	0	0	0	0	120	162	0.302	0.408	0	0	0	0	0	0	0	0	0	0	0	0
Cre01.g034900.t1.2	chromosome_1:5044756-5051367 (+)	744	0.393605	0	1	10	0	0	0	0	635	635	0.35	0.35	0	0	0	0	6	194	0.273	0.429	0	0	0	1	0.229	0.229	0	0	0	0	0	0
Cre01.g034950.t1.2	chromosome_1:5051374-5059585 (-)	254	0.449914	0	0	2	0	0	0	0	0	0	0	0	0	0	0	0	2	13	0.209	0.36	0	0	0	0	0	0	0	0	0	0	0	0
Cre01.g035000.t1.2	chromosome_1:5059690-5064055 (-)	70	0.355496	0	0	1	0	0	0	0	0	0	0	0	0	0	0	0	3	3	0.243	0.243	0	0	0	0	0	0	0	0	0	0	0	0
Cre01.g035050.t1.2	chromosome_1:5064990-5066785 (-)	301	0.373989	0	0	3	0	0	0	0	0	0	0	0	0	0	0	0	105	105	0.4	0.4	0	0	0	0	0	0	0	0	0	0	0	0
Cre01.g035050.t2.1	chromosome_1:5064990-5066785 (-)	301	0.373989	0	0	3	0	0	0	0	0	0	0	0	0	0	0	0	105	105	0.4	0.4	0	0	0	0	0	0	0	0	0	0	0	0
Cre01.g035100.t1.2	chromosome_1:5067126-5072016 (+)	324	0.373267	0	0	3	0	0	0	0	0	0	0	0	0	0	0	0	16	205	0.315	0.417	0	0	0	0	0	0	0	0	0	0	0	0
Cre01.g035150.t1.1	chromosome_1:5072227-5075175 (-)	125	0.378218	0	0	0	0	0	0	0	0	0	0	0	0	0	0	0	0	0	0	0	0	0	0	0	0	0	0	0	0	0	0	0
Cre01.g035200.t1.2	chromosome_1:5075276-5077403 (+)	137	0.396993	0	0	0	0	0	0	0	0	0	0	0	0	0	0	0	0	0	0	0	0	0	0	0	0	0	0	0	0	0	0	0
Cre01.g035250.t1.2	chromosome_1:5077410-5081325 (-)	67	0.415598	0	0	1	0	0	0	0	0	0	0	0	0	0	0	0	40	40	0.337	0.337	0	0	0	0	0	0	0	0	0	0	0	0
Cre01.g035300.t1.2	chromosome_1:5081399-5085275 (-)	213	0.338727	0	0	0	0	0	0	0	0	0	0	0	0	0	0	0	0	0	0	0	0	0	0	0	0	0	0	0	0	0	0	0
Cre01.g035350.t1.2	chromosome_1:5085408-5089573 (-)	332	0.388179	1	0	2	176	176	0.307	0.307	0	0	0	0	0	0	0	0	71	71	0.301	0.301	1	0.599	0.599	0	0	0	0	0	0	454	456	0.5
Cre01.g035400.t1.1	chromosome_1:5090160-5095865 (-)	155	0.411262	0	0	0	0	0	0	0	0	0	0	0	0	0	0	0	0	0	0	0	0	0	0	0	0	0	0	0	0	0	0	0
Cre01.g035450.t1.2	chromosome_1:5096409-5100565 (-)	137	0.426763	0	0	0	0	0	0	0	0	0	0	0	0	0	0	0	0	0	0	0	0	0	0	0	0	0	0	0	0	0	0	0
Cre01.g035500.t1.2	chromosome_1:5100686-5112417 (+)	291	0.397554	0	0	2	0	0	0	0	0	0	0	0	0	0	0	0	7	139	0.285	0.335	0	0	0	0	0	0	0	0	0	0	0	0
Cre01.g035550.t1.1	chromosome_1:5112476-5117116 (+)	178	0.374743	0	1	0	0	0	0	0	8	8	0.343	0.343	0	0	0	0	0	0	0	0	0	0	0	3	0.599	0.599	0	0	0	0	0	0
Cre01.g035600.t1.1	chromosome_1:5117150-5122825 (-)	145	0.373581	1	0	1	58	58	0.317	0.317	0	0	0	0	0	0	0	0	11	11	0.414	0.414	1	0.229	0.229	0	0	0	0	0	0	353	352	0
Cre01.g035650.t1.2	chromosome_1:5123126-5128077 (+)	240	0.345242	0	0	1	0	0	0	0	0	0	0	0	0	0	0	0	22	22	0.283	0.283	0	0	0	0	0	0	0	0	0	0	0	0
Cre01.g035700.t1.2	chromosome_1:5128080-5132975 (-)	62	0.307164	0	0	0	0	0	0	0	0	0	0	0	0	0	0	0	0	0	0	0	0	0	0	0	0	0	0	0	0	0	0	0
Cre01.g035750.t1.2	chromosome_1:5133306-5139587 (+)	439	0.390364	1	1	1	187	187	0.317	0.317	267	267	0.378	0.378	0	0	0	0	105	105	0.326	0.326	1	0.599	0.599	1	0.775	0.775	0	0	0	280	280	0
Cre01.g035800.t1.2	chromosome_1:5139600-5146305 (-)	266	0.33196	1	2	3	110	110	0.384	0.384	148	148	0.399	0.399	237	237	0.42	0.42	12	88	0.265	0.288	2	0.775	0.775	1	0.775	0.775	1	0.303	0.303	643	642	0
Cre01.g035850.t1.2	chromosome_1:5146406-5155857 (+)	220	0.288769	0	0	1	0	0	0	0	0	0	0	0	0	0	0	0	142	142	0.313	0.313	0	0	0	0	0	0	0	0	0	0	0	0
Cre01.g035900.t1.1	chromosome_1:5155906-5161387 (+)	79	0.354058	0	0	1	0	0	0	0	0	0	0	0	0	0	0	0	30	30	0.39	0.39	0	0	0	0	0	0	0	0	0	0	0	0
Cre01.g035950.t1.1	chromosome_1:5161390-5171795 (-)	63	0.333061	0	0	1	0	0	0	0	0	0	0	0	0	0	0	0	41	41	0.375	0.375	0	0	0	0	0	0	0	0	0	0	0	0
Cre01.g036000.t1.1	chromosome_1:5172423-5177015 (+)	168	0.380699	0	0	1	0	0	0	0	0	0	0	0	0	0	0	0	94	94	0.418	0.418	0	0	0	0	0	0	0	0	0	0	0	0
Cre01.g036050.t1.1	chromosome_1:5177017-5183912 (-)	318	0.378359	0	0	4	0	0	0	0	0	0	0	0	0	0	0	0	3	112	0.179	0.357	0	0	0	0	0	0	0	0	0	0	0	0
Cre01.g036100.t1.1	chromosome_1:5184083-5192058 (+)	203	0.356855	0	0	1	0	0	0	0	0	0	0	0	0	0	0	0	19	19	0.305	0.305	0	0	0	0	0	0	0	0	0	0	0	0
Cre01.g036150.t1.2	chromosome_1:5192126-5197492 (-)	428	0.367614	0	0	3	0	0	0	0	0	0	0	0	0	0	0	0	5	312	0.289	0.35	0	0	0	0	0	0	0	0	0	0	0	0
Cre01.g036200.t1.2	chromosome_1:5197593-5203094 (+)	106	0.363701	0	0	2	0	0	0	0	0	0	0	0	0	0	0	0	24	40	0.295	0.309	0	0	0	0	0	0	0	0	0	0	0	0
Cre01.g036250.t1.2	chromosome_1:5203097-5214712 (-)	203	0.392695	0	1	2	0	0	0	0	126	126	0.367	0.367	0	0	0	0	30	110	0.24	0.287	0	0	0	1	0.523	0.523	0	0	0	0	0	0
Cre01.g036300.t1.1	chromosome_1:5214917-5219882 (-)	116	0.406467	0	0	2	0	0	0	0	0	0	0	0	0	0	0	0	20	70	0.334	0.349	0	0	0	0	0	0	0	0	0	0	0	0
Cre01.g036350.t1.1	chromosome_1:5219937-5232302 (-)	83	0.293582	0	0	0	0	0	0	0	0	0	0	0	0	0	0	0	0	0	0	0	0	0	0	0	0	0	0	0	0	0	0	0
Cre01.g036400.t1.2	chromosome_1:5232473-5235954 (+)	263	0.347779	1	1	1	191	191	0.412	0.412	253	253	0.34	0.34	0	0	0	0	32	32	0.3	0.3	1	0.523	0.523	1	0.027	0.027	0	0	0	467	491	21.5
Cre01.g036451.t1.1	chromosome_1:5235957-5237792 (-)	52	0.403965	0	0	0	0	0	0	0	0	0	0	0	0	0	0	0	0	0	0	0	0	0	0	0	0	0	0	0	0	0	0	0
Cre01.g036500.t1.2	chromosome_1:5237847-5240862 (-)	107	0.396586	0	0	1	0	0	0	0	0	0	0	0	0	0	0	0	4	4	0.316	0.316	0	0	0	0	0	0	0	0	0	0	0	0
Cre01.g036500.t2.1	chromosome_1:5237847-5240862 (-)	362	0.392055	1	1	2	107	107	0.397	0.397	261	261	0.342	0.342	0	0	0	0	4	156	0.316	0.345	1	0.775	0.775	1	0.229	0.229	0	0	0	95.5	97.1	0.6
Cre01.g036550.t1.2	chromosome_1:5241003-5243605 (+)	146	0.366171	1	1	0	80	80	0.363	0.363	100	100	0.355	0.355	0	0	0	0	0	0	0	0	1	0.523	0.523	1	0.229	0.229	0	0	0	225	246	21
Cre01.g036600.t1.2	chromosome_1:5243607-5248982 (-)	100	0.414686	0	0	4	0	0	0	0	0	0	0	0	0	0	0	0	5	8	0.305	0.342	0	0	0	0	0	0	0	0	0	0	0	0
Cre01.g036650.t1.1	chromosome_1:5249552-5255384 (+)	340	0.327289	1	2	2	325	325	0.317	0.317	251	251	0.36	0.36	270	270	0.366	0.366	1	129	0.217	0.421	1	0.027	0.027	1	0.523	0.523	1	0.523	0.523	422	422	0
Cre01.g036700.t1.2	chromosome_1:5255431-5261074 (+)	255	0.40372	0	0	1	0	0	0	0	0	0	0	0	0	0	0	0	24	24	0.396	0.396	0	0	0	0	0	0	0	0	0	0	0	0
Cre01.g036750.t1.2	chromosome_1:5261077-5263550 (-)	42	0.359404	0	0	0	0	0	0	0	0	0	0	0	0	0	0	0	0	0	0	0	0	0	0	0	0	0	0	0	0	0	0	0
Cre01.g036800.t1.1	chromosome_1:5263649-5270964 (+)	87	0.474968	0	0	2	0	0	0	0	0	0	0	0	0	0	0	0	20	35	0.282	0.334	0	0	0	0	0	0	0	0	0	0	0	0
Cre01.g036850.t1.2	chromosome_1:5271013-5276339 (+)	220	0.360389	1	0	1	166	166	0.333	0.333	0	0	0	0	0	0	0	0	69	69	0.356	0.356	1	0.229	0.229	0	0	0	0	0	0	649	649	0
Cre01.g036900.t1.1	chromosome_1:5276708-5285842 (-)	137	0.386885	0	0	0	0	0	0	0	0	0	0	0	0	0	0	0	0	0	0	0	0	0	0	0	0	0	0	0	0	0	0	0
Cre01.g036950.t1.2	chromosome_1:5285897-5290902 (-)	137	0.418539	0	0	3	0	0	0	0	0	0	0	0	0	0	0	0	21	57	0.323	0.352	0	0	0	0	0	0	0	0	0	0	0	0
Cre01.g037000.t1.1	chromosome_1:5291353-5296224 (+)	641	0.256177	1	2	10	593	593	0.455	0.455	624	624	0.333	0.333	628	628	0.292	0.292	74	314	0.358	0.394	1	0.687	0.687	1	0.027	0.027	1	0.027	0.027	134	134	0
Cre01.g037000.t2.1	chromosome_1:5291593-5296224 (+)	617	0.31391	1	2	6	353	353	0.455	0.455	388	388	0.292	0.292	609	609	0.313	0.313	74	74	0.394	0.394	2	0.902	0.902	1	0.599	0.599	1	0	0	134	134	0
Cre01.g037050.t1.2	chromosome_1:5296273-5299124 (+)	481	0.31364	0	0	3	0	0	0	0	0	0	0	0	0	0	0	0	202	259	0.327	0.346	0	0	0	0	0	0	0	0	0	0	0	0
Cre01.g037100.t1.1	chromosome_1:5299201-5306736 (+)	189	0.435521	0	0	0	0	0	0	0	0	0	0	0	0	0	0	0	0	0	0	0	0	0	0	0	0	0	0	0	0	0	0	0
Cre01.g037150.t1.1	chromosome_1:5306738-5314702 (-)	311	0.373276	1	0	1	239	269	0.393	0.432	0	0	0	0	0	0	0	0	169	169	0.276	0.276	2	0.523	0.687	0	0	0	0	0	0	1055	1060	6
Cre01.g037200.t1.2	chromosome_1:5314813-5316434 (+)	168	0.38903	0	0	0	0	0	0	0	0	0	0	0	0	0	0	0	0	0	0	0	0	0	0	0	0	0	0	0	0	0	0	0
Cre01.g037250.t1.2	chromosome_1:5317236-5319862 (-)	178	0.381201	0	0	0	0	0	0	0	0	0	0	0	0	0	0	0	0	0	0	0	0	0	0	0	0	0	0	0	0	0	0	0
Cre01.g037300.t1.2	chromosome_1:5320673-5324204 (+)	481	0.35341	1	0	3	364	364	0.365	0.365	0	0	0	0	0	0	0	0	13	13	0.416	0.416	2	0.775	0.775	0	0	0	0	0	0	201	201	0
Cre01.g037300.t2.1	chromosome_1:5320673-5324204 (+)	481	0.35341	1	0	3	364	364	0.365	0.365	0	0	0	0	0	0	0	0	13	13	0.416	0.416	2	0.775	0.775	0	0	0	0	0	0	151	151	0
Cre01.g037300.t3.1	chromosome_1:5320673-5324204 (+)	481	0.35341	1	0	3	364	364	0.365	0.365	0	0	0	0	0	0	0	0	13	13	0.416	0.416	2	0.775	0.775	0	0	0	0	0	0	151	151	0
Cre01.g037350.t1.1	chromosome_1:5324257-5329522 (-)	63	0.4002	0	1	1	0	0	0	0	14	14	0.324	0.324	0	0	0	0	24	24	0.311	0.311	0	0	0	1	0.229	0.229	0	0	0	0	0	0
Cre01.g037400.t1.1	chromosome_1:5329643-5335994 (+)	190	0.3949	0	0	0	0	0	0	0	0	0	0	0	0	0	0	0	0	0	0	0	0	0	0	0	0	0	0	0	0	0	0	0
Cre01.g037450.t1.1	chromosome_1:5336063-5339804 (+)	213	0.338743	0	0	1	0	0	0	0	0	0	0	0	0	0	0	0	101	101	0.292	0.292	0	0	0	0	0	0	0	0	0	0	0	0
Cre01.g037476.t1.1	chromosome_1:5339819-5341202 (-)	143	0.34005	0	0	0	0	0	0	0	0	0	0	0	0	0	0	0	0	0	0	0	0	0	0	0	0	0	0	0	0	0	0	0
Cre01.g037500.t1.2	chromosome_1:5341443-5342724 (+)	36	0.380673	0	0	0	0	0	0	0	0	0	0	0	0	0	0	0	0	0	0	0	0	0	0	0	0	0	0	0	0	0	0	0
Cre01.g037550.t1.1	chromosome_1:5342737-5359502 (-)	560	0.367856	0	0	8	0	0	0	0	0	0	0	0	0	0	0	0	4	165	0.249	0.378	0	0	0	0	0	0	0	0	0	0	0	0
Cre01.g037600.t1.1	chromosome_1:5359585-5365332 (-)	354	0.419525	0	0	1	0	0	0	0	0	0	0	0	0	0	0	0	286	286	0.287	0.287	0	0	0	0	0	0	0	0	0	0	0	0
Cre01.g037650.t1.2	chromosome_1:5365388-5367552 (-)	112	0.382606	0	0	0	0	0	0	0	0	0	0	0	0	0	0	0	0	0	0	0	0	0	0	0	0	0	0	0	0	0	0	0
Cre01.g037700.t1.2	chromosome_1:5368063-5373836 (-)	82	0.407432	0	0	0	0	0	0	0	0	0	0	0	0	0	0	0	0	0	0	0	0	0	0	0	0	0	0	0	0	0	0	0
Cre01.g037751.t1.1	chromosome_1:5373992-5377207 (+)	137	0.39841	0	0	2	0	0	0	0	0	0	0	0	0	0	0	0	31	31	0.325	0.325	0	0	0	0	0	0	0	0	0	0	0	0
Cre01.g037800.t1.2	chromosome_1:5377218-5379815 (-)	282	0.40934	0	0	1	0	0	0	0	0	0	0	0	0	0	0	0	85	85	0.317	0.317	0	0	0	0	0	0	0	0	0	0	0	0
Cre01.g037850.t1.1	chromosome_1:5379991-5382868 (-)	54	0.419341	0	0	0	0	0	0	0	0	0	0	0	0	0	0	0	0	0	0	0	0	0	0	0	0	0	0	0	0	0	0	0
Cre01.g037900.t1.1	chromosome_1:5383006-5385757 (+)	232	0.43578	0	0	2	0	0	0	0	0	0	0	0	0	0	0	0	79	128	0.306	0.323	0	0	0	0	0	0	0	0	0	0	0	0
Cre01.g037950.t1.1	chromosome_1:5385806-5390197 (+)	175	0.325244	1	0	1	1	97	0.199	0.301	0	0	0	0	0	0	0	0	128	128	0.308	0.308	2	0.633	0.633	0	0	0	0	0	0	59.3	59.7	0
Cre01.g038000.t1.1	chromosome_1:5390376-5407694 (+)	157	0.389929	1	1	0	13	13	0.441	0.441	125	149	0.319	0.399	0	0	0	0	0	0	0	0	1	0.902	0.902	3	0.027	0.027	0	0	0	48.5	48.5	0
Cre01.g038050.t1.1	chromosome_1:5408676-5421947 (+)	254	0.422471	0	0	4	0	0	0	0	0	0	0	0	0	0	0	0	44	44	0.429	0.429	0	0	0	0	0	0	0	0	0	0	0	0
Cre01.g038100.t1.2	chromosome_1:5422356-5429002 (+)	462	0.402394	0	0	1	0	0	0	0	0	0	0	0	0	0	0	0	8	8	0.276	0.276	0	0	0	0	0	0	0	0	0	0	0	0
Cre01.g038151.t1.1	chromosome_1:5429010-5440485 (-)	129	0.413162	0	0	1	0	0	0	0	0	0	0	0	0	0	0	0	89	89	0.376	0.376	0	0	0	0	0	0	0	0	0	0	0	0
Cre01.g038200.t1.2	chromosome_1:5440594-5443937 (+)	170	0.414461	1	0	0	164	164	0.311	0.311	0	0	0	0	0	0	0	0	0	0	0	0	1	0	0	0	0	0	0	0	0	244	244	0
Cre01.g038250.t1.2	chromosome_1:5443986-5446963 (+)	78	0.460603	0	0	0	0	0	0	0	0	0	0	0	0	0	0	0	0	0	0	0	0	0	0	0	0	0	0	0	0	0	0	0
Cre01.g038300.t1.2	chromosome_1:5446970-5449175 (-)	119	0.388743	0	0	2	0	0	0	0	0	0	0	0	0	0	0	0	5	46	0.24	0.254	0	0	0	0	0	0	0	0	0	0	0	0
Cre01.g038350.t1.1	chromosome_1:5449806-5454187 (+)	237	0.35826	0	0	2	0	0	0	0	0	0	0	0	0	0	0	0	151	151	0.351	0.351	0	0	0	0	0	0	0	0	0	0	0	0
Cre01.g038376.t1.1	chromosome_1:5454250-5454875 (-)	157	0.386928	0	0	0	0	0	0	0	0	0	0	0	0	0	0	0	0	0	0	0	0	0	0	0	0	0	0	0	0	0	0	0
Cre01.g038400.t1.2	chromosome_1:5458365-5461675 (+)	78	0.325722	0	0	0	0	0	0	0	0	0	0	0	0	0	0	0	0	0	0	0	0	0	0	0	0	0	0	0	0	0	0	0
Cre01.g038450.t1.2	chromosome_1:5461726-5466946 (+)	123	0.377203	1	0	0	18	18	0.368	0.368	0	0	0	0	0	0	0	0	0	0	0	0	1	0.523	0.523	0	0	0	0	0	0	67.4	67.4	0
Cre01.g038500.t1.2	chromosome_1:5466990-5471505 (-)	136	0.380064	0	0	1	0	0	0	0	0	0	0	0	0	0	0	0	3	3	0.205	0.205	0	0	0	0	0	0	0	0	0	0	0	0
Cre01.g038550.t1.1	chromosome_1:5471606-5479655 (+)	192	0.394116	0	0	2	0	0	0	0	0	0	0	0	0	0	0	0	33	161	0.258	0.297	0	0	0	0	0	0	0	0	0	0	0	0
Cre01.g038600.t1.2	chromosome_1:5479791-5483835 (+)	27	0.392708	0	0	0	0	0	0	0	0	0	0	0	0	0	0	0	0	0	0	0	0	0	0	0	0	0	0	0	0	0	0	0
Cre01.g038650.t1.2	chromosome_1:5484266-5486902 (-)	136	0.395104	0	0	0	0	0	0	0	0	0	0	0	0	0	0	0	0	0	0	0	0	0	0	0	0	0	0	0	0	0	0	0
Cre01.g038700.t1.2	chromosome_1:5487046-5495557 (+)	236	0.358877	1	0	3	125	125	0.374	0.374	0	0	0	0	0	0	0	0	10	102	0.297	0.404	1	0.775	0.775	0	0	0	0	0	0	1283	1284	0
Cre01.g038750.t1.2	chromosome_1:5495560-5498615 (-)	304	0.4377	0	0	1	0	0	0	0	0	0	0	0	0	0	0	0	22	22	0.347	0.347	0	0	0	0	0	0	0	0	0	0	0	0
Cre01.g038800.t1.2	chromosome_1:5499000-5502175 (-)	134	0.351167	0	0	0	0	0	0	0	0	0	0	0	0	0	0	0	0	0	0	0	0	0	0	0	0	0	0	0	0	0	0	0
Cre01.g038850.t1.1	chromosome_1:5502286-5509356 (+)	115	0.452863	0	0	0	0	0	0	0	0	0	0	0	0	0	0	0	0	0	0	0	0	0	0	0	0	0	0	0	0	0	0	0
Cre01.g038900.t1.1	chromosome_1:5509665-5512678 (+)	80	0.422475	0	0	0	0	0	0	0	0	0	0	0	0	0	0	0	0	0	0	0	0	0	0	0	0	0	0	0	0	0	0	0
Cre01.g038950.t1.2	chromosome_1:5512906-5514829 (+)	68	0.362692	0	0	0	0	0	0	0	0	0	0	0	0	0	0	0	0	0	0	0	0	0	0	0	0	0	0	0	0	0	0	0
Cre01.g039000.t1.1	chromosome_1:5514869-5518295 (-)	55	0.343911	0	0	0	0	0	0	0	0	0	0	0	0	0	0	0	0	0	0	0	0	0	0	0	0	0	0	0	0	0	0	0
Cre01.g039050.t1.1	chromosome_1:5518396-5528197 (+)	60	0.327122	0	1	0	0	0	0	0	13	13	0.396	0.396	0	0	0	0	0	0	0	0	0	0	0	2	0.523	0.523	0	0	0	0	0	0
Cre01.g039101.t1.1	chromosome_1:5528626-5530637 (+)	96	0.384738	0	1	0	0	0	0	0	67	67	0.323	0.323	0	0	0	0	0	0	0	0	0	0	0	1	0.027	0.027	0	0	0	0	0	0
Cre01.g039150.t1.2	chromosome_1:5530717-5532247 (-)	135	0.391149	1	0	0	36	36	0.418	0.418	0	0	0	0	0	0	0	0	0	0	0	0	1	0.523	0.523	0	0	0	0	0	0	265	270	4.5
Cre01.g039200.t1.2	chromosome_1:5532346-5534187 (+)	65	0.448592	0	0	0	0	0	0	0	0	0	0	0	0	0	0	0	0	0	0	0	0	0	0	0	0	0	0	0	0	0	0	0
Cre01.g039250.t1.1	chromosome_1:5534236-5536648 (+)	29	0.413519	1	0	1	8	8	0.307	0.307	0	0	0	0	0	0	0	0	3	3	0.208	0.208	1	0.027	0.027	0	0	0	0	0	0	474	473	0
Cre01.g039250.t2.1	chromosome_1:5534236-5536887 (+)	29	0.413519	1	0	1	8	8	0.307	0.307	0	0	0	0	0	0	0	0	3	3	0.208	0.208	1	0.027	0.027	0	0	0	0	0	0	474	473	0
Cre01.g039300.t1.2	chromosome_1:5537325-5542775 (+)	194	0.436124	0	0	1	0	0	0	0	0	0	0	0	0	0	0	0	28	28	0.329	0.329	0	0	0	0	0	0	0	0	0	0	0	0
Cre01.g039350.t1.2	chromosome_1:5542788-5546603 (-)	70	0.422102	0	0	0	0	0	0	0	0	0	0	0	0	0	0	0	0	0	0	0	0	0	0	0	0	0	0	0	0	0	0	0
Cre01.g039400.t1.1	chromosome_1:5546716-5551593 (+)	249	0.443891	0	1	1	0	0	0	0	175	175	0.307	0.307	0	0	0	0	156	156	0.405	0.405	0	0	0	1	0.229	0.229	0	0	0	0	0	0
Cre01.g039450.t1.1	chromosome_1:5551824-5555405 (+)	155	0.384274	0	1	0	0	0	0	0	112	112	0.324	0.324	0	0	0	0	0	0	0	0	0	0	0	1	0.229	0.229	0	0	0	0	0	0
Cre01.g039500.t1.2	chromosome_1:5555423-5565163 (-)	54	0.431138	0	0	1	0	0	0	0	0	0	0	0	0	0	0	0	39	39	0.237	0.237	0	0	0	0	0	0	0	0	0	0	0	0
Cre01.g039550.t1.1	chromosome_1:5565218-5572573 (-)	467	0.344585	1	0	11	326	326	0.43	0.43	0	0	0	0	0	0	0	0	20	345	0.287	0.436	2	0.902	0.902	0	0	0	0	0	0	397	396	0
Cre01.g039600.t1.1	chromosome_1:5572704-5581795 (+)	432	0.400118	0	0	1	0	0	0	0	0	0	0	0	0	0	0	0	4	4	0.291	0.291	0	0	0	0	0	0	0	0	0	0	0	0
Cre01.g039626.t1.1	chromosome_1:5581874-5584735 (+)	29	0.357482	0	0	0	0	0	0	0	0	0	0	0	0	0	0	0	0	0	0	0	0	0	0	0	0	0	0	0	0	0	0	0
Cre01.g039650.t1.2	chromosome_1:5584747-5589023 (-)	131	0.421536	0	0	2	0	0	0	0	0	0	0	0	0	0	0	0	6	27	0.268	0.284	0	0	0	0	0	0	0	0	0	0	0	0
Cre01.g039702.t1.1	chromosome_1:5589397-5597283 (-)	680	0.419484	0	0	3	0	0	0	0	0	0	0	0	0	0	0	0	9	563	0.296	0.343	0	0	0	0	0	0	0	0	0	0	0	0
Cre01.g039750.t1.2	chromosome_1:5597344-5600993 (-)	119	0.316659	1	0	0	77	77	0.358	0.358	0	0	0	0	0	0	0	0	0	0	0	0	1	0.523	0.523	0	0	0	0	0	0	402	402	0
Cre01.g039800.t1.1	chromosome_1:5601104-5606461 (+)	104	0.368443	0	0	1	0	0	0	0	0	0	0	0	0	0	0	0	5	5	0.33	0.33	0	0	0	0	0	0	0	0	0	0	0	0
Cre01.g039850.t1.1	chromosome_1:5606468-5612294 (-)	137	0.381877	1	1	0	41	41	0.375	0.375	126	126	0.317	0.317	0	0	0	0	0	0	0	0	1	0.523	0.523	1	0.027	0.027	0	0	0	894	895	0
Cre01.g039900.t1.2	chromosome_1:5613074-5620255 (+)	80	0.377402	0	0	0	0	0	0	0	0	0	0	0	0	0	0	0	0	0	0	0	0	0	0	0	0	0	0	0	0	0	0	0
Cre01.g039950.t1.2	chromosome_1:5621668-5626883 (-)	304	0.362599	0	0	5	0	0	0	0	0	0	0	0	0	0	0	0	19	67	0.313	0.438	0	0	0	0	0	0	0	0	0	0	0	0
Cre01.g040000.t1.2	chromosome_1:5627004-5630032 (+)	24	0.404447	0	0	0	0	0	0	0	0	0	0	0	0	0	0	0	0	0	0	0	0	0	0	0	0	0	0	0	0	0	0	0
Cre01.g040050.t1.1	chromosome_1:5630078-5634233 (-)	338	0.417878	1	0	1	83	83	0.332	0.332	0	0	0	0	0	0	0	0	68	68	0.405	0.405	1	0.599	0.599	0	0	0	0	0	0	376	377	0
Cre01.g040100.t1.2	chromosome_1:5634364-5637686 (+)	121	0.44788	0	0	1	0	0	0	0	0	0	0	0	0	0	0	0	23	23	0.356	0.356	0	0	0	0	0	0	0	0	0	0	0	0
Cre01.g040150.t1.2	chromosome_1:5637823-5643803 (-)	318	0.360727	1	0	2	276	276	0.338	0.338	0	0	0	0	0	0	0	0	108	108	0.325	0.325	1	0.229	0.229	0	0	0	0	0	0	493	493	0
Cre01.g040200.t1.2	chromosome_1:5644051-5649011 (-)	254	0.444866	0	0	1	0	0	0	0	0	0	0	0	0	0	0	0	185	185	0.295	0.295	0	0	0	0	0	0	0	0	0	0	0	0
Cre01.g040250.t1.2	chromosome_1:5649058-5653153 (-)	46	0.406215	0	0	0	0	0	0	0	0	0	0	0	0	0	0	0	0	0	0	0	0	0	0	0	0	0	0	0	0	0	0	0
Cre01.g040300.t1.2	chromosome_1:5653208-5656673 (-)	202	0.408087	1	2	1	22	22	0.433	0.433	123	123	0.307	0.307	164	164	0.417	0.417	87	87	0.322	0.322	1	0.902	0.902	1	0.229	0.229	1	0.523	0.523	493	496	-1
Cre01.g040350.t1.1	chromosome_1:5657009-5666003 (-)	283	0.348612	1	1	4	4	4	0.269	0.269	239	239	0.433	0.433	0	0	0	0	125	161	0.333	0.387	1	0.585	0.585	1	0.687	0.687	0	0	0	175	175	0
Cre01.g040379.t1.2	chromosome_1:5666208-5672923 (-)	42	0.296843	0	0	0	0	0	0	0	0	0	0	0	0	0	0	0	0	0	0	0	0	0	0	0	0	0	0	0	0	0	0	0
Cre01.g040400.t1.2	chromosome_1:5673024-5675438 (+)	177	0.344272	0	1	0	0	0	0	0	8	8	0.283	0.283	0	0	0	0	0	0	0	0	0	0	0	1	0.585	0.585	0	0	0	0	0	0
Cre01.g040450.t1.2	chromosome_1:5676133-5679183 (-)	349	0.390092	0	0	0	0	0	0	0	0	0	0	0	0	0	0	0	0	0	0	0	0	0	0	0	0	0	0	0	0	0	0	0
Cre01.g040476.t1.1	chromosome_1:5680947-5682083 (-)	238	0.410002	0	0	2	0	0	0	0	0	0	0	0	0	0	0	0	123	138	0.329	0.395	0	0	0	0	0	0	0	0	0	0	0	0
Cre01.g040500.t1.2	chromosome_1:5682194-5685404 (+)	92	0.361501	0	0	0	0	0	0	0	0	0	0	0	0	0	0	0	0	0	0	0	0	0	0	0	0	0	0	0	0	0	0	0
Cre01.g040517.t1.1	chromosome_1:5685448-5688043 (-)	32	0.331085	1	0	0	20	20	0.369	0.369	0	0	0	0	0	0	0	0	0	0	0	0	1	0.019	0.019	0	0	0	0	0	0	0	0	0
Cre01.g040533.t1.1	chromosome_1:5690458-5691109 (+)	231	0.409077	0	0	4	0	0	0	0	0	0	0	0	0	0	0	0	56	56	0.434	0.434	0	0	0	0	0	0	0	0	0	0	0	0
Cre01.g040550.t1.1	chromosome_1:5691112-5693397 (-)	107	0.401841	0	0	0	0	0	0	0	0	0	0	0	0	0	0	0	0	0	0	0	0	0	0	0	0	0	0	0	0	0	0	0
Cre01.g040600.t1.1	chromosome_1:5693498-5704930 (+)	238	0.376608	0	0	3	0	0	0	0	0	0	0	0	0	0	0	0	12	193	0.254	0.381	0	0	0	0	0	0	0	0	0	0	0	0
Cre01.g040650.t1.1	chromosome_1:5704932-5712987 (-)	314	0.363314	0	1	0	0	0	0	0	121	121	0.331	0.331	0	0	0	0	0	0	0	0	0	0	0	1	0.599	0.599	0	0	0	0	0	0
Cre01.g040650.t2.1	chromosome_1:5704932-5712617 (-)	133	0.363314	0	0	0	0	0	0	0	0	0	0	0	0	0	0	0	0	0	0	0	0	0	0	0	0	0	0	0	0	0	0	0
Cre01.g040650.t3.1	chromosome_1:5704932-5712987 (-)	314	0.363314	0	1	0	0	0	0	0	121	121	0.331	0.331	0	0	0	0	0	0	0	0	0	0	0	1	0.599	0.599	0	0	0	0	0	0
Cre01.g040701.t1.1	chromosome_1:5713088-5714959 (+)	295	0.424091	0	0	3	0	0	0	0	0	0	0	0	0	0	0	0	6	6	0.343	0.343	0	0	0	0	0	0	0	0	0	0	0	0
Cre01.g040750.t1.1	chromosome_1:5715008-5718679 (+)	798	0.389309	0	0	0	0	0	0	0	0	0	0	0	0	0	0	0	0	0	0	0	0	0	0	0	0	0	0	0	0	0	0	0
Cre01.g040801.t1.1	chromosome_1:5718728-5720949 (+)	724	0.323231	1	0	7	649	649	0.408	0.408	0	0	0	0	0	0	0	0	160	526	0.34	0.373	1	0.523	0.523	0	0	0	0	0	0	0	0	0
Cre01.g040850.t1.2	chromosome_1:5720958-5734657 (-)	249	0.398566	1	1	1	147	147	0.43	0.43	226	226	0.341	0.341	0	0	0	0	110	110	0.347	0.347	1	0.687	0.687	1	0.027	0.027	0	0	0	108	108	0
Cre01.g040850.t2.1	chromosome_1:5720958-5734657 (-)	249	0.398566	1	1	1	147	147	0.43	0.43	226	226	0.341	0.341	0	0	0	0	110	110	0.347	0.347	1	0.687	0.687	1	0.027	0.027	0	0	0	114	113	0
Cre01.g040900.t1.1	chromosome_1:5734758-5736669 (+)	74	0.411697	0	0	0	0	0	0	0	0	0	0	0	0	0	0	0	0	0	0	0	0	0	0	0	0	0	0	0	0	0	0	0
Cre01.g040950.t1.2	chromosome_1:5736788-5740459 (+)	40	0.375666	0	0	0	0	0	0	0	0	0	0	0	0	0	0	0	0	0	0	0	0	0	0	0	0	0	0	0	0	0	0	0
Cre01.g041000.t1.1	chromosome_1:5740462-5743487 (-)	84	0.462382	0	0	0	0	0	0	0	0	0	0	0	0	0	0	0	0	0	0	0	0	0	0	0	0	0	0	0	0	0	0	0
Cre01.g041050.t1.1	chromosome_1:5743588-5750639 (+)	264	0.432918	0	0	2	0	0	0	0	0	0	0	0	0	0	0	0	15	82	0.267	0.308	0	0	0	0	0	0	0	0	0	0	0	0
Cre01.g041050.t2.1	chromosome_1:5743588-5752303 (+)	264	0.432918	0	0	2	0	0	0	0	0	0	0	0	0	0	0	0	15	82	0.267	0.308	0	0	0	0	0	0	0	0	0	0	0	0
Cre01.g041100.t1.1	chromosome_1:5754448-5759789 (+)	74	0.382829	0	0	1	0	0	0	0	0	0	0	0	0	0	0	0	26	26	0.368	0.368	0	0	0	0	0	0	0	0	0	0	0	0
Cre01.g041150.t1.1	chromosome_1:5759858-5769207 (+)	514	0.352604	1	1	11	56	56	0.345	0.345	363	366	0.286	0.345	0	0	0	0	56	134	0.345	0.406	1	0	0	3	0.585	0.599	0	0	0	87.8	87.8	0
Cre01.g041200.t1.1	chromosome_1:5770302-5775039 (+)	371	0.394516	1	0	0	281	341	0.389	0.397	0	0	0	0	0	0	0	0	0	0	0	0	2	0.523	0.523	0	0	0	0	0	0	0	0	0
Cre01.g041256.t1.2	chromosome_1:5775678-5783315 (+)	129	0.388314	0	0	0	0	0	0	0	0	0	0	0	0	0	0	0	0	0	0	0	0	0	0	0	0	0	0	0	0	0	0	0
Cre01.g041256.t2.1	chromosome_1:5776758-5783315 (+)	101	0.381462	0	0	0	0	0	0	0	0	0	0	0	0	0	0	0	0	0	0	0	0	0	0	0	0	0	0	0	0	0	0	0
Cre01.g041300.t1.2	chromosome_1:5783834-5787347 (-)	119	0.300033	1	1	1	65	65	0.304	0.304	79	79	0.403	0.403	0	0	0	0	3	3	0.239	0.239	1	0.229	0.229	2	0.523	0.523	0	0	0	432	433	1
Cre01.g041351.t1.1	chromosome_1:5787448-5789492 (+)	136	0.306593	0	0	4	0	0	0	0	0	0	0	0	0	0	0	0	20	70	0.304	0.314	0	0	0	0	0	0	0	0	0	0	0	0
Cre01.g041400.t1.1	chromosome_1:5790607-5797737 (-)	487	0.3709	0	0	3	0	0	0	0	0	0	0	0	0	0	0	0	182	266	0.367	0.407	0	0	0	0	0	0	0	0	0	0	0	0
Cre01.g041426.t1.1	chromosome_1:5798552-5800097 (-)	560	0.42099	0	1	5	0	0	0	0	409	409	0.376	0.376	0	0	0	0	166	453	0.34	0.417	0	0	0	1	0.775	0.775	0	0	0	0	0	0
Cre01.g041450.t1.1	chromosome_1:5800442-5806247 (-)	263	0.324837	0	0	1	0	0	0	0	0	0	0	0	0	0	0	0	227	227	0.388	0.388	0	0	0	0	0	0	0	0	0	0	0	0
Cre01.g041500.t1.1	chromosome_1:5806358-5816599 (+)	397	0.433784	1	0	2	220	220	0.413	0.413	0	0	0	0	0	0	0	0	181	181	0.389	0.389	1	0.775	0.775	0	0	0	0	0	0	55.5	54.3	0
Cre01.g041550.t1.1	chromosome_1:5816648-5823420 (+)	459	0.316795	1	1	2	123	426	0.308	0.33	211	211	0.379	0.379	0	0	0	0	23	47	0.312	0.346	2	0.599	0.599	2	0.775	0.775	0	0	0	210	210	0
Cre01.g041583.t1.1	chromosome_1:5823928-5828899 (+)	146	0.366436	0	0	1	0	0	0	0	0	0	0	0	0	0	0	0	104	104	0.336	0.336	0	0	0	0	0	0	0	0	0	0	0	0
Cre01.g041583.t2.1	chromosome_1:5826798-5828899 (+)	43	0.460209	0	0	0	0	0	0	0	0	0	0	0	0	0	0	0	0	0	0	0	0	0	0	0	0	0	0	0	0	0	0	0
Cre01.g041650.t1.1	chromosome_1:5833263-5834627 (-)	55	0.295292	0	0	0	0	0	0	0	0	0	0	0	0	0	0	0	0	0	0	0	0	0	0	0	0	0	0	0	0	0	0	0
Cre01.g041650.t2.1	chromosome_1:5833263-5834627 (-)	55	0.295292	0	0	0	0	0	0	0	0	0	0	0	0	0	0	0	0	0	0	0	0	0	0	0	0	0	0	0	0	0	0	0
Cre01.g041667.t1.1	chromosome_1:5835478-5839549 (+)	102	0.322686	0	1	4	0	0	0	0	72	72	0.283	0.283	0	0	0	0	20	20	0.381	0.381	0	0	0	1	0	0	0	0	0	0	0	0
Cre01.g041667.t2.1	chromosome_1:5838038-5839549 (+)	46	0.350028	0	0	0	0	0	0	0	0	0	0	0	0	0	0	0	0	0	0	0	0	0	0	0	0	0	0	0	0	0	0	0
Cre01.g041700.t1.2	chromosome_1:5839842-5840707 (-)	232	0.421146	0	0	0	0	0	0	0	0	0	0	0	0	0	0	0	0	0	0	0	0	0	0	0	0	0	0	0	0	0	0	0
Cre01.g041752.t1.1	chromosome_1:5843748-5848379 (+)	387	0.367568	0	1	1	0	0	0	0	233	233	0.288	0.288	0	0	0	0	38	38	0.409	0.409	0	0	0	1	0.585	0.585	0	0	0	0	0	0
Cre01.g041800.t2.1	chromosome_1:5849598-5853409 (+)	199	0.336333	0	1	3	0	0	0	0	63	63	0.387	0.387	0	0	0	0	101	115	0.27	0.285	0	0	0	1	0.775	0.775	0	0	0	0	0	0
Cre01.g041800.t1.2	chromosome_1:5848838-5853409 (+)	336	0.336333	0	1	7	0	0	0	0	253	253	0.32	0.32	0	0	0	0	16	163	0.386	0.42	0	0	0	1	0.229	0.229	0	0	0	0	0	0
Cre01.g041850.t1.1	chromosome_1:5853628-5858039 (+)	67	0.368061	0	1	1	0	0	0	0	8	8	0.27	0.27	0	0	0	0	54	54	0.358	0.358	0	0	0	1	0.101	0.101	0	0	0	0	0	0
Cre01.g041855.t1.2	chromosome_1:5858088-5861019 (+)	160	0.40589	0	0	0	0	0	0	0	0	0	0	0	0	0	0	0	0	0	0	0	0	0	0	0	0	0	0	0	0	0	0	0
Cre01.g041900.t1.1	chromosome_1:5874975-5882780 (-)	31	0.339445	0	0	0	0	0	0	0	0	0	0	0	0	0	0	0	0	0	0	0	0	0	0	0	0	0	0	0	0	0	0	0
Cre01.g041950.t1.2	chromosome_1:5883256-5889947 (+)	248	0.400319	1	0	2	122	122	0.337	0.337	0	0	0	0	0	0	0	0	58	58	0.373	0.373	1	0.599	0.599	0	0	0	0	0	0	326	326	0
Cre01.g042000.t1.2	chromosome_1:5890245-5903530 (-)	84	0.299144	0	1	0	0	0	0	0	31	31	0.424	0.424	0	0	0	0	0	0	0	0	0	0	0	1	0.687	0.687	0	0	0	0	0	0
Cre01.g042050.t1.2	chromosome_1:5903661-5907132 (+)	143	0.363618	1	0	0	113	113	0.374	0.374	0	0	0	0	0	0	0	0	0	0	0	0	1	0.019	0.019	0	0	0	0	0	0	279	280	1
Cre01.g042100.t1.2	chromosome_1:5908144-5918940 (-)	394	0.374089	1	1	1	172	172	0.324	0.324	378	378	0.353	0.353	0	0	0	0	186	186	0.443	0.443	1	0.599	0.599	1	0.027	0.027	0	0	0	82	109	26.2
Cre01.g042150.t1.1	chromosome_1:5919015-5922390 (-)	164	0.381073	0	0	1	0	0	0	0	0	0	0	0	0	0	0	0	65	65	0.308	0.308	0	0	0	0	0	0	0	0	0	0	0	0
Cre01.g042200.t1.1	chromosome_1:5922722-5923990 (-)	246	0.446762	0	0	3	0	0	0	0	0	0	0	0	0	0	0	0	40	44	0.323	0.35	0	0	0	0	0	0	0	0	0	0	0	0
Cre01.g042250.t1.1	chromosome_1:5924551-5932232 (+)	286	0.335008	0	0	7	0	0	0	0	0	0	0	0	0	0	0	0	92	188	0.32	0.401	0	0	0	0	0	0	0	0	0	0	0	0
Cre01.g042300.t1.1	chromosome_1:5932743-5941730 (-)	234	0.365573	0	0	3	0	0	0	0	0	0	0	0	0	0	0	0	110	110	0.357	0.357	0	0	0	0	0	0	0	0	0	0	0	0
Cre01.g042352.t1.1	chromosome_1:5943530-5963670 (-)	721	0.309521	1	0	11	685	685	0.348	0.348	0	0	0	0	0	0	0	0	25	97	0.357	0.405	1	0.229	0.229	0	0	0	0	0	0	586	587	0
Cre01.g042402.t1.1	chromosome_1:5964795-5966690 (-)	182	0.38335	0	0	1	0	0	0	0	0	0	0	0	0	0	0	0	39	39	0.303	0.303	0	0	0	0	0	0	0	0	0	0	0	0
Cre01.g042450.t1.1	chromosome_1:5967911-5982416 (+)	582	0.382266	1	1	5	111	111	0.379	0.379	532	532	0.317	0.317	0	0	0	0	50	68	0.355	0.377	3	0.85	0.85	1	0.229	0.229	0	0	0	82	82.4	0
Cre01.g042502.t1.1	chromosome_1:5983951-6004186 (+)	682	0.35936	1	1	9	379	379	0.391	0.391	575	575	0.335	0.335	0	0	0	0	76	591	0.313	0.379	1	0.775	0.775	1	0.229	0.229	0	0	0	644	677	33
Cre01.g042550.t1.1	chromosome_1:6004862-6010226 (-)	92	0.405079	0	0	2	0	0	0	0	0	0	0	0	0	0	0	0	8	60	0.313	0.397	0	0	0	0	0	0	0	0	0	0	0	0
Cre01.g042600.t1.2	chromosome_1:6010670-6012595 (-)	35	0.367207	0	0	0	0	0	0	0	0	0	0	0	0	0	0	0	0	0	0	0	0	0	0	0	0	0	0	0	0	0	0	0
Cre01.g042650.t1.2	chromosome_1:6012650-6015205 (-)	885	0.430002	0	0	10	0	0	0	0	0	0	0	0	0	0	0	0	2	35	0.204	0.399	0	0	0	0	0	0	0	0	0	0	0	0
Cre01.g042700.t1.2	chromosome_1:6021460-6024465 (-)	249	0.422055	0	0	1	0	0	0	0	0	0	0	0	0	0	0	0	74	74	0.314	0.314	0	0	0	0	0	0	0	0	0	0	0	0
Cre01.g042750.t1.2	chromosome_1:6031056-6036984 (+)	278	0.348716	0	0	1	0	0	0	0	0	0	0	0	0	0	0	0	186	186	0.336	0.336	0	0	0	0	0	0	0	0	0	0	0	0
Cre01.g042800.t1.2	chromosome_1:6036989-6041433 (-)	36	0.409823	0	0	0	0	0	0	0	0	0	0	0	0	0	0	0	0	0	0	0	0	0	0	0	0	0	0	0	0	0	0	0
Cre01.g042850.t1.2	chromosome_1:6041480-6043815 (-)	57	0.420562	0	0	0	0	0	0	0	0	0	0	0	0	0	0	0	0	0	0	0	0	0	0	0	0	0	0	0	0	0	0	0
Cre01.g042900.t1.2	chromosome_1:6043936-6048637 (+)	207	0.396768	0	0	2	0	0	0	0	0	0	0	0	0	0	0	0	111	111	0.31	0.31	0	0	0	0	0	0	0	0	0	0	0	0
Cre01.g042950.t1.2	chromosome_1:6048643-6051724 (-)	113	0.383578	0	0	0	0	0	0	0	0	0	0	0	0	0	0	0	0	0	0	0	0	0	0	0	0	0	0	0	0	0	0	0
Cre01.g043000.t1.1	chromosome_1:6051852-6056608 (+)	143	0.418983	0	0	0	0	0	0	0	0	0	0	0	0	0	0	0	0	0	0	0	0	0	0	0	0	0	0	0	0	0	0	0
Cre01.g043050.t1.2	chromosome_1:6057593-6061035 (-)	55	0.298132	0	0	0	0	0	0	0	0	0	0	0	0	0	0	0	0	0	0	0	0	0	0	0	0	0	0	0	0	0	0	0
Cre01.g043100.t1.2	chromosome_1:6061090-6063405 (-)	32	0.408656	0	1	0	0	0	0	0	10	10	0.327	0.327	0	0	0	0	0	0	0	0	0	0	0	1	0.027	0.027	0	0	0	0	0	0
Cre01.g043150.t1.2	chromosome_1:6063506-6065172 (+)	205	0.368356	0	0	1	0	0	0	0	0	0	0	0	0	0	0	0	155	155	0.328	0.328	0	0	0	0	0	0	0	0	0	0	0	0
Cre01.g043200.t1.2	chromosome_1:6065187-6067405 (-)	96	0.433796	0	0	0	0	0	0	0	0	0	0	0	0	0	0	0	0	0	0	0	0	0	0	0	0	0	0	0	0	0	0	0
Cre01.g043250.t1.1	chromosome_1:6068116-6075799 (+)	372	0.288931	1	0	4	294	300	0.315	0.393	0	0	0	0	0	0	0	0	3	126	0.253	0.308	2	0.229	0.523	0	0	0	0	0	0	900	900	0
Cre01.g043300.t1.2	chromosome_1:6075938-6078825 (-)	77	0.353379	0	0	0	0	0	0	0	0	0	0	0	0	0	0	0	0	0	0	0	0	0	0	0	0	0	0	0	0	0	0	0
Cre01.g043350.t1.2	chromosome_1:6081229-6085440 (-)	201	0.296496	0	0	1	0	0	0	0	0	0	0	0	0	0	0	0	107	107	0.296	0.296	0	0	0	0	0	0	0	0	0	0	0	0
Cre01.g043400.t1.2	chromosome_1:6087120-6090415 (-)	275	0.397166	0	0	2	0	0	0	0	0	0	0	0	0	0	0	0	16	16	0.432	0.432	0	0	0	0	0	0	0	0	0	0	0	0
Cre01.g043450.t1.2	chromosome_1:6090470-6093235 (-)	84	0.373587	0	0	0	0	0	0	0	0	0	0	0	0	0	0	0	0	0	0	0	0	0	0	0	0	0	0	0	0	0	0	0
Cre01.g043500.t1.1	chromosome_1:6093290-6097337 (-)	359	0.359921	1	0	3	89	89	0.348	0.348	0	0	0	0	0	0	0	0	18	211	0.337	0.369	1	0.599	0.599	0	0	0	0	0	0	0	27.3	27.3
Cre01.g043550.t1.1	chromosome_1:6100360-6109775 (-)	648	0.434014	1	0	5	474	561	0.399	0.428	0	0	0	0	0	0	0	0	138	342	0.285	0.379	3	0.775	0.775	0	0	0	0	0	0	90.5	93.6	3.1
Cre01.g043600.t1.1	chromosome_1:6109840-6113643 (-)	185	0.333711	1	0	1	95	95	0.412	0.412	0	0	0	0	0	0	0	0	147	147	0.32	0.32	1	0.523	0.523	0	0	0	0	0	0	0	0	0
Cre01.g043650.t1.1	chromosome_1:6114041-6118005 (-)	263	0.437502	0	1	5	0	0	0	0	255	255	0.333	0.333	0	0	0	0	3	100	0.245	0.345	0	0	0	1	0	0	0	0	0	0	0	0
Cre01.g043700.t1.2	chromosome_1:6118173-6122475 (-)	111	0.366112	0	0	1	0	0	0	0	0	0	0	0	0	0	0	0	34	34	0.31	0.31	0	0	0	0	0	0	0	0	0	0	0	0
Cre01.g043750.t1.1	chromosome_1:6122589-6130017 (+)	216	0.439628	0	0	1	0	0	0	0	0	0	0	0	0	0	0	0	121	121	0.337	0.337	0	0	0	0	0	0	0	0	0	0	0	0
Cre01.g043800.t1.1	chromosome_1:6130044-6135545 (-)	146	0.319145	0	0	2	0	0	0	0	0	0	0	0	0	0	0	0	112	124	0.322	0.368	0	0	0	0	0	0	0	0	0	0	0	0
Cre01.g043817.t1.1	chromosome_1:6135640-6136995 (-)	206	0.347435	0	1	1	0	0	0	0	201	201	0.29	0.29	0	0	0	0	187	187	0.402	0.402	0	0	0	1	0	0	0	0	0	0	0	0
Cre01.g043817.t2.1	chromosome_1:6135640-6136995 (-)	199	0.347435	0	1	1	0	0	0	0	194	194	0.29	0.29	0	0	0	0	180	180	0.402	0.402	0	0	0	1	0	0	0	0	0	0	0	0
Cre01.g043850.t1.1	chromosome_1:6137620-6148955 (-)	466	0.326965	1	0	7	265	265	0.335	0.335	0	0	0	0	0	0	0	0	79	405	0.366	0.387	1	0.599	0.599	0	0	0	0	0	0	264	263	0
Cre01.g043901.t1.1	chromosome_1:6149656-6150127 (+)	164	0.403197	0	0	2	0	0	0	0	0	0	0	0	0	0	0	0	44	44	0.411	0.411	0	0	0	0	0	0	0	0	0	0	0	0
Cre01.g043950.t1.1	chromosome_1:6150300-6155645 (-)	306	0.366689	0	0	2	0	0	0	0	0	0	0	0	0	0	0	0	15	15	0.324	0.324	0	0	0	0	0	0	0	0	0	0	0	0
Cre01.g043950.t2.1	chromosome_1:6150300-6155645 (-)	298	0.366689	0	0	2	0	0	0	0	0	0	0	0	0	0	0	0	15	15	0.324	0.324	0	0	0	0	0	0	0	0	0	0	0	0
Cre01.g044000.t1.1	chromosome_1:6156124-6158377 (+)	274	0.448416	0	0	3	0	0	0	0	0	0	0	0	0	0	0	0	68	89	0.35	0.355	0	0	0	0	0	0	0	0	0	0	0	0
Cre01.g044050.t1.2	chromosome_1:6158380-6159585 (-)	244	0.418197	0	0	0	0	0	0	0	0	0	0	0	0	0	0	0	0	0	0	0	0	0	0	0	0	0	0	0	0	0	0	0
Cre01.g044100.t1.2	chromosome_1:6163594-6169953 (-)	416	0.35236	1	0	1	284	284	0.37	0.37	0	0	0	0	0	0	0	0	249	249	0.403	0.403	1	0.775	0.775	0	0	0	0	0	0	298	298	0
Cre01.g044150.t1.1	chromosome_1:6170468-6176593 (-)	205	0.381629	0	0	0	0	0	0	0	0	0	0	0	0	0	0	0	0	0	0	0	0	0	0	0	0	0	0	0	0	0	0	0
Cre01.g044200.t1.2	chromosome_1:6176934-6179095 (+)	102	0.314251	0	0	0	0	0	0	0	0	0	0	0	0	0	0	0	0	0	0	0	0	0	0	0	0	0	0	0	0	0	0	0
Cre01.g044250.t1.1	chromosome_1:6179404-6188537 (+)	137	0.339573	0	0	4	0	0	0	0	0	0	0	0	0	0	0	0	2	110	0.177	0.368	0	0	0	0	0	0	0	0	0	0	0	0
Cre01.g044276.t1.1	chromosome_1:6188658-6191793 (-)	251	0.355495	0	0	3	0	0	0	0	0	0	0	0	0	0	0	0	25	214	0.371	0.41	0	0	0	0	0	0	0	0	0	0	0	0
Cre01.g044300.t1.2	chromosome_1:6192644-6200195 (+)	782	0.34961	0	0	9	0	0	0	0	0	0	0	0	0	0	0	0	1	125	0.164	0.37	0	0	0	0	0	0	0	0	0	0	0	0
Cre01.g044350.t1.1	chromosome_1:6200724-6212845 (+)	338	0.333708	0	0	5	0	0	0	0	0	0	0	0	0	0	0	0	10	286	0.302	0.36	0	0	0	0	0	0	0	0	0	0	0	0
Cre01.g044400.t1.2	chromosome_1:6212848-6214863 (-)	192	0.438054	0	0	1	0	0	0	0	0	0	0	0	0	0	0	0	3	3	0.203	0.203	0	0	0	0	0	0	0	0	0	0	0	0
Cre01.g044450.t1.1	chromosome_1:6214994-6217955 (+)	387	0.359356	1	1	1	162	162	0.381	0.381	361	361	0.337	0.337	0	0	0	0	281	281	0.323	0.323	1	0.775	0.775	1	0.027	0.027	0	0	0	188	189	0
Cre01.g044550.t1.2	chromosome_1:6226814-6228587 (+)	167	0.358883	0	0	0	0	0	0	0	0	0	0	0	0	0	0	0	0	0	0	0	0	0	0	0	0	0	0	0	0	0	0	0
Cre01.g044600.t1.2	chromosome_1:6229754-6238692 (+)	771	0.380974	1	0	1	222	501	0.349	0.38	0	0	0	0	0	0	0	0	168	168	0.324	0.324	3	0.843	0.843	0	0	0	0	0	0	508	508	0
Cre01.g044650.t1.2	chromosome_1:6239644-6246968 (+)	214	0.423358	0	0	2	0	0	0	0	0	0	0	0	0	0	0	0	11	121	0.306	0.327	0	0	0	0	0	0	0	0	0	0	0	0
Cre01.g044700.t1.2	chromosome_1:6247588-6252753 (-)	156	0.320079	1	0	0	12	12	0.316	0.316	0	0	0	0	0	0	0	0	0	0	0	0	1	0.599	0.599	0	0	0	0	0	0	784	786	-1
Cre01.g044750.t1.1	chromosome_1:6252854-6257275 (+)	122	0.383235	0	0	2	0	0	0	0	0	0	0	0	0	0	0	0	72	72	0.341	0.341	0	0	0	0	0	0	0	0	0	0	0	0
Cre01.g044800.t1.2	chromosome_1:6257324-6267945 (+)	140	0.367403	1	0	0	74	74	0.238	0.238	0	0	0	0	0	0	0	0	0	0	0	0	1	0.101	0.101	0	0	0	0	0	0	1363	1363	0
Cre01.g044850.t1.2	chromosome_1:6267888-6301273 (-)	202	0.44158	0	0	1	0	0	0	0	0	0	0	0	0	0	0	0	64	64	0.366	0.366	0	0	0	0	0	0	0	0	0	0	0	0
Cre01.g044900.t2.1	chromosome_1:6301489-6309304 (+)	105	0.312751	0	1	0	0	0	0	0	95	95	0.279	0.279	0	0	0	0	0	0	0	0	0	0	0	1	0	0	0	0	0	0	0	0
Cre01.g044900.t1.2	chromosome_1:6301384-6309304 (+)	210	0.312751	0	2	2	0	0	0	0	97	97	0.303	0.303	200	200	0.279	0.279	1	12	0.175	0.38	0	0	0	1	0.599	0.599	1	0	0	0	0	0
Cre01.g044950.t1.2	chromosome_1:6309308-6315143 (-)	765	0.402352	1	0	10	447	453	0.369	0.427	0	0	0	0	0	0	0	0	67	152	0.263	0.4	5	0.775	0.902	0	0	0	0	0	0	139	139	0
Cre01.g045000.t1.2	chromosome_1:6316086-6319103 (-)	153	0.427376	1	0	0	141	141	0.33	0.33	0	0	0	0	0	0	0	0	0	0	0	0	1	0.027	0.027	0	0	0	0	0	0	95.1	95.1	0
Cre01.g045050.t1.2	chromosome_1:6319334-6321720 (+)	233	0.330083	0	0	0	0	0	0	0	0	0	0	0	0	0	0	0	0	0	0	0	0	0	0	0	0	0	0	0	0	0	0	0
Cre01.g045100.t1.2	chromosome_1:6322006-6325299 (-)	99	0.390275	0	0	0	0	0	0	0	0	0	0	0	0	0	0	0	0	0	0	0	0	0	0	0	0	0	0	0	0	0	0	0
Cre01.g045150.t1.2	chromosome_1:6325388-6333973 (-)	223	0.326026	0	0	3	0	0	0	0	0	0	0	0	0	0	0	0	4	105	0.283	0.309	0	0	0	0	0	0	0	0	0	0	0	0
Cre01.g045200.t1.1	chromosome_1:6335453-6338184 (+)	276	0.446162	0	0	0	0	0	0	0	0	0	0	0	0	0	0	0	0	0	0	0	0	0	0	0	0	0	0	0	0	0	0	0
Cre01.g045350.t1.2	chromosome_1:6359148-6363883 (+)	115	0.440023	0	0	1	0	0	0	0	0	0	0	0	0	0	0	0	66	66	0.339	0.339	0	0	0	0	0	0	0	0	0	0	0	0
Cre01.g045400.t1.1	chromosome_1:6363937-6367852 (-)	125	0.410717	0	0	0	0	0	0	0	0	0	0	0	0	0	0	0	0	0	0	0	0	0	0	0	0	0	0	0	0	0	0	0
Cre01.g045400.t2.1	chromosome_1:6363937-6366262 (-)	33	0.365168	0	0	0	0	0	0	0	0	0	0	0	0	0	0	0	0	0	0	0	0	0	0	0	0	0	0	0	0	0	0	0
Cre01.g045400.t3.1	chromosome_1:6366327-6367852 (-)	125	0.410717	0	0	0	0	0	0	0	0	0	0	0	0	0	0	0	0	0	0	0	0	0	0	0	0	0	0	0	0	0	0	0
Cre01.g045426.t1.1	chromosome_1:6368023-6368694 (+)	152	0.372532	0	0	0	0	0	0	0	0	0	0	0	0	0	0	0	0	0	0	0	0	0	0	0	0	0	0	0	0	0	0	0
Cre01.g045450.t1.2	chromosome_1:6368717-6372162 (-)	105	0.307541	1	0	0	51	51	0.362	0.362	0	0	0	0	0	0	0	0	0	0	0	0	1	0.523	0.523	0	0	0	0	0	0	32	32	0
Cre01.g045500.t1.2	chromosome_1:6372313-6385086 (+)	210	0.388409	0	0	4	0	0	0	0	0	0	0	0	0	0	0	0	4	140	0.25	0.349	0	0	0	0	0	0	0	0	0	0	0	0
Cre01.g045550.t1.2	chromosome_1:6385833-6390918 (+)	262	0.409565	0	0	3	0	0	0	0	0	0	0	0	0	0	0	0	33	71	0.316	0.362	0	0	0	0	0	0	0	0	0	0	0	0
Cre01.g045600.t1.1	chromosome_1:6392567-6400182 (-)	114	0.368867	0	0	0	0	0	0	0	0	0	0	0	0	0	0	0	0	0	0	0	0	0	0	0	0	0	0	0	0	0	0	0
Cre01.g045601.t1.2	chromosome_1:6400287-6415382 (-)	285	0.399504	1	0	5	231	231	0.4	0.4	0	0	0	0	0	0	0	0	49	70	0.321	0.382	1	0.523	0.523	0	0	0	0	0	0	693	694	0
Cre01.g045640.t1.2	chromosome_1:6415438-6421602 (-)	157	0.305417	1	0	1	55	55	0.345	0.345	0	0	0	0	0	0	0	0	135	135	0.277	0.277	1	0.229	0.229	0	0	0	0	0	0	409	411	2
Cre01.g045650.t1.2	chromosome_1:6421730-6425014 (+)	188	0.345168	0	0	0	0	0	0	0	0	0	0	0	0	0	0	0	0	0	0	0	0	0	0	0	0	0	0	0	0	0	0	0
Cre01.g045700.t1.1	chromosome_1:6425113-6432474 (+)	78	0.377304	0	0	1	0	0	0	0	0	0	0	0	0	0	0	0	19	19	0.255	0.255	0	0	0	0	0	0	0	0	0	0	0	0
Cre01.g045752.t1.1	chromosome_1:6439297-6441892 (-)	585	0.420501	1	2	2	297	297	0.365	0.365	142	142	0.388	0.388	578	578	0.31	0.31	24	24	0.377	0.377	1	0.775	0.775	2	0.85	0.85	1	0	0	24.3	0	-28.5
Cre01.g045800.t1.1	chromosome_1:6444017-6448082 (-)	319	0.340946	1	1	1	115	115	0.373	0.373	279	279	0.309	0.309	0	0	0	0	149	149	0.401	0.401	2	0.775	0.775	1	0.229	0.229	0	0	0	95.9	98.6	0.2
Cre01.g045825.t1.1	chromosome_1:6448983-6450824 (+)	504	0.322281	1	0	8	453	453	0.353	0.353	0	0	0	0	0	0	0	0	74	243	0.287	0.426	1	0.229	0.229	0	0	0	0	0	0	29.3	29.3	0
Cre01.g045850.t1.1	chromosome_1:6450913-6458194 (+)	142	0.39228	0	0	1	0	0	0	0	0	0	0	0	0	0	0	0	85	85	0.33	0.33	0	0	0	0	0	0	0	0	0	0	0	0
Cre01.g045902.t1.1	chromosome_1:6338767-6346232 (-)	238	0.324494	1	0	1	226	226	0.341	0.341	0	0	0	0	0	0	0	0	60	60	0.334	0.334	1	0.027	0.027	0	0	0	0	0	0	736	736	0
Cre01.g045903.t1.1	chromosome_1:6458437-6464582 (-)	122	0.306439	0	0	0	0	0	0	0	0	0	0	0	0	0	0	0	0	0	0	0	0	0	0	0	0	0	0	0	0	0	0	0
Cre01.g045950.t1.1	chromosome_1:6465126-6467358 (+)	305	0.414952	1	1	1	113	137	0.325	0.377	297	297	0.371	0.371	0	0	0	0	199	199	0.333	0.333	2	0.599	0.775	1	0	0	0	0	0	90.1	132	41.5
Cre01.g046052.t1.1	chromosome_1:6467953-6478194 (+)	274	0.410054	0	0	5	0	0	0	0	0	0	0	0	0	0	0	0	8	195	0.233	0.339	0	0	0	0	0	0	0	0	0	0	0	0
Cre01.g046150.t1.1	chromosome_1:6478273-6484454 (+)	254	0.380182	0	0	1	0	0	0	0	0	0	0	0	0	0	0	0	228	228	0.276	0.276	0	0	0	0	0	0	0	0	0	0	0	0
Cre01.g046237.t1.1	chromosome_1:6484612-6500252 (-)	248	0.395651	1	1	5	215	215	0.414	0.414	231	231	0.322	0.322	0	0	0	0	30	57	0.342	0.404	1	0.019	0.019	1	0.027	0.027	0	0	0	451	451	0
Cre01.g046237.t2.1	chromosome_1:6484612-6500252 (-)	248	0.395651	1	1	5	215	215	0.414	0.414	231	231	0.322	0.322	0	0	0	0	30	57	0.342	0.404	1	0.019	0.019	1	0.027	0.027	0	0	0	452	451	0
Cre01.g046250.t1.2	chromosome_1:6542256-6550887 (+)	339	0.363011	0	1	2	0	0	0	0	293	293	0.381	0.381	0	0	0	0	25	25	0.432	0.432	0	0	0	1	0.523	0.523	0	0	0	0	0	0
Cre01.g046324.t1.1	chromosome_1:6500353-6508821 (+)	66	0.351075	0	0	1	0	0	0	0	0	0	0	0	0	0	0	0	4	4	0.228	0.228	0	0	0	0	0	0	0	0	0	0	0	0
Cre01.g046450.t1.2	chromosome_1:6581276-6585780 (+)	457	0.404127	0	1	2	0	0	0	0	299	299	0.381	0.381	0	0	0	0	31	31	0.432	0.432	0	0	0	1	0.775	0.775	0	0	0	0	0	0
Cre01.g046500.t1.2	chromosome_1:6525686-6530183 (+)	244	0.404127	0	1	0	0	0	0	0	36	36	0.432	0.432	0	0	0	0	0	0	0	0	0	0	0	1	0.902	0.902	0	0	0	0	0	0
Cre01.g046501.t1.1	chromosome_1:6531216-6535718 (+)	455	0.404127	0	1	2	0	0	0	0	297	297	0.381	0.381	0	0	0	0	29	29	0.432	0.432	0	0	0	1	0.775	0.775	0	0	0	0	0	0
Cre01.g046502.t1.1	chromosome_1:6536716-6541215 (+)	452	0.404127	0	1	2	0	0	0	0	294	294	0.381	0.381	0	0	0	0	26	26	0.432	0.432	0	0	0	1	0.775	0.775	0	0	0	0	0	0
Cre01.g046600.t1.1	chromosome_1:6346353-6350170 (+)	414	0.324324	0	1	5	0	0	0	0	260	320	0.33	0.349	0	0	0	0	13	62	0.273	0.426	0	0	0	2	0.599	0.599	0	0	0	0	0	0
Cre01.g046650.t1.2	chromosome_1:6350172-6356702 (-)	397	0.348266	0	0	4	0	0	0	0	0	0	0	0	0	0	0	0	2	82	0.219	0.372	0	0	0	0	0	0	0	0	0	0	0	0
Cre01.g046652.t1.1	chromosome_1:6356861-6359002 (-)	116	0.374528	0	0	0	0	0	0	0	0	0	0	0	0	0	0	0	0	0	0	0	0	0	0	0	0	0	0	0	0	0	0	0
Cre01.g046800.t1.1	chromosome_1:6551262-6555217 (+)	338	0.302148	0	0	6	0	0	0	0	0	0	0	0	0	0	0	0	27	109	0.267	0.402	0	0	0	0	0	0	0	0	0	0	0	0
Cre01.g046850.t1.2	chromosome_1:6555326-6560275 (+)	723	0.415732	0	0	5	0	0	0	0	0	0	0	0	0	0	0	0	59	252	0.347	0.365	0	0	0	0	0	0	0	0	0	0	0	0
Cre01.g046950.t1.2	chromosome_1:6567826-6569307 (+)	69	0.419477	0	0	0	0	0	0	0	0	0	0	0	0	0	0	0	0	0	0	0	0	0	0	0	0	0	0	0	0	0	0	0
Cre01.g047001.t1.1	chromosome_1:6569358-6571907 (+)	56	0.41685	0	0	0	0	0	0	0	0	0	0	0	0	0	0	0	0	0	0	0	0	0	0	0	0	0	0	0	0	0	0	0
Cre01.g047050.t1.2	chromosome_1:6574706-6575710 (+)	41	0.425203	0	0	0	0	0	0	0	0	0	0	0	0	0	0	0	0	0	0	0	0	0	0	0	0	0	0	0	0	0	0	0
Cre01.g047100.t1.1	chromosome_1:6576710-6581055 (-)	334	0.283544	0	1	3	0	0	0	0	81	81	0.373	0.373	0	0	0	0	4	73	0.303	0.414	0	0	0	2	0.775	0.775	0	0	0	0	0	0
Cre01.g047200.t1.1	chromosome_1:6586816-6591137 (+)	233	0.404127	0	1	0	0	0	0	0	25	25	0.432	0.432	0	0	0	0	0	0	0	0	0	0	0	1	0.902	0.902	0	0	0	0	0	0
Cre01.g047200.t2.1	chromosome_1:6586816-6591137 (+)	237	0.404127	0	1	0	0	0	0	0	25	25	0.432	0.432	0	0	0	0	0	0	0	0	0	0	0	1	0.902	0.902	0	0	0	0	0	0
Cre01.g047218.t1.2	chromosome_1:6591486-6593897 (+)	226	0.40384	0	1	0	0	0	0	0	201	201	0.331	0.331	0	0	0	0	0	0	0	0	0	0	0	1	0.027	0.027	0	0	0	0	0	0
Cre01.g047229.t1.2	chromosome_1:6593956-6598297 (+)	30	0.385688	0	0	0	0	0	0	0	0	0	0	0	0	0	0	0	0	0	0	0	0	0	0	0	0	0	0	0	0	0	0	0
Cre01.g047265.t1.1	chromosome_1:6598706-6608552 (+)	588	0.396552	0	0	5	0	0	0	0	0	0	0	0	0	0	0	0	10	534	0.275	0.391	0	0	0	0	0	0	0	0	0	0	0	0
Cre01.g047300.t1.2	chromosome_1:6608560-6611225 (-)	160	0.287547	1	1	1	91	91	0.391	0.391	152	152	0.401	0.401	0	0	0	0	50	50	0.334	0.334	1	0.523	0.523	1	0	0	0	0	0	178	187	8.5
Cre01.g047350.t1.1	chromosome_1:6611336-6617929 (+)	96	0.410882	0	0	3	0	0	0	0	0	0	0	0	0	0	0	0	17	17	0.415	0.415	0	0	0	0	0	0	0	0	0	0	0	0
Cre01.g047400.t1.1	chromosome_1:6623746-6632667 (+)	96	0.316369	0	0	0	0	0	0	0	0	0	0	0	0	0	0	0	0	0	0	0	0	0	0	0	0	0	0	0	0	0	0	0
Cre01.g047450.t1.1	chromosome_1:6632678-6634775 (-)	477	0.306748	1	0	0	144	144	0.393	0.393	0	0	0	0	0	0	0	0	0	0	0	0	1	0.775	0.775	0	0	0	0	0	0	174	181	4
Cre01.g047500.t1.2	chromosome_1:6634876-6641787 (+)	66	0.415423	0	0	0	0	0	0	0	0	0	0	0	0	0	0	0	0	0	0	0	0	0	0	0	0	0	0	0	0	0	0	0
Cre01.g047550.t1.2	chromosome_1:6641792-6644225 (-)	165	0.393641	0	0	0	0	0	0	0	0	0	0	0	0	0	0	0	0	0	0	0	0	0	0	0	0	0	0	0	0	0	0	0
Cre01.g047600.t1.2	chromosome_1:6644413-6646745 (-)	48	0.391627	0	0	0	0	0	0	0	0	0	0	0	0	0	0	0	0	0	0	0	0	0	0	0	0	0	0	0	0	0	0	0
Cre01.g047650.t1.2	chromosome_1:6646846-6650544 (+)	112	0.332663	0	0	0	0	0	0	0	0	0	0	0	0	0	0	0	0	0	0	0	0	0	0	0	0	0	0	0	0	0	0	0
Cre01.g047700.t1.2	chromosome_1:6650723-6656265 (-)	93	0.44358	0	0	0	0	0	0	0	0	0	0	0	0	0	0	0	0	0	0	0	0	0	0	0	0	0	0	0	0	0	0	0
Cre01.g047750.t1.2	chromosome_1:6656386-6659284 (+)	76	0.442931	0	0	0	0	0	0	0	0	0	0	0	0	0	0	0	0	0	0	0	0	0	0	0	0	0	0	0	0	0	0	0
Cre01.g047800.t1.1	chromosome_1:6659346-6662827 (+)	604	0.405684	0	1	8	0	0	0	0	389	389	0.363	0.363	0	0	0	0	20	439	0.326	0.405	0	0	0	2	0.775	0.775	0	0	0	0	0	0
Cre01.g047850.t1.2	chromosome_1:6662830-6668395 (-)	46	0.407738	0	0	0	0	0	0	0	0	0	0	0	0	0	0	0	0	0	0	0	0	0	0	0	0	0	0	0	0	0	0	0
Cre01.g047900.t1.1	chromosome_1:6668470-6673090 (-)	192	0.380202	0	0	0	0	0	0	0	0	0	0	0	0	0	0	0	0	0	0	0	0	0	0	0	0	0	0	0	0	0	0	0
Cre01.g047950.t1.1	chromosome_1:6674452-6676061 (+)	61	0.408642	0	0	0	0	0	0	0	0	0	0	0	0	0	0	0	0	0	0	0	0	0	0	0	0	0	0	0	0	0	0	0
Cre01.g048000.t1.1	chromosome_1:6676226-6686485 (-)	139	0.449785	0	0	2	0	0	0	0	0	0	0	0	0	0	0	0	17	96	0.392	0.394	0	0	0	0	0	0	0	0	0	0	0	0
Cre01.g048050.t1.2	chromosome_1:6686608-6689572 (+)	134	0.367843	0	0	0	0	0	0	0	0	0	0	0	0	0	0	0	0	0	0	0	0	0	0	0	0	0	0	0	0	0	0	0
Cre01.g048100.t1.1	chromosome_1:6689590-6696775 (-)	415	0.404809	1	1	4	163	163	0.408	0.408	296	308	0.348	0.38	0	0	0	0	27	236	0.367	0.422	1	0.775	0.775	3	0.599	0.599	0	0	0	94.7	130	32
Cre01.g048102.t1.2	chromosome_1:6696920-6703835 (-)	84	0.386966	0	1	0	0	0	0	0	38	38	0.4	0.4	0	0	0	0	0	0	0	0	0	0	0	1	0.523	0.523	0	0	0	0	0	0
Cre01.g048150.t1.2	chromosome_1:6703886-6706385 (-)	82	0.424068	0	0	0	0	0	0	0	0	0	0	0	0	0	0	0	0	0	0	0	0	0	0	0	0	0	0	0	0	0	0	0
Cre01.g048200.t1.1	chromosome_1:6712049-6721154 (-)	211	0.319165	0	0	1	0	0	0	0	0	0	0	0	0	0	0	0	23	23	0.385	0.385	0	0	0	0	0	0	0	0	0	0	0	0
Cre01.g048250.t1.2	chromosome_1:6721202-6723924 (-)	179	0.3853	0	0	0	0	0	0	0	0	0	0	0	0	0	0	0	0	0	0	0	0	0	0	0	0	0	0	0	0	0	0	0
Cre01.g048300.t1.1	chromosome_1:6724045-6727996 (+)	274	0.403635	1	0	4	235	235	0.415	0.415	0	0	0	0	0	0	0	0	36	36	0.423	0.423	1	0.523	0.523	0	0	0	0	0	0	0	0	0
Cre01.g048350.t1.2	chromosome_1:6727999-6732124 (-)	67	0.367136	0	1	0	0	0	0	0	59	59	0.289	0.289	0	0	0	0	0	0	0	0	0	0	0	1	0	0	0	0	0	0	0	0
Cre01.g048400.t1.1	chromosome_1:6732235-6741306 (+)	137	0.374637	0	0	0	0	0	0	0	0	0	0	0	0	0	0	0	0	0	0	0	0	0	0	0	0	0	0	0	0	0	0	0
Cre01.g048450.t1.1	chromosome_1:6741313-6746304 (-)	103	0.413925	0	1	0	0	0	0	0	77	77	0.289	0.289	0	0	0	0	0	0	0	0	0	0	0	1	0.027	0.027	0	0	0	0	0	0
Cre01.g048501.t1.1	chromosome_1:6746353-6748674 (-)	135	0.415858	0	1	0	0	0	0	0	121	121	0.289	0.289	0	0	0	0	0	0	0	0	0	0	0	1	0.027	0.027	0	0	0	0	0	0
Cre01.g048550.t1.1	chromosome_1:6748963-6753424 (-)	403	0.389369	1	1	3	265	265	0.399	0.399	369	369	0.331	0.331	0	0	0	0	13	290	0.269	0.391	1	0.775	0.775	1	0.229	0.229	0	0	0	244	244	0
Cre01.g048600.t1.1	chromosome_1:6753699-6760284 (-)	565	0.375107	0	1	9	0	0	0	0	309	387	0.381	0.4	0	0	0	0	44	229	0.353	0.388	0	0	0	3	0.775	0.775	0	0	0	0	0	0
Cre01.g048650.t1.1	chromosome_1:6760435-6764495 (+)	101	0.386381	0	0	0	0	0	0	0	0	0	0	0	0	0	0	0	0	0	0	0	0	0	0	0	0	0	0	0	0	0	0	0
Cre01.g048701.t1.1	chromosome_1:6764529-6771524 (-)	617	0.36543	0	0	0	0	0	0	0	0	0	0	0	0	0	0	0	0	0	0	0	0	0	0	0	0	0	0	0	0	0	0	0
Cre01.g048750.t1.2	chromosome_1:6771579-6774128 (-)	135	0.386419	0	0	0	0	0	0	0	0	0	0	0	0	0	0	0	0	0	0	0	0	0	0	0	0	0	0	0	0	0	0	0
Cre01.g048800.t1.1	chromosome_1:6774179-6776224 (-)	29	0.3199	0	0	0	0	0	0	0	0	0	0	0	0	0	0	0	0	0	0	0	0	0	0	0	0	0	0	0	0	0	0	0
Cre01.g048850.t1.2	chromosome_1:6776785-6782324 (-)	168	0.420143	0	0	3	0	0	0	0	0	0	0	0	0	0	0	0	38	88	0.336	0.352	0	0	0	0	0	0	0	0	0	0	0	0
Cre01.g048900.t1.1	chromosome_1:6782808-6791284 (-)	130	0.355125	0	0	3	0	0	0	0	0	0	0	0	0	0	0	0	15	91	0.3	0.327	0	0	0	0	0	0	0	0	0	0	0	0
Cre01.g048950.t1.2	chromosome_1:6791405-6797138 (+)	270	0.428816	1	0	1	129	129	0.288	0.288	0	0	0	0	0	0	0	0	11	11	0.289	0.289	1	0.585	0.585	0	0	0	0	0	0	886	912	18
Cre01.g049000.t1.2	chromosome_1:6797438-6799596 (+)	33	0.384881	0	0	0	0	0	0	0	0	0	0	0	0	0	0	0	0	0	0	0	0	0	0	0	0	0	0	0	0	0	0	0
Cre01.g049050.t1.2	chromosome_1:6799599-6802356 (-)	113	0.400191	0	1	0	0	0	0	0	28	28	0.32	0.32	0	0	0	0	0	0	0	0	0	0	0	1	0.229	0.229	0	0	0	0	0	0
Cre01.g049100.t1.1	chromosome_1:6802485-6811334 (+)	409	0.408346	0	0	6	0	0	0	0	0	0	0	0	0	0	0	0	273	285	0.334	0.35	0	0	0	0	0	0	0	0	0	0	0	0
Cre01.g049117.t1.1	chromosome_1:6811509-6812804 (-)	194	0.313846	0	0	1	0	0	0	0	0	0	0	0	0	0	0	0	87	87	0.389	0.389	0	0	0	0	0	0	0	0	0	0	0	0
Cre01.g049132.t2.1	chromosome_1:6812910-6819216 (+)	30	0.42155	0	0	0	0	0	0	0	0	0	0	0	0	0	0	0	0	0	0	0	0	0	0	0	0	0	0	0	0	0	0	0
Cre01.g049132.t1.2	chromosome_1:6812605-6819216 (+)	335	0.42155	0	0	4	0	0	0	0	0	0	0	0	0	0	0	0	216	216	0.392	0.392	0	0	0	0	0	0	0	0	0	0	0	0
Cre01.g049200.t1.1	chromosome_1:6820449-6830964 (-)	401	0.345939	1	1	4	110	110	0.38	0.38	231	324	0.304	0.371	0	0	0	0	2	193	0.162	0.385	2	0.775	0.775	2	0.599	0.599	0	0	0	130	130	0
Cre01.g049250.t1.2	chromosome_1:6832395-6836116 (+)	311	0.36392	0	0	1	0	0	0	0	0	0	0	0	0	0	0	0	51	51	0.366	0.366	0	0	0	0	0	0	0	0	0	0	0	0
Cre01.g049300.t1.1	chromosome_1:6837510-6842234 (-)	681	0.40935	0	1	4	0	0	0	0	673	673	0.328	0.328	0	0	0	0	4	53	0.289	0.37	0	0	0	1	0	0	0	0	0	0	0	0
Cre01.g049350.t1.1	chromosome_1:6842295-6847994 (-)	137	0.368636	0	0	0	0	0	0	0	0	0	0	0	0	0	0	0	0	0	0	0	0	0	0	0	0	0	0	0	0	0	0	0
Cre01.g049400.t1.2	chromosome_1:6848095-6850712 (+)	136	0.325088	0	0	4	0	0	0	0	0	0	0	0	0	0	0	0	7	94	0.309	0.335	0	0	0	0	0	0	0	0	0	0	0	0
Cre01.g049450.t1.2	chromosome_1:6850719-6852914 (-)	214	0.412825	1	1	3	130	130	0.269	0.269	162	162	0.314	0.314	0	0	0	0	83	83	0.368	0.368	2	0.101	0.101	1	0.229	0.229	0	0	0	284	285	0
Cre01.g049500.t1.2	chromosome_1:6853369-6854952 (-)	56	0.39958	0	0	0	0	0	0	0	0	0	0	0	0	0	0	0	0	0	0	0	0	0	0	0	0	0	0	0	0	0	0	0
Cre01.g049550.t1.2	chromosome_1:6854999-6858154 (-)	23	0.357891	0	0	0	0	0	0	0	0	0	0	0	0	0	0	0	0	0	0	0	0	0	0	0	0	0	0	0	0	0	0	0
Cre01.g049600.t1.2	chromosome_1:6858209-6860964 (-)	112	0.408632	0	0	0	0	0	0	0	0	0	0	0	0	0	0	0	0	0	0	0	0	0	0	0	0	0	0	0	0	0	0	0
Cre01.g049650.t1.1	chromosome_1:6862606-6872864 (-)	130	0.420072	0	1	4	0	0	0	0	95	95	0.325	0.325	0	0	0	0	30	38	0.363	0.402	0	0	0	1	0.229	0.229	0	0	0	0	0	0
Cre01.g049750.t1.2	chromosome_1:6873295-6878288 (+)	384	0.44017	1	1	2	141	141	0.278	0.278	184	271	0.385	0.41	0	0	0	0	5	113	0.216	0.292	1	0.585	0.585	3	0.775	0.775	0	0	0	370	372	0
Cre01.g049826.t1.1	chromosome_1:6879928-6923528 (+)	660	0.393343	1	1	11	588	588	0.388	0.388	634	634	0.407	0.407	0	0	0	0	8	119	0.309	0.359	1	0.523	0.523	1	0.019	0.019	0	0	0	160	160	0
Cre01.g049900.t1.1	chromosome_1:6924508-6928437 (+)	443	0.342493	1	0	6	38	38	0.31	0.31	0	0	0	0	0	0	0	0	9	313	0.337	0.399	1	0.843	0.843	0	0	0	0	0	0	397	511	113.5
Cre01.g049950.t1.1	chromosome_1:6928626-6936822 (+)	165	0.387372	0	0	0	0	0	0	0	0	0	0	0	0	0	0	0	0	0	0	0	0	0	0	0	0	0	0	0	0	0	0	0
Cre01.g050000.t1.2	chromosome_1:6938547-6941887 (-)	54	0.383031	0	0	0	0	0	0	0	0	0	0	0	0	0	0	0	0	0	0	0	0	0	0	0	0	0	0	0	0	0	0	0
Cre01.g050050.t1.2	chromosome_1:6941942-6945857 (-)	117	0.389898	0	0	2	0	0	0	0	0	0	0	0	0	0	0	0	5	57	0.3	0.37	0	0	0	0	0	0	0	0	0	0	0	0
Cre01.g050100.t1.2	chromosome_1:6946001-6950914 (-)	26	0.404461	0	0	0	0	0	0	0	0	0	0	0	0	0	0	0	0	0	0	0	0	0	0	0	0	0	0	0	0	0	0	0
Cre01.g050150.t1.1	chromosome_1:6951055-6957310 (+)	301	0.349066	1	0	1	268	268	0.295	0.295	0	0	0	0	0	0	0	0	7	7	0.303	0.303	1	0.027	0.027	0	0	0	0	0	0	144	145	0
Cre01.g050200.t1.2	chromosome_1:6958612-6960907 (-)	165	0.338356	1	0	1	141	147	0.299	0.413	0	0	0	0	0	0	0	0	1	1	0.168	0.168	2	0.027	0.027	0	0	0	0	0	0	28.9	28.9	0
Cre01.g050300.t1.1	chromosome_1:6968038-6969259 (+)	428	0.380097	1	2	0	296	296	0.354	0.354	324	324	0.399	0.399	412	412	0.412	0.412	0	0	0	0	1	0.599	0.599	1	0.523	0.523	1	0.019	0.019	44.3	44.7	0
Cre01.g050316.t1.1	chromosome_1:6969308-6972453 (+)	218	0.381991	0	1	1	0	0	0	0	162	162	0.449	0.449	0	0	0	0	1	1	0.176	0.176	0	0	0	1	0.687	0.687	0	0	0	0	0	0
Cre01.g050316.t2.1	chromosome_1:6969308-6972453 (+)	269	0.381991	0	1	1	0	0	0	0	162	162	0.449	0.449	0	0	0	0	1	1	0.176	0.176	0	0	0	1	0.687	0.687	0	0	0	0	0	0
Cre01.g050350.t1.1	chromosome_1:6972962-6977057 (-)	564	0.373519	0	0	10	0	0	0	0	0	0	0	0	0	0	0	0	122	398	0.331	0.397	0	0	0	0	0	0	0	0	0	0	0	0
Cre01.g050400.t1.2	chromosome_1:6977168-6979351 (+)	110	0.379518	0	0	2	0	0	0	0	0	0	0	0	0	0	0	0	25	25	0.319	0.319	0	0	0	0	0	0	0	0	0	0	0	0
Cre01.g050400.t2.1	chromosome_1:6977168-6979351 (+)	356	0.373335	1	0	5	110	110	0.38	0.38	0	0	0	0	0	0	0	0	25	174	0.319	0.359	1	0.775	0.775	0	0	0	0	0	0	184	243	55.5
Cre01.g050451.t1.1	chromosome_1:6979552-6988217 (-)	396	0.322622	0	0	7	0	0	0	0	0	0	0	0	0	0	0	0	14	315	0.374	0.404	0	0	0	0	0	0	0	0	0	0	0	0
Cre01.g050500.t1.1	chromosome_1:6988428-6994456 (+)	101	0.345186	0	1	0	0	0	0	0	90	90	0.308	0.308	0	0	0	0	0	0	0	0	0	0	0	1	0.027	0.027	0	0	0	0	0	0
Cre01.g050550.t1.2	chromosome_1:6994689-6996007 (-)	162	0.435299	0	0	2	0	0	0	0	0	0	0	0	0	0	0	0	56	56	0.376	0.376	0	0	0	0	0	0	0	0	0	0	0	0
Cre01.g050600.t1.1	chromosome_1:6996432-7002327 (-)	215	0.366094	0	0	1	0	0	0	0	0	0	0	0	0	0	0	0	165	165	0.377	0.377	0	0	0	0	0	0	0	0	0	0	0	0
Cre01.g050608.t1.1	chromosome_1:7002370-7011655 (-)	213	0.337274	0	1	3	0	0	0	0	112	112	0.335	0.335	0	0	0	0	54	54	0.371	0.371	0	0	0	1	0.229	0.229	0	0	0	0	0	0
Cre01.g050608.t2.1	chromosome_1:7002370-7011655 (-)	213	0.337274	0	1	3	0	0	0	0	112	112	0.335	0.335	0	0	0	0	54	54	0.371	0.371	0	0	0	1	0.229	0.229	0	0	0	0	0	0
Cre01.g050616.t1.1	chromosome_1:7011710-7015505 (-)	518	0.376645	0	0	14	0	0	0	0	0	0	0	0	0	0	0	0	48	263	0.371	0.408	0	0	0	0	0	0	0	0	0	0	0	0
Cre01.g050624.t1.1	chromosome_1:7011710-7015525 (-)	248	0.350521	0	2	5	0	0	0	0	127	127	0.364	0.364	138	138	0.355	0.355	1	68	0.162	0.371	0	0	0	1	0.775	0.775	1	0.599	0.599	0	0	0
Cre01.g050624.t2.1	chromosome_1:7011710-7015525 (-)	317	0.388255	1	1	6	248	248	0.325	0.325	127	283	0.364	0.408	0	0	0	0	1	68	0.162	0.371	2	0.229	0.229	2	0.775	0.775	0	0	0	0	26.6	1
Cre01.g050650.t1.2	chromosome_1:7015846-7025077 (+)	224	0.332063	1	0	3	188	188	0.393	0.393	0	0	0	0	0	0	0	0	73	116	0.343	0.39	1	0.523	0.523	0	0	0	0	0	0	568	567	0
Cre01.g050700.t1.1	chromosome_1:7026656-7031017 (+)	206	0.418619	0	0	1	0	0	0	0	0	0	0	0	0	0	0	0	19	19	0.309	0.309	0	0	0	0	0	0	0	0	0	0	0	0
Cre01.g050700.t2.1	chromosome_1:7026656-7031017 (+)	206	0.418619	0	0	1	0	0	0	0	0	0	0	0	0	0	0	0	19	19	0.309	0.309	0	0	0	0	0	0	0	0	0	0	0	0
Cre01.g050750.t1.1	chromosome_1:7031066-7036531 (+)	423	0.386636	1	0	4	303	303	0.435	0.435	0	0	0	0	0	0	0	0	238	238	0.379	0.379	1	0.902	0.902	0	0	0	0	0	0	71.6	71.6	0
Cre01.g050800.t1.1	chromosome_1:7037126-7044497 (+)	140	0.377116	0	0	3	0	0	0	0	0	0	0	0	0	0	0	0	4	31	0.256	0.353	0	0	0	0	0	0	0	0	0	0	0	0
Cre01.g050850.t1.2	chromosome_1:7046335-7052187 (+)	258	0.408533	1	0	1	249	249	0.367	0.367	0	0	0	0	0	0	0	0	216	216	0.373	0.373	1	0	0	0	0	0	0	0	0	1665	1665	0
Cre01.g050850.t2.1	chromosome_1:7046335-7052187 (+)	258	0.408533	1	0	1	249	249	0.367	0.367	0	0	0	0	0	0	0	0	216	216	0.373	0.373	1	0	0	0	0	0	0	0	0	1671	1671	0
Cre01.g050900.t1.1	chromosome_1:7052326-7054967 (+)	352	0.345133	1	1	3	145	145	0.402	0.402	326	341	0.32	0.421	0	0	0	0	131	248	0.275	0.287	1	0.775	0.775	2	0.027	0.303	0	0	0	155	155	0
Cre01.g050950.t1.2	chromosome_1:7057409-7061075 (-)	246	0.447124	1	0	2	165	165	0.303	0.303	0	0	0	0	0	0	0	0	57	57	0.36	0.36	1	0.229	0.229	0	0	0	0	0	0	938	940	0.5
Cre01.g051000.t1.1	chromosome_1:7062109-7066026 (+)	95	0.379057	0	0	0	0	0	0	0	0	0	0	0	0	0	0	0	0	0	0	0	0	0	0	0	0	0	0	0	0	0	0	0
Cre01.g051050.t1.2	chromosome_1:7066456-7071310 (+)	113	0.416493	0	0	1	0	0	0	0	0	0	0	0	0	0	0	0	72	72	0.256	0.256	0	0	0	0	0	0	0	0	0	0	0	0
Cre01.g051100.t1.2	chromosome_1:7071856-7077573 (+)	284	0.425634	0	0	4	0	0	0	0	0	0	0	0	0	0	0	0	21	21	0.365	0.365	0	0	0	0	0	0	0	0	0	0	0	0
Cre01.g051137.t1.1	chromosome_1:7077646-7078437 (+)	120	0.37979	0	1	0	0	0	0	0	14	14	0.394	0.394	0	0	0	0	0	0	0	0	0	0	0	2	0.523	0.523	0	0	0	0	0	0
Cre01.g051174.t1.1	chromosome_1:7078516-7088297 (+)	707	0.409116	0	0	2	0	0	0	0	0	0	0	0	0	0	0	0	446	500	0.338	0.433	0	0	0	0	0	0	0	0	0	0	0	0
Cre01.g051211.t1.1	chromosome_1:7088526-7093788 (+)	69	0.391062	0	0	1	0	0	0	0	0	0	0	0	0	0	0	0	20	20	0.31	0.31	0	0	0	0	0	0	0	0	0	0	0	0
Cre01.g051250.t1.2	chromosome_1:7093795-7096710 (-)	115	0.423925	0	0	2	0	0	0	0	0	0	0	0	0	0	0	0	20	20	0.317	0.317	0	0	0	0	0	0	0	0	0	0	0	0
Cre01.g051300.t1.1	chromosome_1:7096816-7105697 (+)	222	0.420388	1	0	2	147	147	0.294	0.294	0	0	0	0	0	0	0	0	13	143	0.267	0.306	1	0.229	0.229	0	0	0	0	0	0	839	838	0
Cre01.g051350.t1.1	chromosome_1:7105700-7109825 (-)	78	0.384434	0	0	0	0	0	0	0	0	0	0	0	0	0	0	0	0	0	0	0	0	0	0	0	0	0	0	0	0	0	0	0
Cre01.g051400.t1.2	chromosome_1:7109946-7112877 (+)	112	0.374821	0	0	0	0	0	0	0	0	0	0	0	0	0	0	0	0	0	0	0	0	0	0	0	0	0	0	0	0	0	0	0
Cre01.g051400.t2.1	chromosome_1:7109946-7112877 (+)	301	0.312851	1	1	1	112	142	0.375	0.384	233	233	0.264	0.264	0	0	0	0	198	198	0.368	0.368	4	0.775	0.775	1	0.101	0.101	0	0	0	274	382	104
Cre01.g051450.t1.1	chromosome_1:7112968-7115155 (-)	251	0.393865	0	0	2	0	0	0	0	0	0	0	0	0	0	0	0	43	43	0.372	0.372	0	0	0	0	0	0	0	0	0	0	0	0
Cre01.g051450.t2.1	chromosome_1:7112968-7115155 (-)	285	0.40271	0	0	2	0	0	0	0	0	0	0	0	0	0	0	0	43	43	0.372	0.372	0	0	0	0	0	0	0	0	0	0	0	0
Cre01.g051466.t1.1	chromosome_1:7115256-7116794 (+)	444	0.367958	0	0	9	0	0	0	0	0	0	0	0	0	0	0	0	78	78	0.337	0.337	0	0	0	0	0	0	0	0	0	0	0	0
Cre01.g051482.t1.1	chromosome_1:7118126-7119547 (+)	368	0.347837	1	1	0	308	308	0.298	0.298	283	283	0.338	0.338	0	0	0	0	0	0	0	0	1	0.229	0.229	1	0.229	0.229	0	0	0	0	0	0
Cre01.g051500.t1.2	chromosome_1:7122680-7124615 (-)	65	0.444141	0	0	0	0	0	0	0	0	0	0	0	0	0	0	0	0	0	0	0	0	0	0	0	0	0	0	0	0	0	0	0
Cre01.g051550.t1.1	chromosome_1:7124716-7139845 (+)	102	0.359959	0	0	1	0	0	0	0	0	0	0	0	0	0	0	0	23	23	0.386	0.386	0	0	0	0	0	0	0	0	0	0	0	0
Cre01.g051625.t1.1	chromosome_1:7141726-7143951 (+)	138	0.356264	0	2	1	0	0	0	0	2	98	0.204	0.302	49	49	0.291	0.291	108	108	0.403	0.403	0	0	0	2	0.633	0.633	1	0.229	0.229	0	0	0
Cre01.g051700.t1.1	chromosome_1:7192701-7198230 (+)	225	0.364668	0	0	0	0	0	0	0	0	0	0	0	0	0	0	0	0	0	0	0	0	0	0	0	0	0	0	0	0	0	0	0
Cre01.g051700.t2.1	chromosome_1:7192701-7198230 (+)	225	0.364668	0	0	0	0	0	0	0	0	0	0	0	0	0	0	0	0	0	0	0	0	0	0	0	0	0	0	0	0	0	0	0
Cre01.g051750.t1.1	chromosome_1:7198411-7206255 (+)	422	0.380576	0	0	4	0	0	0	0	0	0	0	0	0	0	0	0	15	15	0.37	0.37	0	0	0	0	0	0	0	0	0	0	0	0
Cre01.g051750.t2.1	chromosome_1:7198411-7207232 (+)	422	0.380576	0	0	4	0	0	0	0	0	0	0	0	0	0	0	0	15	15	0.37	0.37	0	0	0	0	0	0	0	0	0	0	0	0
Cre01.g051800.t1.1	chromosome_1:7207255-7212170 (-)	126	0.406548	0	0	0	0	0	0	0	0	0	0	0	0	0	0	0	0	0	0	0	0	0	0	0	0	0	0	0	0	0	0	0
Cre01.g051850.t1.1	chromosome_1:7212427-7217720 (-)	547	0.385194	0	1	3	0	0	0	0	66	171	0.33	0.429	0	0	0	0	38	136	0.245	0.399	0	0	0	5	0.843	0.96	0	0	0	0	0	0
Cre01.g051875.t1.1	chromosome_1:7217851-7219662 (+)	100	0.463647	1	0	1	40	40	0.33	0.33	0	0	0	0	0	0	0	0	5	5	0.316	0.316	1	0.229	0.229	0	0	0	0	0	0	38.5	38.1	0
Cre01.g051900.t1.2	chromosome_1:7219711-7221792 (+)	359	0.445606	0	0	9	0	0	0	0	0	0	0	0	0	0	0	0	27	177	0.368	0.387	0	0	0	0	0	0	0	0	0	0	0	0
Cre01.g051950.t1.2	chromosome_1:7221795-7226310 (-)	221	0.319767	1	1	1	125	125	0.387	0.387	207	207	0.395	0.395	0	0	0	0	33	33	0.328	0.328	1	0.523	0.523	1	0.019	0.019	0	0	0	491	492	0
Cre01.g052000.t1.2	chromosome_1:7226441-7231202 (+)	54	0.397609	0	0	0	0	0	0	0	0	0	0	0	0	0	0	0	0	0	0	0	0	0	0	0	0	0	0	0	0	0	0	0
Cre01.g052050.t1.2	chromosome_1:7231251-7233554 (+)	198	0.341959	1	0	2	12	12	0.407	0.407	0	0	0	0	0	0	0	0	76	166	0.35	0.354	1	0.775	0.775	0	0	0	0	0	0	322	335	12.5
Cre01.g052100.t1.2	chromosome_1:7233589-7235618 (-)	56	0.367529	0	0	0	0	0	0	0	0	0	0	0	0	0	0	0	0	0	0	0	0	0	0	0	0	0	0	0	0	0	0	0
Cre01.g052150.t1.1	chromosome_1:7236155-7244350 (-)	119	0.400132	0	0	1	0	0	0	0	0	0	0	0	0	0	0	0	66	66	0.303	0.303	0	0	0	0	0	0	0	0	0	0	0	0
Cre01.g052200.t1.2	chromosome_1:7244398-7247168 (-)	92	0.367921	0	0	0	0	0	0	0	0	0	0	0	0	0	0	0	0	0	0	0	0	0	0	0	0	0	0	0	0	0	0	0
Cre01.g052250.t1.2	chromosome_1:7247281-7249117 (+)	149	0.326701	0	0	0	0	0	0	0	0	0	0	0	0	0	0	0	0	0	0	0	0	0	0	0	0	0	0	0	0	0	0	0
Cre01.g052300.t1.1	chromosome_1:7249341-7254427 (+)	249	0.321653	0	0	1	0	0	0	0	0	0	0	0	0	0	0	0	8	8	0.385	0.385	0	0	0	0	0	0	0	0	0	0	0	0
Cre01.g052350.t1.1	chromosome_1:7255111-7256678 (+)	218	0.408266	0	0	2	0	0	0	0	0	0	0	0	0	0	0	0	121	121	0.347	0.347	0	0	0	0	0	0	0	0	0	0	0	0
Cre01.g052400.t1.2	chromosome_1:7256891-7258862 (+)	108	0.406742	1	0	1	28	28	0.32	0.32	0	0	0	0	0	0	0	0	28	28	0.32	0.32	1	0	0	0	0	0	0	0	0	219	219	0
Cre01.g052450.t1.1	chromosome_1:7258865-7266710 (-)	31	0.407321	0	0	1	0	0	0	0	0	0	0	0	0	0	0	0	20	20	0.312	0.312	0	0	0	0	0	0	0	0	0	0	0	0
Cre01.g052500.t1.1	chromosome_1:7267855-7275060 (-)	108	0.394547	1	0	3	66	66	0.285	0.285	0	0	0	0	0	0	0	0	33	33	0.324	0.324	1	0.101	0.101	0	0	0	0	0	0	0	0	0
Cre01.g052550.t1.1	chromosome_1:7275981-7282546 (+)	456	0.347271	0	1	7	0	0	0	0	212	386	0.373	0.373	0	0	0	0	132	194	0.319	0.382	0	0	0	5	0.775	0.775	0	0	0	0	0	0
Cre01.g052601.t1.1	chromosome_1:7282641-7292962 (+)	361	0.305099	0	1	0	0	0	0	0	161	194	0.354	0.368	0	0	0	0	0	0	0	0	0	0	0	3	0.599	0.775	0	0	0	0	0	0
Cre01.g052650.t1.1	chromosome_1:7292965-7310550 (-)	197	0.400087	1	1	0	176	176	0.407	0.407	186	186	0.419	0.419	0	0	0	0	0	0	0	0	1	0.019	0.019	1	0.019	0.019	0	0	0	626	626	0
Cre01.g052750.t1.1	chromosome_1:7311841-7342424 (+)	94	0.393534	0	0	1	0	0	0	0	0	0	0	0	0	0	0	0	49	49	0.364	0.364	0	0	0	0	0	0	0	0	0	0	0	0
Cre01.g052800.t1.1	chromosome_1:7342585-7351700 (-)	222	0.37308	0	0	6	0	0	0	0	0	0	0	0	0	0	0	0	52	52	0.321	0.321	0	0	0	0	0	0	0	0	0	0	0	0
Cre01.g052800.t2.1	chromosome_1:7342585-7350200 (-)	273	0.299826	0	2	1	0	0	0	0	148	148	0.294	0.294	266	266	0.269	0.269	45	45	0.403	0.403	0	0	0	1	0.599	0.599	1	0	0	0	0	0
Cre01.g052850.t1.1	chromosome_1:7356808-7367075 (+)	383	0.449903	0	1	2	0	0	0	0	267	267	0.412	0.412	0	0	0	0	124	124	0.351	0.351	0	0	0	3	0.775	0.775	0	0	0	0	0	0
Cre01.g052950.t1.1	chromosome_1:7367328-7373639 (+)	446	0.412132	0	1	6	0	0	0	0	321	339	0.336	0.417	0	0	0	0	87	87	0.398	0.398	0	0	0	3	0.599	0.599	0	0	0	0	0	0
Cre01.g053000.t1.2	chromosome_1:7373686-7379583 (+)	116	0.377678	0	0	0	0	0	0	0	0	0	0	0	0	0	0	0	0	0	0	0	0	0	0	0	0	0	0	0	0	0	0	0
Cre01.g053050.t1.2	chromosome_1:7379638-7381749 (+)	313	0.412332	0	0	8	0	0	0	0	0	0	0	0	0	0	0	0	2	91	0.256	0.373	0	0	0	0	0	0	0	0	0	0	0	0
Cre01.g053100.t1.1	chromosome_1:7381798-7386950 (+)	715	0.373251	0	1	10	0	0	0	0	701	701	0.429	0.429	0	0	0	0	5	472	0.249	0.394	0	0	0	1	0.303	0.303	0	0	0	0	0	0
Cre01.g053150.t1.2	chromosome_1:7388167-7394161 (+)	259	0.318425	1	0	0	106	106	0.405	0.405	0	0	0	0	0	0	0	0	0	0	0	0	2	0.775	0.775	0	0	0	0	0	0	938	939	0
Cre01.g053150.t2.1	chromosome_1:7388167-7394161 (+)	259	0.318425	1	0	0	106	106	0.405	0.405	0	0	0	0	0	0	0	0	0	0	0	0	2	0.775	0.775	0	0	0	0	0	0	945	944	0
Cre01.g053200.t1.1	chromosome_1:7394255-7401077 (-)	455	0.341718	1	1	8	383	383	0.379	0.379	444	450	0.299	0.335	0	0	0	0	56	417	0.369	0.394	1	0.523	0.523	2	0.027	0.027	0	0	0	313	313	0
Cre01.g053250.t1.1	chromosome_1:7401241-7418187 (-)	95	0.338089	0	1	0	0	0	0	0	42	42	0.377	0.377	0	0	0	0	0	0	0	0	0	0	0	3	0.523	0.523	0	0	0	0	0	0
Cre01.g053288.t1.2	chromosome_1:7418242-7422877 (-)	143	0.41094	0	0	1	0	0	0	0	0	0	0	0	0	0	0	0	110	110	0.274	0.274	0	0	0	0	0	0	0	0	0	0	0	0
Cre01.g053288.t2.1	chromosome_1:7418242-7422877 (-)	143	0.41094	0	0	1	0	0	0	0	0	0	0	0	0	0	0	0	110	110	0.274	0.274	0	0	0	0	0	0	0	0	0	0	0	0
Cre01.g053300.t1.1	chromosome_1:7423018-7427549 (+)	33	0.427291	0	0	0	0	0	0	0	0	0	0	0	0	0	0	0	0	0	0	0	0	0	0	0	0	0	0	0	0	0	0	0
Cre01.g053350.t1.1	chromosome_1:7427722-7430827 (-)	55	0.468159	1	0	0	46	46	0.461	0.461	0	0	0	0	0	0	0	0	0	0	0	0	1	0	0	0	0	0	0	0	0	0	0	0
Cre01.g053360.t1.2	chromosome_1:7430912-7437377 (-)	33	0.336964	0	0	0	0	0	0	0	0	0	0	0	0	0	0	0	0	0	0	0	0	0	0	0	0	0	0	0	0	0	0	0
Cre01.g053450.t1.1	chromosome_1:7441258-7454647 (-)	300	0.414411	0	0	2	0	0	0	0	0	0	0	0	0	0	0	0	30	30	0.443	0.443	0	0	0	0	0	0	0	0	0	0	0	0
Cre01.g053500.t1.1	chromosome_1:7454815-7457897 (+)	121	0.392692	0	0	1	0	0	0	0	0	0	0	0	0	0	0	0	2	2	0.197	0.197	0	0	0	0	0	0	0	0	0	0	0	0
Cre01.g053550.t1.1	chromosome_1:7457902-7463777 (-)	242	0.460981	1	1	2	149	149	0.4	0.4	207	207	0.386	0.386	0	0	0	0	69	69	0.335	0.335	1	0.523	0.523	1	0.523	0.523	0	0	0	101	418	316.5
Cre01.g053600.t1.2	chromosome_1:7463873-7465649 (+)	309	0.368481	1	1	3	42	174	0.304	0.344	217	217	0.396	0.396	0	0	0	0	76	160	0.347	0.354	4	0.599	0.599	1	0.523	0.523	0	0	0	164	186	20
Cre01.g053700.t1.1	chromosome_1:7470228-7480549 (+)	791	0.344095	0	0	9	0	0	0	0	0	0	0	0	0	0	0	0	50	478	0.352	0.414	0	0	0	0	0	0	0	0	0	0	0	0
Cre01.g053750.t1.2	chromosome_1:7480643-7483527 (-)	72	0.404185	0	0	0	0	0	0	0	0	0	0	0	0	0	0	0	0	0	0	0	0	0	0	0	0	0	0	0	0	0	0	0
Cre01.g053800.t1.1	chromosome_1:7483628-7486114 (+)	141	0.365083	0	0	2	0	0	0	0	0	0	0	0	0	0	0	0	22	37	0.317	0.394	0	0	0	0	0	0	0	0	0	0	0	0
Cre01.g053850.t1.2	chromosome_1:7486953-7491997 (-)	190	0.303747	0	1	2	0	0	0	0	144	144	0.329	0.329	0	0	0	0	29	40	0.364	0.38	0	0	0	1	0.229	0.229	0	0	0	0	0	0
Cre01.g053900.t1.1	chromosome_1:7492168-7497679 (+)	213	0.413137	0	0	2	0	0	0	0	0	0	0	0	0	0	0	0	84	109	0.354	0.354	0	0	0	0	0	0	0	0	0	0	0	0
Cre01.g053950.t1.1	chromosome_1:7497778-7503749 (+)	349	0.365856	1	1	0	112	112	0.386	0.386	284	284	0.344	0.344	0	0	0	0	0	0	0	0	1	0.775	0.775	1	0.229	0.229	0	0	0	463	464	0
Cre01.g054000.t1.2	chromosome_1:7503809-7507987 (-)	244	0.388896	0	0	1	0	0	0	0	0	0	0	0	0	0	0	0	112	112	0.273	0.273	0	0	0	0	0	0	0	0	0	0	0	0
Cre01.g054050.t1.2	chromosome_1:7508088-7510723 (+)	70	0.398938	0	0	0	0	0	0	0	0	0	0	0	0	0	0	0	0	0	0	0	0	0	0	0	0	0	0	0	0	0	0	0
Cre01.g054100.t1.1	chromosome_1:7510902-7517437 (-)	96	0.454836	0	0	0	0	0	0	0	0	0	0	0	0	0	0	0	0	0	0	0	0	0	0	0	0	0	0	0	0	0	0	0
Cre01.g054150.t1.2	chromosome_1:7517530-7524552 (+)	152	0.318947	1	0	0	95	95	0.368	0.368	0	0	0	0	0	0	0	0	0	0	0	0	1	0.523	0.523	0	0	0	0	0	0	716	716	0
Cre01.g054200.t1.2	chromosome_1:7525878-7527389 (+)	252	0.387125	0	0	0	0	0	0	0	0	0	0	0	0	0	0	0	0	0	0	0	0	0	0	0	0	0	0	0	0	0	0	0
Cre01.g054250.t1.2	chromosome_1:7527783-7534487 (-)	81	0.384488	0	0	0	0	0	0	0	0	0	0	0	0	0	0	0	0	0	0	0	0	0	0	0	0	0	0	0	0	0	0	0
Cre01.g054300.t1.1	chromosome_1:7535792-7542651 (+)	123	0.436052	0	1	1	0	0	0	0	97	97	0.278	0.278	0	0	0	0	47	47	0.437	0.437	0	0	0	1	0	0	0	0	0	0	0	0
Cre01.g054350.t1.1	chromosome_1:7542892-7543803 (+)	426	0.424523	0	0	6	0	0	0	0	0	0	0	0	0	0	0	0	115	328	0.373	0.406	0	0	0	0	0	0	0	0	0	0	0	0
Cre01.g054400.t1.1	chromosome_1:7544533-7547042 (+)	204	0.353164	1	0	3	21	21	0.397	0.397	0	0	0	0	0	0	0	0	80	178	0.339	0.344	1	0.775	0.775	0	0	0	0	0	0	0	0	-28.5
Cre01.g054433.t1.1	chromosome_1:7547066-7554271 (-)	230	0.382491	0	0	0	0	0	0	0	0	0	0	0	0	0	0	0	0	0	0	0	0	0	0	0	0	0	0	0	0	0	0	0
Cre01.g054433.t2.1	chromosome_1:7549796-7554271 (-)	230	0.382491	0	0	0	0	0	0	0	0	0	0	0	0	0	0	0	0	0	0	0	0	0	0	0	0	0	0	0	0	0	0	0
Cre01.g054500.t1.2	chromosome_1:7555078-7562841 (-)	247	0.398565	0	0	3	0	0	0	0	0	0	0	0	0	0	0	0	54	62	0.329	0.394	0	0	0	0	0	0	0	0	0	0	0	0
Cre01.g054550.t1.2	chromosome_1:7563446-7568361 (-)	91	0.310637	0	0	0	0	0	0	0	0	0	0	0	0	0	0	0	0	0	0	0	0	0	0	0	0	0	0	0	0	0	0	0
Cre01.g054600.t1.1	chromosome_1:7568502-7572953 (+)	356	0.292703	1	1	3	320	320	0.377	0.377	154	154	0.367	0.367	0	0	0	0	14	14	0.377	0.377	1	0.523	0.523	1	0.775	0.775	0	0	0	304	304	0
Cre01.g054650.t1.1	chromosome_1:7572956-7576721 (-)	293	0.430797	0	0	8	0	0	0	0	0	0	0	0	0	0	0	0	8	58	0.249	0.348	0	0	0	0	0	0	0	0	0	0	0	0
Cre01.g054700.t1.2	chromosome_1:7576962-7580363 (+)	146	0.374641	0	0	0	0	0	0	0	0	0	0	0	0	0	0	0	0	0	0	0	0	0	0	0	0	0	0	0	0	0	0	0
Cre01.g054750.t1.2	chromosome_1:7580442-7583593 (+)	126	0.352872	1	0	0	93	93	0.392	0.392	0	0	0	0	0	0	0	0	0	0	0	0	2	0.019	0.027	0	0	0	0	0	0	86.3	86.3	0
Cre01.g054800.t1.2	chromosome_1:7585526-7599331 (-)	231	0.371487	0	0	3	0	0	0	0	0	0	0	0	0	0	0	0	4	13	0.273	0.363	0	0	0	0	0	0	0	0	0	0	0	0
Cre01.g054850.t1.2	chromosome_1:7600264-7602491 (-)	63	0.433383	0	0	0	0	0	0	0	0	0	0	0	0	0	0	0	0	0	0	0	0	0	0	0	0	0	0	0	0	0	0	0
Cre01.g054900.t1.2	chromosome_1:7602622-7610725 (+)	335	0.35831	1	1	2	119	119	0.384	0.384	267	267	0.374	0.374	0	0	0	0	219	231	0.331	0.412	1	0.775	0.775	1	0.523	0.523	0	0	0	370	427	55.5
Cre01.g054950.t1.2	chromosome_1:7611032-7617093 (+)	291	0.394573	1	1	1	156	177	0.352	0.423	194	194	0.402	0.402	0	0	0	0	66	66	0.355	0.355	2	0.599	0.902	1	0.523	0.523	0	0	0	148	184	35
Cre01.g055000.t1.1	chromosome_1:7617202-7620859 (+)	300	0.429937	0	0	1	0	0	0	0	0	0	0	0	0	0	0	0	62	62	0.293	0.293	0	0	0	0	0	0	0	0	0	0	0	0
Cre01.g055050.t1.2	chromosome_1:7620866-7623451 (-)	126	0.392911	0	0	1	0	0	0	0	0	0	0	0	0	0	0	0	104	104	0.258	0.258	0	0	0	0	0	0	0	0	0	0	0	0
Cre01.g055100.t1.1	chromosome_1:7623740-7626289 (+)	190	0.426523	0	0	0	0	0	0	0	0	0	0	0	0	0	0	0	0	0	0	0	0	0	0	0	0	0	0	0	0	0	0	0
Cre01.g055151.t1.1	chromosome_1:7626316-7629431 (-)	67	0.30618	0	0	0	0	0	0	0	0	0	0	0	0	0	0	0	0	0	0	0	0	0	0	0	0	0	0	0	0	0	0	0
Cre01.g055200.t1.2	chromosome_1:7629497-7632111 (-)	287	0.438679	0	0	2	0	0	0	0	0	0	0	0	0	0	0	0	23	23	0.314	0.314	0	0	0	0	0	0	0	0	0	0	0	0
Cre01.g055250.t1.2	chromosome_1:7633244-7636311 (-)	408	0.370039	0	1	5	0	0	0	0	380	380	0.294	0.294	0	0	0	0	9	247	0.301	0.384	0	0	0	1	0.027	0.027	0	0	0	0	0	0
Cre01.g055300.t1.1	chromosome_1:7636412-7638073 (+)	238	0.37963	0	0	2	0	0	0	0	0	0	0	0	0	0	0	0	57	152	0.324	0.343	0	0	0	0	0	0	0	0	0	0	0	0
Cre01.g055316.t1.1	chromosome_1:7638122-7641933 (+)	114	0.385701	1	1	0	90	90	0.346	0.346	100	100	0.368	0.368	0	0	0	0	0	0	0	0	1	0.027	0.027	1	0.019	0.019	0	0	0	55.5	55.5	0
Cre01.g055316.t2.1	chromosome_1:7638122-7641193 (+)	114	0.385701	1	1	0	90	90	0.346	0.346	100	100	0.368	0.368	0	0	0	0	0	0	0	0	1	0.027	0.027	1	0.019	0.019	0	0	0	55.5	55.5	0
Cre01.g055350.t1.2	chromosome_1:7641992-7651533 (+)	147	0.327376	0	0	0	0	0	0	0	0	0	0	0	0	0	0	0	0	0	0	0	0	0	0	0	0	0	0	0	0	0	0	0
Cre01.g055400.t1.2	chromosome_1:7651956-7656431 (-)	116	0.454715	0	0	0	0	0	0	0	0	0	0	0	0	0	0	0	0	0	0	0	0	0	0	0	0	0	0	0	0	0	0	0
Cre01.g055404.t1.1	chromosome_1:7656592-7657913 (+)	143	0.356507	1	0	1	29	29	0.374	0.374	0	0	0	0	0	0	0	0	105	105	0.325	0.325	1	0.775	0.775	0	0	0	0	0	0	0	0	0
Cre01.g055408.t1.1	chromosome_1:7657922-7667101 (-)	136	0.36403	0	0	0	0	0	0	0	0	0	0	0	0	0	0	0	0	0	0	0	0	0	0	0	0	0	0	0	0	0	0	0
Cre01.g055412.t1.1	chromosome_1:7667214-7669721 (-)	190	0.377408	0	0	0	0	0	0	0	0	0	0	0	0	0	0	0	0	0	0	0	0	0	0	0	0	0	0	0	0	0	0	0
Cre01.g055416.t1.1	chromosome_1:7669822-7672258 (+)	389	0.340046	1	1	0	275	275	0.408	0.408	309	309	0.361	0.361	0	0	0	0	0	0	0	0	1	0.775	0.775	1	0.523	0.523	0	0	0	207	266	59
Cre01.g055420.t1.1	chromosome_1:7672442-7676373 (+)	276	0.410296	0	0	1	0	0	0	0	0	0	0	0	0	0	0	0	210	210	0.374	0.374	0	0	0	0	0	0	0	0	0	0	0	0
Cre01.g055424.t1.1	chromosome_1:7676522-7679623 (+)	51	0.434923	0	0	1	0	0	0	0	0	0	0	0	0	0	0	0	2	2	0.147	0.147	0	0	0	0	0	0	0	0	0	0	0	0
Cre01.g055428.t1.1	chromosome_1:7679930-7683441 (-)	339	0.340356	1	1	5	177	177	0.41	0.41	257	326	0.327	0.357	0	0	0	0	21	271	0.23	0.399	1	0.775	0.775	2	0.229	0.229	0	0	0	352	373	20
Cre01.g055432.t1.1	chromosome_1:7683572-7693253 (+)	248	0.351591	0	0	1	0	0	0	0	0	0	0	0	0	0	0	0	187	187	0.412	0.412	0	0	0	0	0	0	0	0	0	0	0	0
Cre01.g055436.t1.1	chromosome_1:7694086-7696231 (-)	250	0.31785	0	0	0	0	0	0	0	0	0	0	0	0	0	0	0	0	0	0	0	0	0	0	0	0	0	0	0	0	0	0	0
Cre01.g055440.t1.1	chromosome_1:7696382-7700573 (+)	684	0.317552	1	1	3	372	372	0.393	0.393	607	607	0.312	0.312	0	0	0	0	48	556	0.346	0.38	1	0.775	0.775	1	0.229	0.229	0	0	0	193	194	0
Cre01.g055444.t1.1	chromosome_1:7700647-7703091 (-)	353	0.378905	0	0	0	0	0	0	0	0	0	0	0	0	0	0	0	0	0	0	0	0	0	0	0	0	0	0	0	0	0	0	0
Cre01.g055448.t1.1	chromosome_1:7703166-7705141 (-)	663	0.380004	0	0	7	0	0	0	0	0	0	0	0	0	0	0	0	9	415	0.381	0.415	0	0	0	0	0	0	0	0	0	0	0	0
Cre01.g055453.t1.1	chromosome_1:7705290-7711082 (+)	92	0.38013	0	0	0	0	0	0	0	0	0	0	0	0	0	0	0	0	0	0	0	0	0	0	0	0	0	0	0	0	0	0	0
Cre01.g055457.t1.1	chromosome_1:7711086-7714001 (-)	101	0.372287	0	0	0	0	0	0	0	0	0	0	0	0	0	0	0	0	0	0	0	0	0	0	0	0	0	0	0	0	0	0	0
Cre01.g055457.t2.1	chromosome_1:7711086-7714001 (-)	101	0.372287	0	0	0	0	0	0	0	0	0	0	0	0	0	0	0	0	0	0	0	0	0	0	0	0	0	0	0	0	0	0	0
Cre01.g055461.t1.1	chromosome_1:7714177-7717001 (-)	30	0.377452	0	1	0	0	0	0	0	5	5	0.267	0.267	0	0	0	0	0	0	0	0	0	0	0	1	0	0	0	0	0	0	0	0
Cre01.g055465.t1.1	chromosome_1:7719445-7724150 (-)	215	0.335747	0	0	0	0	0	0	0	0	0	0	0	0	0	0	0	0	0	0	0	0	0	0	0	0	0	0	0	0	0	0	0
Cre01.g055469.t1.1	chromosome_1:7724251-7729832 (+)	633	0.364941	0	0	7	0	0	0	0	0	0	0	0	0	0	0	0	66	365	0.292	0.408	0	0	0	0	0	0	0	0	0	0	0	0
Cre01.g055473.t1.1	chromosome_1:7730001-7739042 (+)	183	0.367644	0	1	0	0	0	0	0	14	14	0.307	0.307	0	0	0	0	0	0	0	0	0	0	0	1	0.599	0.599	0	0	0	0	0	0
Cre01.g055477.t1.1	chromosome_1:7739115-7742696 (-)	28	0.413456	1	0	0	7	7	0.382	0.382	0	0	0	0	0	0	0	0	0	0	0	0	1	0.019	0.019	0	0	0	0	0	0	77	77	0
Cre01.g055500.t1.1	chromosome_1:7764436-7770910 (-)	512	0.414749	1	1	5	272	272	0.349	0.349	495	495	0.4	0.4	0	0	0	0	72	357	0.325	0.382	1	0.599	0.599	1	0.019	0.019	0	0	0	138	138	0
Cre01.g055550.t1.2	chromosome_1:7783858-7787774 (-)	196	0.399896	0	0	0	0	0	0	0	0	0	0	0	0	0	0	0	0	0	0	0	0	0	0	0	0	0	0	0	0	0	0	0
Cre01.g055600.t1.1	chromosome_1:7787881-7804142 (+)	196	0.44919	0	0	4	0	0	0	0	0	0	0	0	0	0	0	0	60	157	0.313	0.378	0	0	0	0	0	0	0	0	0	0	0	0
Cre01.g055966.t1.1	chromosome_1:7804241-7814032 (+)	97	0.328528	1	0	0	58	58	0.355	0.355	0	0	0	0	0	0	0	0	0	0	0	0	1	0.229	0.229	0	0	0	0	0	0	218	218	0
Cre01.g056331.t1.1	chromosome_1:7814037-7816550 (-)	235	0.402323	1	0	0	124	124	0.386	0.386	0	0	0	0	0	0	0	0	0	0	0	0	1	0.775	0.775	0	0	0	0	0	0	273	274	0
Cre01.g056696.t1.1	chromosome_1:7816685-7823070 (-)	398	0.300553	0	0	3	0	0	0	0	0	0	0	0	0	0	0	0	130	341	0.3	0.354	0	0	0	0	0	0	0	0	0	0	0	0
Cre01.g056696.t2.1	chromosome_1:7816685-7823070 (-)	398	0.300553	0	0	3	0	0	0	0	0	0	0	0	0	0	0	0	130	341	0.3	0.354	0	0	0	0	0	0	0	0	0	0	0	0
Cre01.g057061.t1.1	chromosome_1:7823221-7828602 (+)	105	0.352326	0	0	1	0	0	0	0	0	0	0	0	0	0	0	0	23	23	0.323	0.323	0	0	0	0	0	0	0	0	0	0	0	0
Cre01.g057426.t1.1	chromosome_1:7829361-7831492 (+)	537	0.378582	1	1	5	348	384	0.305	0.367	421	421	0.355	0.355	0	0	0	0	2	144	0.185	0.418	2	0.599	0.775	1	0.599	0.599	0	0	0	0	0	0
Cre01.g057791.t1.1	chromosome_1:7831659-7836400 (-)	248	0.379917	0	0	6	0	0	0	0	0	0	0	0	0	0	0	0	22	126	0.303	0.345	0	0	0	0	0	0	0	0	0	0	0	0
Cre01.g058156.t1.1	chromosome_1:7838261-7839852 (+)	188	0.333555	0	1	0	0	0	0	0	73	73	0.386	0.386	0	0	0	0	0	0	0	0	0	0	0	1	0.775	0.775	0	0	0	0	0	0
Cre01.g058521.t1.1	chromosome_1:7840560-7847420 (-)	117	0.376455	0	0	2	0	0	0	0	0	0	0	0	0	0	0	0	15	41	0.293	0.415	0	0	0	0	0	0	0	0	0	0	0	0
Cre01.g058886.t1.1	chromosome_1:7847521-7852952 (+)	243	0.395608	0	0	0	0	0	0	0	0	0	0	0	0	0	0	0	0	0	0	0	0	0	0	0	0	0	0	0	0	0	0	0
Cre01.g059252.t1.1	chromosome_1:7853011-7857412 (+)	162	0.297032	0	0	2	0	0	0	0	0	0	0	0	0	0	0	0	97	124	0.261	0.312	0	0	0	0	0	0	0	0	0	0	0	0
Cre01.g059617.t1.1	chromosome_1:7857471-7862202 (+)	331	0.415315	1	1	2	289	289	0.34	0.34	306	306	0.365	0.365	0	0	0	0	99	162	0.251	0.297	2	0.229	0.229	1	0.019	0.019	0	0	0	0	0	0
Cre01.g059982.t1.1	chromosome_1:7862281-7867072 (+)	159	0.297032	0	0	1	0	0	0	0	0	0	0	0	0	0	0	0	91	91	0.255	0.255	0	0	0	0	0	0	0	0	0	0	0	0
Cre01.g060347.t1.1	chromosome_1:7867151-7871532 (+)	260	0.301432	0	0	2	0	0	0	0	0	0	0	0	0	0	0	0	96	159	0.265	0.297	0	0	0	0	0	0	0	0	0	0	0	0
Cre01.g060712.t1.1	chromosome_1:7871581-7873902 (+)	30	0.463044	0	0	0	0	0	0	0	0	0	0	0	0	0	0	0	0	0	0	0	0	0	0	0	0	0	0	0	0	0	0	0
Cre01.g061077.t1.1	chromosome_1:7874571-7878454 (+)	235	0.436164	0	0	1	0	0	0	0	0	0	0	0	0	0	0	0	76	76	0.297	0.297	0	0	0	0	0	0	0	0	0	0	0	0
Cre01.g061442.t1.1	chromosome_1:7879079-7881180 (-)	275	0.437287	0	0	3	0	0	0	0	0	0	0	0	0	0	0	0	11	11	0.296	0.296	0	0	0	0	0	0	0	0	0	0	0	0
Cre01.g061807.t1.1	chromosome_1:7881273-7884412 (+)	147	0.431994	0	0	0	0	0	0	0	0	0	0	0	0	0	0	0	0	0	0	0	0	0	0	0	0	0	0	0	0	0	0	0
Cre01.g062172.t1.1	chromosome_1:7884521-7885332 (+)	111	0.441928	0	0	0	0	0	0	0	0	0	0	0	0	0	0	0	0	0	0	0	0	0	0	0	0	0	0	0	0	0	0	0
Cre01.g062537.t1.1	chromosome_1:7885355-7887040 (-)	113	0.409876	0	0	0	0	0	0	0	0	0	0	0	0	0	0	0	0	0	0	0	0	0	0	0	0	0	0	0	0	0	0	0
Cre01.g062902.t1.1	chromosome_1:7888039-7890983 (-)	261	0.446252	0	0	0	0	0	0	0	0	0	0	0	0	0	0	0	0	0	0	0	0	0	0	0	0	0	0	0	0	0	0	0
Cre01.g063267.t1.1	chromosome_1:7891077-7896508 (+)	74	0.32543	0	0	0	0	0	0	0	0	0	0	0	0	0	0	0	0	0	0	0	0	0	0	0	0	0	0	0	0	0	0	0
Cre01.g063632.t1.1	chromosome_1:7896511-7900936 (-)	219	0.40231	1	0	0	15	15	0.335	0.335	0	0	0	0	0	0	0	0	0	0	0	0	1	0.599	0.599	0	0	0	0	0	0	223	223	0
Cre01.g063997.t1.1	chromosome_1:7901087-7907704 (+)	94	0.354254	0	0	1	0	0	0	0	0	0	0	0	0	0	0	0	62	62	0.37	0.37	0	0	0	0	0	0	0	0	0	0	0	0
Cre01.g063997.t2.1	chromosome_1:7901087-7907704 (+)	94	0.354254	0	0	1	0	0	0	0	0	0	0	0	0	0	0	0	62	62	0.37	0.37	0	0	0	0	0	0	0	0	0	0	0	0
Cre01.g064362.t1.1	chromosome_1:7908147-7920725 (+)	431	0.366258	0	2	5	0	0	0	0	397	397	0.266	0.266	408	408	0.321	0.321	14	14	0.369	0.369	0	0	0	1	0.101	0.101	1	0.027	0.027	0	0	0
Cre01.g064727.t1.1	chromosome_1:7921527-7932387 (+)	669	0.312642	1	0	9	372	570	0.309	0.397	0	0	0	0	0	0	0	0	29	427	0.285	0.374	4	0.599	0.775	0	0	0	0	0	0	358	358	0
Cre01.g065092.t1.1	chromosome_1:7932907-7933718 (+)	106	0.434289	0	0	1	0	0	0	0	0	0	0	0	0	0	0	0	39	39	0.337	0.337	0	0	0	0	0	0	0	0	0	0	0	0
Cre01.g065457.t1.1	chromosome_1:7933787-7936928 (+)	147	0.418695	1	0	0	105	105	0.262	0.262	0	0	0	0	0	0	0	0	0	0	0	0	1	0.101	0.101	0	0	0	0	0	0	70.9	71.2	0
Cre01.g065822.t1.1	chromosome_1:7937777-7945698 (+)	230	0.399904	0	0	1	0	0	0	0	0	0	0	0	0	0	0	0	193	193	0.355	0.355	0	0	0	0	0	0	0	0	0	0	0	0
Cre01.g066187.t1.1	chromosome_1:7945877-7949992 (+)	131	0.399914	0	0	0	0	0	0	0	0	0	0	0	0	0	0	0	0	0	0	0	0	0	0	0	0	0	0	0	0	0	0	0
Cre01.g066552.t1.1	chromosome_1:7950137-7953206 (-)	548	0.38594	1	0	7	401	401	0.307	0.307	0	0	0	0	0	0	0	0	17	130	0.329	0.349	1	0.599	0.599	0	0	0	0	0	0	195	195	0
Cre01.g066917.t1.1	chromosome_1:7954526-7956348 (-)	26	0.456136	0	0	0	0	0	0	0	0	0	0	0	0	0	0	0	0	0	0	0	0	0	0	0	0	0	0	0	0	0	0	0
Cre01.g067282.t1.1	chromosome_1:7957465-7961476 (-)	94	0.468109	0	0	0	0	0	0	0	0	0	0	0	0	0	0	0	0	0	0	0	0	0	0	0	0	0	0	0	0	0	0	0
Cre01.g067647.t1.1	chromosome_1:7960687-7962712 (+)	30	0.434399	0	0	0	0	0	0	0	0	0	0	0	0	0	0	0	0	0	0	0	0	0	0	0	0	0	0	0	0	0	0	0
Cre01.g068012.t1.1	chromosome_1:7964897-7970623 (+)	291	0.413597	0	0	6	0	0	0	0	0	0	0	0	0	0	0	0	110	201	0.325	0.382	0	0	0	0	0	0	0	0	0	0	0	0
Cre01.g068377.t1.1	chromosome_1:7970697-7975933 (+)	77	0.460617	0	0	1	0	0	0	0	0	0	0	0	0	0	0	0	5	5	0.309	0.309	0	0	0	0	0	0	0	0	0	0	0	0
Cre01.g068742.t1.1	chromosome_1:7975997-7981480 (+)	49	0.401535	0	1	0	0	0	0	0	44	44	0.317	0.317	0	0	0	0	0	0	0	0	0	0	0	1	0	0	0	0	0	0	0	0
Cre01.g069107.t1.1	chromosome_1:7987241-7988416 (-)	144	0.314059	0	0	0	0	0	0	0	0	0	0	0	0	0	0	0	0	0	0	0	0	0	0	0	0	0	0	0	0	0	0	0
Cre01.g069472.t1.1	chromosome_1:7988517-7994478 (+)	197	0.35738	1	1	0	134	134	0.441	0.441	166	166	0.404	0.404	0	0	0	0	0	0	0	0	1	0.687	0.687	1	0.019	0.019	0	0	0	615	615	0
Cre01.g069837.t1.1	chromosome_1:7994482-8001216 (-)	304	0.367599	0	1	3	0	0	0	0	222	222	0.286	0.286	0	0	0	0	3	160	0.188	0.362	0	0	0	1	0.101	0.101	0	0	0	0	0	0
Cre01.g070202.t1.1	chromosome_1:8001317-8003688 (+)	158	0.388082	1	0	1	53	53	0.415	0.415	0	0	0	0	0	0	0	0	42	42	0.387	0.387	2	0.523	0.523	0	0	0	0	0	0	254	256	0.5
Cre01.g070567.t1.1	chromosome_1:8003705-8007306 (-)	154	0.348422	0	0	0	0	0	0	0	0	0	0	0	0	0	0	0	0	0	0	0	0	0	0	0	0	0	0	0	0	0	0	0
Cre01.g070932.t1.1	chromosome_1:8007900-8017985 (-)	32	0.381932	0	0	1	0	0	0	0	0	0	0	0	0	0	0	0	15	15	0.337	0.337	0	0	0	0	0	0	0	0	0	0	0	0
Cre01.g071297.t1.1	chromosome_1:8018040-8019365 (-)	273	0.385199	0	0	3	0	0	0	0	0	0	0	0	0	0	0	0	23	77	0.359	0.409	0	0	0	0	0	0	0	0	0	0	0	0
Cre01.g071662.t1.1	chromosome_1:8019966-8025667 (+)	280	0.363644	1	0	1	181	181	0.383	0.383	0	0	0	0	0	0	0	0	194	194	0.458	0.458	1	0.523	0.523	0	0	0	0	0	0	1124	1138	15
Cre01.g072027.t1.1	chromosome_1:8028756-8032424 (+)	251	0.382491	1	0	1	155	155	0.28	0.28	0	0	0	0	0	0	0	0	16	16	0.37	0.37	1	0.101	0.101	0	0	0	0	0	0	0	0	0
Cre10.g417426.t1.1	chromosome_10:3314-5025 (-)	30	0.399203	0	0	1	0	0	0	0	0	0	0	0	0	0	0	0	1	1	0.174	0.174	0	0	0	0	0	0	0	0	0	0	0	0
Cre10.g417450.t1.1	chromosome_10:8650-11645 (-)	385	0.432714	0	0	6	0	0	0	0	0	0	0	0	0	0	0	0	3	206	0.213	0.361	0	0	0	0	0	0	0	0	0	0	0	0
Cre10.g417500.t1.2	chromosome_10:13640-17398 (-)	112	0.317319	1	0	0	61	61	0.374	0.374	0	0	0	0	0	0	0	0	0	0	0	0	1	0.523	0.523	0	0	0	0	0	0	478	479	-0.5
Cre10.g417550.t1.1	chromosome_10:17526-20329 (+)	61	0.337734	0	0	0	0	0	0	0	0	0	0	0	0	0	0	0	0	0	0	0	0	0	0	0	0	0	0	0	0	0	0	0
Cre10.g417576.t1.1	chromosome_10:21410-22175 (-)	94	0.385199	0	0	0	0	0	0	0	0	0	0	0	0	0	0	0	0	0	0	0	0	0	0	0	0	0	0	0	0	0	0	0
Cre10.g417600.t1.1	chromosome_10:22247-27905 (-)	268	0.378734	0	0	0	0	0	0	0	0	0	0	0	0	0	0	0	0	0	0	0	0	0	0	0	0	0	0	0	0	0	0	0
Cre10.g417650.t1.1	chromosome_10:28013-32092 (+)	174	0.431833	1	0	1	120	120	0.301	0.301	0	0	0	0	0	0	0	0	112	112	0.255	0.255	1	0.229	0.229	0	0	0	0	0	0	269	268	0
Cre10.g417675.t1.1	chromosome_10:33446-34066 (+)	40	0.452263	0	0	0	0	0	0	0	0	0	0	0	0	0	0	0	0	0	0	0	0	0	0	0	0	0	0	0	0	0	0	0
Cre10.g417700.t1.2	chromosome_10:34615-37744 (-)	14	0.427373	0	0	0	0	0	0	0	0	0	0	0	0	0	0	0	0	0	0	0	0	0	0	0	0	0	0	0	0	0	0	0
Cre10.g417730.t1.2	chromosome_10:37886-39976 (+)	848	0.357465	1	1	12	827	827	0.424	0.424	769	769	0.369	0.369	0	0	0	0	186	300	0.299	0.386	2	0.303	0.303	1	0.523	0.523	0	0	0	0	0	0
Cre10.g417730.t2.1	chromosome_10:37886-39976 (+)	852	0.357465	1	0	13	831	831	0.424	0.424	0	0	0	0	0	0	0	0	186	300	0.299	0.386	2	0.303	0.303	0	0	0	0	0	0	0	0	0
Cre10.g417741.t1.1	chromosome_10:40360-41015 (-)	115	0.364419	0	0	3	0	0	0	0	0	0	0	0	0	0	0	0	7	73	0.346	0.397	0	0	0	0	0	0	0	0	0	0	0	0
Cre10.g417750.t1.1	chromosome_10:41126-45377 (+)	215	0.416364	0	0	0	0	0	0	0	0	0	0	0	0	0	0	0	0	0	0	0	0	0	0	0	0	0	0	0	0	0	0	0
Cre10.g417850.t1.1	chromosome_10:50016-58677 (+)	343	0.36644	0	0	8	0	0	0	0	0	0	0	0	0	0	0	0	7	324	0.362	0.396	0	0	0	0	0	0	0	0	0	0	0	0
Cre10.g417900.t1.2	chromosome_10:59725-61295 (-)	135	0.316182	1	0	0	9	9	0.303	0.303	0	0	0	0	0	0	0	0	0	0	0	0	1	0.599	0.599	0	0	0	0	0	0	0	27.3	0
Cre10.g417950.t1.2	chromosome_10:61370-69195 (-)	52	0.424788	0	0	0	0	0	0	0	0	0	0	0	0	0	0	0	0	0	0	0	0	0	0	0	0	0	0	0	0	0	0	0
Cre10.g418000.t1.2	chromosome_10:69332-71597 (+)	424	0.385714	0	0	0	0	0	0	0	0	0	0	0	0	0	0	0	0	0	0	0	0	0	0	0	0	0	0	0	0	0	0	0
Cre10.g418050.t1.2	chromosome_10:71646-77630 (+)	108	0.403981	1	0	0	3	3	0.237	0.237	0	0	0	0	0	0	0	0	0	0	0	0	1	0.101	0.101	0	0	0	0	0	0	152	152	0
Cre10.g418100.t1.1	chromosome_10:77648-80876 (-)	156	0.400025	0	0	0	0	0	0	0	0	0	0	0	0	0	0	0	0	0	0	0	0	0	0	0	0	0	0	0	0	0	0	0
Cre10.g418150.t1.2	chromosome_10:81326-84079 (+)	312	0.415346	0	0	2	0	0	0	0	0	0	0	0	0	0	0	0	124	209	0.331	0.43	0	0	0	0	0	0	0	0	0	0	0	0
Cre10.g418150.t2.1	chromosome_10:81436-84079 (+)	202	0.415346	0	0	2	0	0	0	0	0	0	0	0	0	0	0	0	14	99	0.331	0.43	0	0	0	0	0	0	0	0	0	0	0	0
Cre10.g418200.t1.2	chromosome_10:84126-85667 (+)	3	0.242361	0	0	0	0	0	0	0	0	0	0	0	0	0	0	0	0	0	0	0	0	0	0	0	0	0	0	0	0	0	0	0
Cre10.g418250.t1.2	chromosome_10:85670-95045 (-)	244	0.449466	0	0	2	0	0	0	0	0	0	0	0	0	0	0	0	61	123	0.308	0.39	0	0	0	0	0	0	0	0	0	0	0	0
Cre10.g418300.t1.2	chromosome_10:95107-99335 (-)	310	0.392723	1	0	2	196	196	0.353	0.353	0	0	0	0	0	0	0	0	102	102	0.351	0.351	1	0.599	0.599	0	0	0	0	0	0	69.7	68.9	0
Cre10.g418350.t1.1	chromosome_10:99386-101781 (-)	215	0.347808	1	0	0	185	185	0.394	0.394	0	0	0	0	0	0	0	0	0	0	0	0	1	0.019	0.019	0	0	0	0	0	0	99.8	103	1
Cre10.g418400.t1.1	chromosome_10:101909-106337 (+)	479	0.40309	0	0	1	0	0	0	0	0	0	0	0	0	0	0	0	45	45	0.344	0.344	0	0	0	0	0	0	0	0	0	0	0	0
Cre10.g418400.t2.1	chromosome_10:101909-106717 (+)	479	0.40309	0	0	1	0	0	0	0	0	0	0	0	0	0	0	0	45	45	0.344	0.344	0	0	0	0	0	0	0	0	0	0	0	0
Cre10.g418450.t1.2	chromosome_10:106740-108465 (-)	732	0.444478	0	1	7	0	0	0	0	596	596	0.353	0.353	0	0	0	0	2	348	0.211	0.395	0	0	0	1	0.599	0.599	0	0	0	0	0	0
Cre10.g418500.t1.1	chromosome_10:109277-118705 (-)	325	0.414731	0	0	2	0	0	0	0	0	0	0	0	0	0	0	0	101	101	0.412	0.412	0	0	0	0	0	0	0	0	0	0	0	0
Cre10.g418500.t2.1	chromosome_10:109277-118705 (-)	325	0.414731	0	0	2	0	0	0	0	0	0	0	0	0	0	0	0	101	101	0.412	0.412	0	0	0	0	0	0	0	0	0	0	0	0
Cre10.g418550.t1.2	chromosome_10:118812-121275 (-)	435	0.308844	0	0	10	0	0	0	0	0	0	0	0	0	0	0	0	23	238	0.357	0.399	0	0	0	0	0	0	0	0	0	0	0	0
Cre10.g418600.t1.1	chromosome_10:121416-130531 (+)	601	0.313344	0	0	2	0	0	0	0	0	0	0	0	0	0	0	0	100	487	0.262	0.347	0	0	0	0	0	0	0	0	0	0	0	0
Cre10.g418626.t1.1	chromosome_10:130760-132215 (-)	783	0.376631	0	0	8	0	0	0	0	0	0	0	0	0	0	0	0	58	481	0.319	0.404	0	0	0	0	0	0	0	0	0	0	0	0
Cre10.g418650.t1.1	chromosome_10:132949-135663 (-)	122	0.409469	0	0	0	0	0	0	0	0	0	0	0	0	0	0	0	0	0	0	0	0	0	0	0	0	0	0	0	0	0	0	0
Cre10.g418700.t1.2	chromosome_10:136065-138955 (-)	83	0.372661	0	1	0	0	0	0	0	46	46	0.28	0.28	0	0	0	0	0	0	0	0	0	0	0	1	0.101	0.101	0	0	0	0	0	0
Cre10.g418750.t1.1	chromosome_10:139066-145497 (+)	188	0.349608	0	1	3	0	0	0	0	163	163	0.376	0.376	0	0	0	0	110	158	0.288	0.356	0	0	0	1	0.019	0.019	0	0	0	0	0	0
Cre10.g418800.t1.1	chromosome_10:146200-158665 (-)	198	0.350875	0	0	2	0	0	0	0	0	0	0	0	0	0	0	0	81	81	0.307	0.307	0	0	0	0	0	0	0	0	0	0	0	0
Cre10.g418851.t1.1	chromosome_10:158712-161435 (-)	42	0.404215	0	0	0	0	0	0	0	0	0	0	0	0	0	0	0	0	0	0	0	0	0	0	0	0	0	0	0	0	0	0	0
Cre10.g418900.t1.2	chromosome_10:161899-172025 (-)	382	0.385123	0	0	2	0	0	0	0	0	0	0	0	0	0	0	0	106	282	0.344	0.347	0	0	0	0	0	0	0	0	0	0	0	0
Cre10.g418950.t1.1	chromosome_10:172860-180095 (-)	140	0.439565	0	0	0	0	0	0	0	0	0	0	0	0	0	0	0	0	0	0	0	0	0	0	0	0	0	0	0	0	0	0	0
Cre10.g418950.t2.1	chromosome_10:172860-180095 (-)	140	0.439565	0	0	0	0	0	0	0	0	0	0	0	0	0	0	0	0	0	0	0	0	0	0	0	0	0	0	0	0	0	0	0
Cre10.g418976.t1.1	chromosome_10:180476-184717 (+)	755	0.376396	1	0	8	584	683	0.334	0.335	0	0	0	0	0	0	0	0	4	330	0.319	0.415	2	0.599	0.599	0	0	0	0	0	0	0	0	0
Cre10.g419000.t1.2	chromosome_10:184806-188314 (+)	99	0.298673	1	0	0	42	69	0.311	0.33	0	0	0	0	0	0	0	0	0	0	0	0	3	0.229	0.229	0	0	0	0	0	0	201	201	0
Cre10.g419050.t1.1	chromosome_10:189636-196223 (-)	299	0.380517	0	0	0	0	0	0	0	0	0	0	0	0	0	0	0	0	0	0	0	0	0	0	0	0	0	0	0	0	0	0	0
Cre10.g419050.t2.1	chromosome_10:189636-196223 (-)	299	0.380517	0	0	0	0	0	0	0	0	0	0	0	0	0	0	0	0	0	0	0	0	0	0	0	0	0	0	0	0	0	0	0
Cre10.g419100.t1.1	chromosome_10:196272-203723 (-)	724	0.324348	0	0	8	0	0	0	0	0	0	0	0	0	0	0	0	4	148	0.264	0.424	0	0	0	0	0	0	0	0	0	0	0	0
Cre10.g419150.t1.1	chromosome_10:203944-209246 (+)	220	0.395647	0	0	0	0	0	0	0	0	0	0	0	0	0	0	0	0	0	0	0	0	0	0	0	0	0	0	0	0	0	0	0
Cre10.g419200.t1.1	chromosome_10:209984-225095 (+)	363	0.403002	1	1	5	141	141	0.336	0.336	346	346	0.286	0.286	0	0	0	0	18	18	0.391	0.391	1	0.599	0.599	1	0	0	0	0	0	34.3	34.3	0
Cre10.g419200.t2.1	chromosome_10:209984-224975 (+)	363	0.403002	1	1	5	141	141	0.336	0.336	346	346	0.286	0.286	0	0	0	0	18	18	0.391	0.391	1	0.599	0.599	1	0	0	0	0	0	34.3	34.3	0
Cre10.g419250.t1.2	chromosome_10:225634-227297 (+)	275	0.381022	0	0	7	0	0	0	0	0	0	0	0	0	0	0	0	38	199	0.387	0.398	0	0	0	0	0	0	0	0	0	0	0	0
Cre10.g419300.t1.2	chromosome_10:227414-229000 (+)	42	0.307799	0	0	0	0	0	0	0	0	0	0	0	0	0	0	0	0	0	0	0	0	0	0	0	0	0	0	0	0	0	0	0
Cre10.g419350.t1.1	chromosome_10:229008-237053 (-)	527	0.398581	1	0	9	212	212	0.32	0.32	0	0	0	0	0	0	0	0	48	303	0.389	0.449	1	0.599	0.599	0	0	0	0	0	0	74.3	73.6	0
Cre10.g419400.t1.1	chromosome_10:237108-245803 (-)	908	0.408871	1	0	19	590	590	0.31	0.31	0	0	0	0	0	0	0	0	57	681	0.351	0.449	1	0.599	0.599	0	0	0	0	0	0	36.6	35.8	0
Cre10.g419443.t1.2	chromosome_10:246918-248723 (-)	267	0.420334	0	0	2	0	0	0	0	0	0	0	0	0	0	0	0	4	4	0.269	0.269	0	0	0	0	0	0	0	0	0	0	0	0
Cre10.g419450.t1.1	chromosome_10:248824-256777 (+)	160	0.407397	0	0	2	0	0	0	0	0	0	0	0	0	0	0	0	82	82	0.339	0.339	0	0	0	0	0	0	0	0	0	0	0	0
Cre10.g419500.t1.2	chromosome_10:258174-263285 (+)	350	0.308079	1	2	1	98	98	0.301	0.301	249	249	0.331	0.331	249	249	0.331	0.331	166	166	0.341	0.341	1	0.599	0.599	1	0.229	0.229	1	0	0	301	303	1
Cre10.g419550.t1.2	chromosome_10:263342-266453 (-)	303	0.420071	1	0	0	201	201	0.348	0.348	0	0	0	0	0	0	0	0	0	0	0	0	1	0.229	0.229	0	0	0	0	0	0	173	172	0
Cre10.g419550.t2.1	chromosome_10:263342-266453 (-)	305	0.419828	0	0	0	0	0	0	0	0	0	0	0	0	0	0	0	0	0	0	0	0	0	0	0	0	0	0	0	0	0	0	0
Cre10.g419600.t1.2	chromosome_10:269258-272873 (-)	220	0.421748	0	0	0	0	0	0	0	0	0	0	0	0	0	0	0	0	0	0	0	0	0	0	0	0	0	0	0	0	0	0	0
Cre10.g419650.t1.2	chromosome_10:272974-274746 (+)	242	0.424266	0	0	0	0	0	0	0	0	0	0	0	0	0	0	0	0	0	0	0	0	0	0	0	0	0	0	0	0	0	0	0
Cre10.g419700.t1.1	chromosome_10:274794-278057 (+)	84	0.37773	0	0	0	0	0	0	0	0	0	0	0	0	0	0	0	0	0	0	0	0	0	0	0	0	0	0	0	0	0	0	0
Cre10.g419750.t1.2	chromosome_10:278444-281167 (+)	166	0.446074	0	0	2	0	0	0	0	0	0	0	0	0	0	0	0	111	111	0.361	0.361	0	0	0	0	0	0	0	0	0	0	0	0
Cre10.g419800.t1.2	chromosome_10:281228-284436 (-)	179	0.365732	0	0	0	0	0	0	0	0	0	0	0	0	0	0	0	0	0	0	0	0	0	0	0	0	0	0	0	0	0	0	0
Cre10.g419850.t1.2	chromosome_10:284564-291335 (+)	128	0.402683	0	0	1	0	0	0	0	0	0	0	0	0	0	0	0	14	14	0.416	0.416	0	0	0	0	0	0	0	0	0	0	0	0
Cre10.g419900.t1.1	chromosome_10:291338-295853 (-)	434	0.357604	0	1	4	0	0	0	0	183	183	0.388	0.388	0	0	0	0	19	139	0.333	0.354	0	0	0	3	0.775	0.775	0	0	0	0	0	0
Cre10.g419900.t2.1	chromosome_10:293308-295853 (-)	434	0.357604	0	1	4	0	0	0	0	183	183	0.388	0.388	0	0	0	0	19	139	0.333	0.354	0	0	0	3	0.775	0.775	0	0	0	0	0	0
Cre10.g419950.t1.1	chromosome_10:296224-303805 (+)	239	0.351959	0	0	4	0	0	0	0	0	0	0	0	0	0	0	0	6	110	0.268	0.303	0	0	0	0	0	0	0	0	0	0	0	0
Cre10.g420000.t1.1	chromosome_10:303808-305953 (-)	411	0.414394	1	1	3	330	330	0.34	0.34	193	193	0.334	0.334	0	0	0	0	79	94	0.338	0.391	1	0.229	0.229	2	0.599	0.599	0	0	0	26.2	26.2	0
Cre10.g420050.t1.1	chromosome_10:307134-309162 (+)	129	0.327121	0	0	0	0	0	0	0	0	0	0	0	0	0	0	0	0	0	0	0	0	0	0	0	0	0	0	0	0	0	0	0
Cre10.g420100.t1.2	chromosome_10:310358-314503 (-)	255	0.417424	0	0	0	0	0	0	0	0	0	0	0	0	0	0	0	0	0	0	0	0	0	0	0	0	0	0	0	0	0	0	0
Cre10.g420150.t1.1	chromosome_10:314652-319243 (-)	244	0.39349	0	0	1	0	0	0	0	0	0	0	0	0	0	0	0	98	98	0.291	0.291	0	0	0	0	0	0	0	0	0	0	0	0
Cre10.g420200.t1.2	chromosome_10:319809-324313 (-)	694	0.347637	0	0	6	0	0	0	0	0	0	0	0	0	0	0	0	67	442	0.379	0.422	0	0	0	0	0	0	0	0	0	0	0	0
Cre10.g420200.t2.1	chromosome_10:319809-324313 (-)	309	0.347637	0	0	2	0	0	0	0	0	0	0	0	0	0	0	0	67	95	0.379	0.407	0	0	0	0	0	0	0	0	0	0	0	0
Cre10.g420226.t1.1	chromosome_10:325374-326401 (+)	63	0.270596	0	1	1	0	0	0	0	32	32	0.358	0.358	0	0	0	0	52	52	0.427	0.427	0	0	0	1	0.019	0.019	0	0	0	0	0	0
Cre10.g420250.t1.1	chromosome_10:326534-332035 (+)	198	0.352483	0	0	2	0	0	0	0	0	0	0	0	0	0	0	0	18	18	0.383	0.383	0	0	0	0	0	0	0	0	0	0	0	0
Cre10.g420350.t1.2	chromosome_10:332041-332993 (-)	179	0.412817	0	1	0	0	0	0	0	43	43	0.364	0.364	0	0	0	0	0	0	0	0	0	0	0	2	0.775	0.775	0	0	0	0	0	0
Cre10.g420400.t1.1	chromosome_10:333094-345547 (+)	131	0.369979	0	2	0	0	0	0	0	64	64	0.343	0.343	64	64	0.343	0.343	0	0	0	0	0	0	0	1	0.229	0.229	1	0	0	0	0	0
Cre10.g420450.t1.2	chromosome_10:345614-360468 (+)	334	0.404404	0	0	4	0	0	0	0	0	0	0	0	0	0	0	0	30	64	0.343	0.358	0	0	0	0	0	0	0	0	0	0	0	0
Cre10.g420500.t1.1	chromosome_10:360562-373123 (-)	53	0.393714	0	0	3	0	0	0	0	0	0	0	0	0	0	0	0	5	23	0.34	0.39	0	0	0	0	0	0	0	0	0	0	0	0
Cre10.g420512.t1.1	chromosome_10:373198-381233 (-)	62	0.38142	0	0	0	0	0	0	0	0	0	0	0	0	0	0	0	0	0	0	0	0	0	0	0	0	0	0	0	0	0	0	0
Cre10.g420512.t2.1	chromosome_10:373198-381233 (-)	62	0.38142	0	0	0	0	0	0	0	0	0	0	0	0	0	0	0	0	0	0	0	0	0	0	0	0	0	0	0	0	0	0	0
Cre10.g420537.t1.2	chromosome_10:381308-384933 (-)	453	0.304735	0	1	3	0	0	0	0	367	367	0.312	0.312	0	0	0	0	38	231	0.31	0.375	0	0	0	1	0.229	0.229	0	0	0	0	0	0
Cre10.g420550.t1.1	chromosome_10:387023-393004 (+)	453	0.337595	0	0	8	0	0	0	0	0	0	0	0	0	0	0	0	143	265	0.39	0.436	0	0	0	0	0	0	0	0	0	0	0	0
Cre10.g420551.t1.2	chromosome_10:393073-396634 (+)	366	0.336216	0	2	1	0	0	0	0	296	296	0.383	0.383	304	304	0.384	0.384	1	1	0.134	0.134	0	0	0	1	0.523	0.523	2	0.523	0.523	0	0	0
Cre10.g420561.t1.2	chromosome_10:396723-404175 (+)	78	0.424054	0	0	0	0	0	0	0	0	0	0	0	0	0	0	0	0	0	0	0	0	0	0	0	0	0	0	0	0	0	0	0
Cre10.g420600.t1.1	chromosome_10:406263-416562 (+)	745	0.333203	0	0	8	0	0	0	0	0	0	0	0	0	0	0	0	111	203	0.333	0.354	0	0	0	0	0	0	0	0	0	0	0	0
Cre10.g420650.t1.2	chromosome_10:417143-434000 (+)	414	0.371862	0	0	7	0	0	0	0	0	0	0	0	0	0	0	0	26	225	0.344	0.393	0	0	0	0	0	0	0	0	0	0	0	0
Cre10.g420700.t1.2	chromosome_10:434067-435202 (-)	111	0.387456	0	0	0	0	0	0	0	0	0	0	0	0	0	0	0	0	0	0	0	0	0	0	0	0	0	0	0	0	0	0	0
Cre10.g420750.t1.2	chromosome_10:436080-437322 (-)	95	0.454749	0	0	0	0	0	0	0	0	0	0	0	0	0	0	0	0	0	0	0	0	0	0	0	0	0	0	0	0	0	0	0
Cre10.g420800.t1.1	chromosome_10:437423-452974 (+)	270	0.43093	0	0	4	0	0	0	0	0	0	0	0	0	0	0	0	140	163	0.283	0.396	0	0	0	0	0	0	0	0	0	0	0	0
Cre10.g420850.t1.1	chromosome_10:452977-455662 (-)	215	0.286772	1	1	3	164	164	0.411	0.411	199	199	0.329	0.329	0	0	0	0	21	77	0.389	0.397	1	0.523	0.523	2	0.027	0.027	0	0	0	42	42	0
Cre10.g420900.t1.2	chromosome_10:455773-464402 (-)	126	0.34591	0	0	1	0	0	0	0	0	0	0	0	0	0	0	0	94	94	0.305	0.305	0	0	0	0	0	0	0	0	0	0	0	0
Cre10.g420950.t1.2	chromosome_10:464523-470693 (+)	438	0.36414	0	0	2	0	0	0	0	0	0	0	0	0	0	0	0	11	11	0.328	0.328	0	0	0	0	0	0	0	0	0	0	0	0
Cre10.g421000.t1.1	chromosome_10:470843-476144 (+)	85	0.332051	0	0	1	0	0	0	0	0	0	0	0	0	0	0	0	25	25	0.339	0.339	0	0	0	0	0	0	0	0	0	0	0	0
Cre10.g421021.t1.2	chromosome_10:476603-484524 (+)	285	0.359216	0	0	1	0	0	0	0	0	0	0	0	0	0	0	0	154	154	0.301	0.301	0	0	0	0	0	0	0	0	0	0	0	0
Cre10.g421050.t1.1	chromosome_10:484527-492122 (-)	164	0.364084	1	1	1	74	74	0.338	0.338	103	103	0.35	0.35	0	0	0	0	21	21	0.387	0.387	1	0.229	0.229	1	0.229	0.229	0	0	0	31.6	31.6	0
Cre10.g421079.t1.2	chromosome_10:492353-494386 (+)	141	0.391039	1	0	2	21	21	0.351	0.351	0	0	0	0	0	0	0	0	38	38	0.362	0.362	1	0.599	0.599	0	0	0	0	0	0	132	132	0
Cre10.g421100.t1.1	chromosome_10:494443-500954 (+)	210	0.418519	0	0	4	0	0	0	0	0	0	0	0	0	0	0	0	76	76	0.355	0.355	0	0	0	0	0	0	0	0	0	0	0	0
Cre10.g421150.t1.1	chromosome_10:501073-519985 (+)	554	0.386171	0	0	4	0	0	0	0	0	0	0	0	0	0	0	0	2	193	0.214	0.309	0	0	0	0	0	0	0	0	0	0	0	0
Cre10.g421200.t1.1	chromosome_10:521233-522906 (+)	138	0.398423	0	0	0	0	0	0	0	0	0	0	0	0	0	0	0	0	0	0	0	0	0	0	0	0	0	0	0	0	0	0	0
Cre10.g421250.t1.2	chromosome_10:522953-530574 (+)	223	0.407759	0	0	3	0	0	0	0	0	0	0	0	0	0	0	0	57	57	0.331	0.331	0	0	0	0	0	0	0	0	0	0	0	0
Cre10.g421300.t1.2	chromosome_10:530577-536382 (-)	705	0.437382	1	1	8	531	531	0.39	0.39	628	628	0.382	0.382	0	0	0	0	103	103	0.427	0.427	1	0.775	0.775	1	0.523	0.523	0	0	0	454	456	0
Cre10.g421350.t1.2	chromosome_10:536562-542782 (+)	473	0.366462	0	0	1	0	0	0	0	0	0	0	0	0	0	0	0	132	132	0.308	0.308	0	0	0	0	0	0	0	0	0	0	0	0
Cre10.g421400.t1.2	chromosome_10:542787-549502 (-)	292	0.340842	0	0	2	0	0	0	0	0	0	0	0	0	0	0	0	138	216	0.316	0.348	0	0	0	0	0	0	0	0	0	0	0	0
Cre10.g421450.t1.1	chromosome_10:551173-556581 (-)	302	0.366171	1	1	3	179	179	0.352	0.352	274	274	0.435	0.435	0	0	0	0	102	189	0.263	0.383	1	0.599	0.599	1	0.303	0.303	0	0	0	0	50.1	1
Cre10.g421500.t1.1	chromosome_10:557172-560763 (+)	100	0.393485	0	0	2	0	0	0	0	0	0	0	0	0	0	0	0	19	19	0.371	0.371	0	0	0	0	0	0	0	0	0	0	0	0
Cre10.g421550.t1.1	chromosome_10:560776-570021 (-)	127	0.402801	0	1	3	0	0	0	0	119	119	0.368	0.368	0	0	0	0	27	63	0.309	0.369	0	0	0	1	0	0	0	0	0	0	0	0
Cre10.g421550.t2.1	chromosome_10:560776-570021 (-)	311	0.402801	1	1	4	146	146	0.289	0.289	303	303	0.368	0.368	0	0	0	0	27	223	0.309	0.412	1	0.599	0.599	1	0	0	0	0	0	100	101	1
Cre10.g421576.t1.1	chromosome_10:570076-572471 (-)	175	0.348431	0	0	1	0	0	0	0	0	0	0	0	0	0	0	0	40	40	0.317	0.317	0	0	0	0	0	0	0	0	0	0	0	0
Cre10.g421600.t1.2	chromosome_10:572582-581433 (+)	307	0.342239	1	1	0	46	46	0.409	0.409	149	149	0.384	0.384	0	0	0	0	0	0	0	0	2	0.775	0.775	1	0.775	0.775	0	0	0	926	941	6.5
Cre10.g421650.t1.2	chromosome_10:581436-585331 (-)	207	0.295343	1	0	0	138	138	0.422	0.422	0	0	0	0	0	0	0	0	0	0	0	0	1	0.687	0.687	0	0	0	0	0	0	242	246	2.5
Cre10.g421700.t1.2	chromosome_10:585675-595188 (-)	116	0.412849	0	0	0	0	0	0	0	0	0	0	0	0	0	0	0	0	0	0	0	0	0	0	0	0	0	0	0	0	0	0	0
Cre10.g421750.t1.1	chromosome_10:595236-597114 (-)	32	0.431873	0	0	0	0	0	0	0	0	0	0	0	0	0	0	0	0	0	0	0	0	0	0	0	0	0	0	0	0	0	0	0
Cre10.g421750.t2.1	chromosome_10:595236-597221 (-)	376	0.32892	1	0	1	52	139	0.353	0.432	0	0	0	0	0	0	0	0	239	239	0.311	0.311	3	0.599	0.902	0	0	0	0	0	0	157	184	23.5
Cre10.g421800.t2.1	chromosome_10:597372-600852 (+)	470	0.422196	0	0	2	0	0	0	0	0	0	0	0	0	0	0	0	11	11	0.432	0.432	0	0	0	0	0	0	0	0	0	0	0	0
Cre10.g421800.t1.2	chromosome_10:597222-600852 (+)	620	0.422196	0	0	4	0	0	0	0	0	0	0	0	0	0	0	0	16	161	0.312	0.432	0	0	0	0	0	0	0	0	0	0	0	0
Cre10.g421850.t1.2	chromosome_10:601282-603833 (+)	119	0.410277	0	0	1	0	0	0	0	0	0	0	0	0	0	0	0	8	8	0.287	0.287	0	0	0	0	0	0	0	0	0	0	0	0
Cre10.g421900.t1.1	chromosome_10:603836-623361 (-)	765	0.366584	1	1	10	741	741	0.336	0.336	724	724	0.356	0.356	0	0	0	0	194	427	0.351	0.395	1	0.027	0.027	1	0.229	0.229	0	0	0	333	332	0
Cre10.g421950.t1.2	chromosome_10:624896-632672 (-)	234	0.414746	0	0	1	0	0	0	0	0	0	0	0	0	0	0	0	145	145	0.279	0.279	0	0	0	0	0	0	0	0	0	0	0	0
Cre10.g421950.t2.1	chromosome_10:624896-632901 (-)	463	0.414746	0	0	5	0	0	0	0	0	0	0	0	0	0	0	0	19	28	0.307	0.336	0	0	0	0	0	0	0	0	0	0	0	0
Cre10.g422000.t1.2	chromosome_10:633602-640123 (+)	57	0.391289	0	0	0	0	0	0	0	0	0	0	0	0	0	0	0	0	0	0	0	0	0	0	0	0	0	0	0	0	0	0	0
Cre10.g422050.t1.2	chromosome_10:640172-645093 (+)	35	0.426727	0	0	0	0	0	0	0	0	0	0	0	0	0	0	0	0	0	0	0	0	0	0	0	0	0	0	0	0	0	0	0
Cre10.g422100.t1.2	chromosome_10:645096-649521 (-)	317	0.301764	1	1	3	80	80	0.433	0.433	271	271	0.419	0.419	0	0	0	0	162	199	0.398	0.41	1	0.902	0.902	1	0.687	0.687	0	0	0	91.3	134	41.4
Cre10.g422150.t1.1	chromosome_10:649822-656758 (+)	43	0.384616	0	0	0	0	0	0	0	0	0	0	0	0	0	0	0	0	0	0	0	0	0	0	0	0	0	0	0	0	0	0	0
Cre10.g422201.t1.1	chromosome_10:656766-665741 (-)	255	0.432792	1	0	1	180	180	0.323	0.323	0	0	0	0	0	0	0	0	107	107	0.353	0.353	1	0.229	0.229	0	0	0	0	0	0	995	994	0
Cre10.g422250.t1.1	chromosome_10:665862-675747 (+)	269	0.40725	0	0	9	0	0	0	0	0	0	0	0	0	0	0	0	9	111	0.316	0.404	0	0	0	0	0	0	0	0	0	0	0	0
Cre10.g422300.t1.2	chromosome_10:676380-678971 (-)	275	0.396994	0	1	3	0	0	0	0	117	135	0.312	0.389	0	0	0	0	68	169	0.36	0.453	0	0	0	3	0.599	0.775	0	0	0	0	0	0
Cre10.g422326.t1.1	chromosome_10:680832-681903 (+)	228	0.293695	1	2	0	213	213	0.285	0.285	110	110	0.392	0.392	124	157	0.28	0.286	0	0	0	0	1	0	0	1	0.775	0.775	2	0.101	0.101	24.3	24.3	0
Cre10.g422350.t1.1	chromosome_10:682112-690885 (+)	355	0.323253	0	1	4	0	0	0	0	120	120	0.329	0.329	0	0	0	0	9	109	0.371	0.428	0	0	0	1	0.599	0.599	0	0	0	0	0	0
Cre10.g422400.t1.1	chromosome_10:692266-697051 (-)	43	0.366361	0	0	0	0	0	0	0	0	0	0	0	0	0	0	0	0	0	0	0	0	0	0	0	0	0	0	0	0	0	0	0
Cre10.g422419.t1.2	chromosome_10:697106-698421 (-)	280	0.459103	0	0	3	0	0	0	0	0	0	0	0	0	0	0	0	52	52	0.37	0.37	0	0	0	0	0	0	0	0	0	0	0	0
Cre10.g422450.t1.2	chromosome_10:700952-706603 (+)	98	0.39162	0	0	2	0	0	0	0	0	0	0	0	0	0	0	0	2	25	0.191	0.282	0	0	0	0	0	0	0	0	0	0	0	0
Cre10.g422500.t1.1	chromosome_10:706652-712423 (+)	246	0.351974	0	1	4	0	0	0	0	211	211	0.283	0.283	0	0	0	0	8	26	0.273	0.434	0	0	0	1	0.101	0.101	0	0	0	0	0	0
Cre10.g422550.t1.2	chromosome_10:712431-715671 (-)	124	0.36831	0	0	0	0	0	0	0	0	0	0	0	0	0	0	0	0	0	0	0	0	0	0	0	0	0	0	0	0	0	0	0
Cre10.g422600.t1.1	chromosome_10:715808-721499 (-)	117	0.442989	0	0	0	0	0	0	0	0	0	0	0	0	0	0	0	0	0	0	0	0	0	0	0	0	0	0	0	0	0	0	0
Cre10.g422650.t1.1	chromosome_10:721962-725903 (+)	263	0.4164	0	0	3	0	0	0	0	0	0	0	0	0	0	0	0	81	94	0.259	0.367	0	0	0	0	0	0	0	0	0	0	0	0
Cre10.g422700.t1.2	chromosome_10:725960-729503 (+)	166	0.377211	0	0	0	0	0	0	0	0	0	0	0	0	0	0	0	0	0	0	0	0	0	0	0	0	0	0	0	0	0	0	0
Cre10.g422718.t1.2	chromosome_10:730987-734240 (-)	451	0.405684	0	0	4	0	0	0	0	0	0	0	0	0	0	0	0	133	175	0.361	0.42	0	0	0	0	0	0	0	0	0	0	0	0
Cre10.g422750.t1.1	chromosome_10:738437-746320 (-)	296	0.367642	1	1	3	86	86	0.377	0.377	246	258	0.318	0.366	0	0	0	0	22	22	0.379	0.379	2	0.775	0.775	2	0.229	0.523	0	0	0	62.4	62	0
Cre10.g422800.t1.1	chromosome_10:746574-752550 (-)	650	0.424073	1	0	5	509	509	0.438	0.438	0	0	0	0	0	0	0	0	252	330	0.306	0.41	1	0.902	0.902	0	0	0	0	0	0	116	116	0
Cre10.g422850.t1.1	chromosome_10:753061-758772 (+)	130	0.385307	0	0	0	0	0	0	0	0	0	0	0	0	0	0	0	0	0	0	0	0	0	0	0	0	0	0	0	0	0	0	0
Cre10.g422876.t1.1	chromosome_10:758115-759940 (-)	830	0.347772	0	2	4	0	0	0	0	690	690	0.286	0.286	757	757	0.302	0.302	5	454	0.3	0.382	0	0	0	1	0.585	0.585	2	0.229	0.229	0	0	0
Cre10.g422900.t1.1	chromosome_10:760081-771235 (+)	263	0.397261	0	1	1	0	0	0	0	84	96	0.273	0.334	0	0	0	0	77	77	0.333	0.333	0	0	0	2	0.585	0.599	0	0	0	0	0	0
Cre10.g423000.t1.2	chromosome_10:771775-773210 (-)	273	0.372204	1	0	2	78	249	0.29	0.352	0	0	0	0	0	0	0	0	47	47	0.358	0.358	3	0.599	0.599	0	0	0	0	0	0	27.7	32.3	2.6
Cre10.g423050.t1.2	chromosome_10:774211-779222 (+)	306	0.285152	0	0	0	0	0	0	0	0	0	0	0	0	0	0	0	0	0	0	0	0	0	0	0	0	0	0	0	0	0	0	0
Cre10.g423083.t2.1	chromosome_10:779271-782246 (+)	305	0.39403	0	0	1	0	0	0	0	0	0	0	0	0	0	0	0	253	253	0.348	0.348	0	0	0	0	0	0	0	0	0	0	0	0
Cre10.g423083.t1.1	chromosome_10:779097-782246 (+)	705	0.391837	1	0	6	501	501	0.331	0.331	0	0	0	0	0	0	0	0	22	545	0.335	0.44	1	0.599	0.599	0	0	0	0	0	0	32.3	32.7	0
Cre10.g423150.t1.1	chromosome_10:784981-787522 (+)	310	0.390012	0	2	2	0	0	0	0	218	221	0.339	0.385	243	243	0.34	0.34	84	84	0.367	0.367	0	0	0	2	0.229	0.523	1	0.229	0.229	0	0	0
Cre10.g423200.t1.1	chromosome_10:788611-795636 (+)	370	0.390012	0	2	3	0	0	0	0	227	281	0.312	0.385	303	303	0.34	0.34	40	144	0.366	0.367	0	0	0	3	0.599	0.599	1	0.229	0.229	0	0	0
Cre10.g423250.t1.2	chromosome_10:798235-802160 (-)	133	0.444698	0	0	0	0	0	0	0	0	0	0	0	0	0	0	0	0	0	0	0	0	0	0	0	0	0	0	0	0	0	0	0
Cre10.g423300.t1.1	chromosome_10:802302-811359 (+)	159	0.423765	1	0	0	33	33	0.335	0.335	0	0	0	0	0	0	0	0	0	0	0	0	1	0.599	0.599	0	0	0	0	0	0	621	622	0
Cre10.g423350.t1.2	chromosome_10:811365-814648 (-)	259	0.357427	0	0	0	0	0	0	0	0	0	0	0	0	0	0	0	0	0	0	0	0	0	0	0	0	0	0	0	0	0	0	0
Cre10.g423400.t1.1	chromosome_10:814751-819512 (+)	30	0.329482	0	0	0	0	0	0	0	0	0	0	0	0	0	0	0	0	0	0	0	0	0	0	0	0	0	0	0	0	0	0	0
Cre10.g423400.t2.1	chromosome_10:814751-819512 (+)	30	0.329482	0	0	0	0	0	0	0	0	0	0	0	0	0	0	0	0	0	0	0	0	0	0	0	0	0	0	0	0	0	0	0
Cre10.g423450.t1.2	chromosome_10:824818-826960 (-)	93	0.386434	0	0	1	0	0	0	0	0	0	0	0	0	0	0	0	22	22	0.364	0.364	0	0	0	0	0	0	0	0	0	0	0	0
Cre10.g423500.t1.2	chromosome_10:827143-830140 (-)	37	0.371923	0	0	0	0	0	0	0	0	0	0	0	0	0	0	0	0	0	0	0	0	0	0	0	0	0	0	0	0	0	0	0
Cre10.g423550.t1.1	chromosome_10:830261-835431 (+)	314	0.377133	0	0	1	0	0	0	0	0	0	0	0	0	0	0	0	166	166	0.378	0.378	0	0	0	0	0	0	0	0	0	0	0	0
Cre10.g423600.t1.1	chromosome_10:835435-847080 (-)	438	0.433125	0	0	3	0	0	0	0	0	0	0	0	0	0	0	0	90	180	0.292	0.41	0	0	0	0	0	0	0	0	0	0	0	0
Cre10.g423650.t1.2	chromosome_10:847507-849836 (-)	37	0.444331	0	0	0	0	0	0	0	0	0	0	0	0	0	0	0	0	0	0	0	0	0	0	0	0	0	0	0	0	0	0	0
Cre10.g423700.t1.1	chromosome_10:849981-853392 (+)	261	0.394244	0	0	2	0	0	0	0	0	0	0	0	0	0	0	0	65	102	0.382	0.384	0	0	0	0	0	0	0	0	0	0	0	0
Cre10.g423750.t1.2	chromosome_10:853521-857431 (+)	414	0.422839	1	1	1	72	72	0.395	0.395	295	295	0.345	0.345	0	0	0	0	137	137	0.318	0.318	1	0.775	0.775	1	0.599	0.599	0	0	0	341	341	0
Cre10.g423800.t1.1	chromosome_10:857515-867610 (-)	97	0.425816	0	0	0	0	0	0	0	0	0	0	0	0	0	0	0	0	0	0	0	0	0	0	0	0	0	0	0	0	0	0	0
Cre10.g423850.t1.1	chromosome_10:867809-872865 (+)	174	0.444997	0	0	1	0	0	0	0	0	0	0	0	0	0	0	0	93	93	0.344	0.344	0	0	0	0	0	0	0	0	0	0	0	0
Cre10.g423850.t2.1	chromosome_10:867809-873042 (+)	174	0.444997	0	0	1	0	0	0	0	0	0	0	0	0	0	0	0	93	93	0.344	0.344	0	0	0	0	0	0	0	0	0	0	0	0
Cre10.g423900.t1.2	chromosome_10:874581-875610 (+)	357	0.367135	0	0	3	0	0	0	0	0	0	0	0	0	0	0	0	35	313	0.396	0.414	0	0	0	0	0	0	0	0	0	0	0	0
Cre10.g423950.t1.2	chromosome_10:875856-878712 (+)	185	0.376345	0	0	1	0	0	0	0	0	0	0	0	0	0	0	0	128	128	0.357	0.357	0	0	0	0	0	0	0	0	0	0	0	0
Cre10.g424000.t1.1	chromosome_10:878715-881870 (-)	103	0.364583	0	0	0	0	0	0	0	0	0	0	0	0	0	0	0	0	0	0	0	0	0	0	0	0	0	0	0	0	0	0	0
Cre10.g424050.t1.1	chromosome_10:881983-888600 (-)	307	0.410945	0	0	2	0	0	0	0	0	0	0	0	0	0	0	0	7	226	0.246	0.374	0	0	0	0	0	0	0	0	0	0	0	0
Cre10.g424100.t1.2	chromosome_10:889335-892908 (-)	46	0.444605	0	0	0	0	0	0	0	0	0	0	0	0	0	0	0	0	0	0	0	0	0	0	0	0	0	0	0	0	0	0	0
Cre10.g424150.t1.2	chromosome_10:893041-895094 (+)	195	0.406745	0	0	1	0	0	0	0	0	0	0	0	0	0	0	0	120	120	0.305	0.305	0	0	0	0	0	0	0	0	0	0	0	0
Cre10.g424200.t1.1	chromosome_10:895241-901092 (+)	325	0.372773	0	0	3	0	0	0	0	0	0	0	0	0	0	0	0	50	50	0.391	0.391	0	0	0	0	0	0	0	0	0	0	0	0
Cre10.g424250.t1.2	chromosome_10:901531-903901 (-)	171	0.395562	0	0	0	0	0	0	0	0	0	0	0	0	0	0	0	0	0	0	0	0	0	0	0	0	0	0	0	0	0	0	0
Cre10.g424300.t1.2	chromosome_10:904051-910532 (+)	175	0.437543	0	0	3	0	0	0	0	0	0	0	0	0	0	0	0	69	72	0.324	0.347	0	0	0	0	0	0	0	0	0	0	0	0
Cre10.g424350.t1.1	chromosome_10:910581-915628 (+)	91	0.345268	0	0	0	0	0	0	0	0	0	0	0	0	0	0	0	0	0	0	0	0	0	0	0	0	0	0	0	0	0	0	0
Cre10.g424400.t1.2	chromosome_10:916201-919059 (+)	76	0.434772	0	0	0	0	0	0	0	0	0	0	0	0	0	0	0	0	0	0	0	0	0	0	0	0	0	0	0	0	0	0	0
Cre10.g424450.t1.2	chromosome_10:919065-921500 (-)	541	0.395566	0	0	6	0	0	0	0	0	0	0	0	0	0	0	0	122	122	0.343	0.343	0	0	0	0	0	0	0	0	0	0	0	0
Cre10.g424500.t1.2	chromosome_10:921836-925162 (+)	160	0.383334	1	0	0	4	4	0.278	0.278	0	0	0	0	0	0	0	0	0	0	0	0	1	0.585	0.585	0	0	0	0	0	0	65.1	65.1	-1.4
Cre10.g424550.t1.1	chromosome_10:925649-930487 (+)	74	0.389974	0	0	0	0	0	0	0	0	0	0	0	0	0	0	0	0	0	0	0	0	0	0	0	0	0	0	0	0	0	0	0
Cre10.g424600.t1.1	chromosome_10:931227-946037 (-)	161	0.374415	0	0	3	0	0	0	0	0	0	0	0	0	0	0	0	80	101	0.296	0.307	0	0	0	0	0	0	0	0	0	0	0	0
Cre10.g424650.t1.2	chromosome_10:946138-948035 (+)	135	0.345485	0	1	0	0	0	0	0	62	62	0.263	0.263	0	0	0	0	0	0	0	0	0	0	0	1	0.101	0.101	0	0	0	0	0	0
Cre10.g424700.t1.1	chromosome_10:949091-961417 (-)	600	0.366936	0	0	12	0	0	0	0	0	0	0	0	0	0	0	0	92	497	0.371	0.409	0	0	0	0	0	0	0	0	0	0	0	0
Cre10.g424750.t1.2	chromosome_10:963632-972467 (-)	452	0.39939	0	1	3	0	0	0	0	250	250	0.36	0.36	0	0	0	0	98	260	0.316	0.359	0	0	0	1	0.775	0.775	0	0	0	0	0	0
Cre10.g424775.t1.1	chromosome_10:972682-981422 (-)	133	0.43154	0	0	1	0	0	0	0	0	0	0	0	0	0	0	0	107	107	0.295	0.295	0	0	0	0	0	0	0	0	0	0	0	0
Cre10.g424775.t2.1	chromosome_10:972682-979567 (-)	53	0.383817	0	1	1	0	0	0	0	24	24	0.297	0.297	0	0	0	0	4	4	0.273	0.273	0	0	0	1	0.027	0.027	0	0	0	0	0	0
Cre10.g424775.t3.1	chromosome_10:979622-981422 (-)	133	0.43154	0	0	1	0	0	0	0	0	0	0	0	0	0	0	0	107	107	0.295	0.295	0	0	0	0	0	0	0	0	0	0	0	0
Cre10.g424850.t1.2	chromosome_10:981533-988221 (-)	205	0.444003	0	0	1	0	0	0	0	0	0	0	0	0	0	0	0	102	102	0.299	0.299	0	0	0	0	0	0	0	0	0	0	0	0
Cre10.g424900.t1.2	chromosome_10:988328-992109 (+)	86	0.399991	0	0	0	0	0	0	0	0	0	0	0	0	0	0	0	0	0	0	0	0	0	0	0	0	0	0	0	0	0	0	0
Cre10.g425000.t1.1	chromosome_10:1000276-1013108 (+)	292	0.390811	1	0	5	256	271	0.341	0.406	0	0	0	0	0	0	0	0	76	76	0.366	0.366	2	0.229	0.229	0	0	0	0	0	0	194	193	0
Cre10.g425050.t1.1	chromosome_10:1013173-1023775 (-)	128	0.395948	0	0	1	0	0	0	0	0	0	0	0	0	0	0	0	78	78	0.372	0.372	0	0	0	0	0	0	0	0	0	0	0	0
Cre10.g425100.t1.2	chromosome_10:1025916-1038285 (+)	152	0.33796	0	0	1	0	0	0	0	0	0	0	0	0	0	0	0	44	44	0.36	0.36	0	0	0	0	0	0	0	0	0	0	0	0
Cre10.g425150.t1.1	chromosome_10:1038386-1040767 (+)	210	0.291951	1	1	0	84	84	0.377	0.377	199	199	0.352	0.352	0	0	0	0	0	0	0	0	1	0.775	0.775	1	0.027	0.027	0	0	0	67.8	84.3	16.5
Cre10.g425200.t1.1	chromosome_10:1040916-1046197 (+)	253	0.364265	1	1	1	61	61	0.417	0.417	117	117	0.352	0.352	0	0	0	0	68	68	0.304	0.304	2	0.775	0.775	1	0.599	0.599	0	0	0	193	193	0
Cre10.g425251.t1.1	chromosome_10:1046199-1070795 (-)	347	0.373743	1	0	2	110	110	0.337	0.337	0	0	0	0	0	0	0	0	30	50	0.342	0.356	1	0.599	0.599	0	0	0	0	0	0	0	0	0
Cre10.g425300.t1.1	chromosome_10:1070847-1074855 (-)	89	0.359237	0	0	0	0	0	0	0	0	0	0	0	0	0	0	0	0	0	0	0	0	0	0	0	0	0	0	0	0	0	0	0
Cre10.g425350.t1.2	chromosome_10:1074956-1085077 (+)	122	0.34073	0	1	1	0	0	0	0	79	79	0.356	0.356	0	0	0	0	67	67	0.357	0.357	0	0	0	1	0.523	0.523	0	0	0	0	0	0
Cre10.g425400.t1.2	chromosome_10:1085080-1090125 (-)	268	0.302733	1	0	2	4	4	0.312	0.312	0	0	0	0	0	0	0	0	92	170	0.345	0.383	1	0.599	0.599	0	0	0	0	0	0	62	62	0
Cre10.g425450.t1.2	chromosome_10:1090220-1094195 (-)	133	0.42513	1	0	0	25	25	0.304	0.304	0	0	0	0	0	0	0	0	0	0	0	0	1	0.229	0.229	0	0	0	0	0	0	206	206	0
Cre10.g425501.t1.1	chromosome_10:1094346-1112847 (+)	221	0.386057	0	0	2	0	0	0	0	0	0	0	0	0	0	0	0	92	150	0.341	0.407	0	0	0	0	0	0	0	0	0	0	0	0
Cre10.g425550.t1.1	chromosome_10:1112886-1117365 (-)	89	0.402801	0	0	1	0	0	0	0	0	0	0	0	0	0	0	0	32	32	0.343	0.343	0	0	0	0	0	0	0	0	0	0	0	0
Cre10.g425600.t1.1	chromosome_10:1117460-1128985 (-)	531	0.366999	1	0	9	282	282	0.418	0.418	0	0	0	0	0	0	0	0	95	346	0.239	0.414	1	0.775	0.775	0	0	0	0	0	0	192	192	0
Cre10.g425600.t2.1	chromosome_10:1117460-1128985 (-)	531	0.366999	1	0	9	282	282	0.418	0.418	0	0	0	0	0	0	0	0	95	346	0.239	0.414	1	0.775	0.775	0	0	0	0	0	0	192	192	0
Cre10.g425650.t1.2	chromosome_10:1129036-1131825 (-)	74	0.319615	0	0	0	0	0	0	0	0	0	0	0	0	0	0	0	0	0	0	0	0	0	0	0	0	0	0	0	0	0	0	0
Cre10.g425675.t1.1	chromosome_10:1132016-1135205 (+)	112	0.414436	0	0	1	0	0	0	0	0	0	0	0	0	0	0	0	36	36	0.437	0.437	0	0	0	0	0	0	0	0	0	0	0	0
Cre10.g425700.t1.2	chromosome_10:1140336-1147847 (+)	428	0.340346	0	0	3	0	0	0	0	0	0	0	0	0	0	0	0	66	289	0.343	0.364	0	0	0	0	0	0	0	0	0	0	0	0
Cre10.g425750.t1.1	chromosome_10:1148006-1152387 (+)	207	0.366226	0	0	0	0	0	0	0	0	0	0	0	0	0	0	0	0	0	0	0	0	0	0	0	0	0	0	0	0	0	0	0
Cre10.g425800.t1.2	chromosome_10:1152390-1157445 (-)	216	0.446749	1	0	1	84	84	0.275	0.275	0	0	0	0	0	0	0	0	29	29	0.255	0.255	1	0.585	0.585	0	0	0	0	0	0	301	303	0
Cre10.g425850.t1.2	chromosome_10:1158096-1161387 (+)	262	0.417464	0	0	0	0	0	0	0	0	0	0	0	0	0	0	0	0	0	0	0	0	0	0	0	0	0	0	0	0	0	0	0
Cre10.g425900.t1.2	chromosome_10:1162268-1165014 (+)	290	0.452744	0	1	0	0	0	0	0	168	168	0.379	0.379	0	0	0	0	0	0	0	0	0	0	0	1	0.775	0.775	0	0	0	0	0	0
Cre10.g425950.t1.2	chromosome_10:1165082-1169256 (-)	81	0.416083	0	0	0	0	0	0	0	0	0	0	0	0	0	0	0	0	0	0	0	0	0	0	0	0	0	0	0	0	0	0	0
Cre10.g426000.t1.2	chromosome_10:1169348-1171190 (+)	287	0.373474	0	0	0	0	0	0	0	0	0	0	0	0	0	0	0	0	0	0	0	0	0	0	0	0	0	0	0	0	0	0	0
Cre10.g426050.t1.2	chromosome_10:1171238-1178677 (+)	480	0.328532	1	0	2	12	12	0.383	0.383	0	0	0	0	0	0	0	0	82	82	0.336	0.336	1	0.85	0.85	0	0	0	0	0	0	218	225	7
Cre10.g426102.t1.1	chromosome_10:1175322-1176537 (-)	125	0.425203	0	0	0	0	0	0	0	0	0	0	0	0	0	0	0	0	0	0	0	0	0	0	0	0	0	0	0	0	0	0	0
Cre10.g426152.t1.1	chromosome_10:1179034-1185427 (-)	84	0.44236	0	0	0	0	0	0	0	0	0	0	0	0	0	0	0	0	0	0	0	0	0	0	0	0	0	0	0	0	0	0	0
Cre10.g426200.t1.1	chromosome_10:1185482-1190967 (-)	153	0.370891	0	0	2	0	0	0	0	0	0	0	0	0	0	0	0	12	12	0.395	0.395	0	0	0	0	0	0	0	0	0	0	0	0
Cre10.g426250.t1.1	chromosome_10:1191108-1194026 (+)	113	0.402515	0	0	0	0	0	0	0	0	0	0	0	0	0	0	0	0	0	0	0	0	0	0	0	0	0	0	0	0	0	0	0
Cre10.g426292.t1.1	chromosome_10:1194032-1205487 (-)	113	0.411039	0	0	0	0	0	0	0	0	0	0	0	0	0	0	0	0	0	0	0	0	0	0	0	0	0	0	0	0	0	0	0
Cre10.g426335.t1.2	chromosome_10:1205932-1209097 (-)	115	0.418111	0	0	0	0	0	0	0	0	0	0	0	0	0	0	0	0	0	0	0	0	0	0	0	0	0	0	0	0	0	0	0
Cre10.g426335.t2.1	chromosome_10:1205932-1209097 (-)	115	0.418111	0	0	0	0	0	0	0	0	0	0	0	0	0	0	0	0	0	0	0	0	0	0	0	0	0	0	0	0	0	0	0
Cre10.g426350.t1.1	chromosome_10:1209147-1212101 (-)	61	0.397591	0	0	0	0	0	0	0	0	0	0	0	0	0	0	0	0	0	0	0	0	0	0	0	0	0	0	0	0	0	0	0
Cre10.g426350.t3.1	chromosome_10:1209264-1212101 (-)	61	0.397591	0	0	0	0	0	0	0	0	0	0	0	0	0	0	0	0	0	0	0	0	0	0	0	0	0	0	0	0	0	0	0
Cre10.g426350.t2.1	chromosome_10:1209147-1212048 (-)	224	0.394092	1	0	2	8	8	0.385	0.385	0	0	0	0	0	0	0	0	42	42	0.389	0.389	1	0.775	0.775	0	0	0	0	0	0	170	172	0
Cre10.g426400.t1.1	chromosome_10:1212208-1214573 (+)	46	0.433401	0	0	0	0	0	0	0	0	0	0	0	0	0	0	0	0	0	0	0	0	0	0	0	0	0	0	0	0	0	0	0
Cre10.g426450.t1.2	chromosome_10:1214538-1219225 (+)	178	0.37995	1	0	0	175	175	0.335	0.335	0	0	0	0	0	0	0	0	0	0	0	0	1	0	0	0	0	0	0	0	0	47.8	47.8	0
Cre10.g426500.t1.2	chromosome_10:1219338-1222979 (+)	518	0.412435	1	0	1	248	248	0.406	0.406	0	0	0	0	0	0	0	0	28	28	0.357	0.357	2	0.775	0.775	0	0	0	0	0	0	28.5	28.5	0
Cre10.g426550.t1.2	chromosome_10:1223678-1227373 (+)	157	0.374179	0	0	0	0	0	0	0	0	0	0	0	0	0	0	0	0	0	0	0	0	0	0	0	0	0	0	0	0	0	0	0
Cre10.g426600.t1.2	chromosome_10:1227452-1233617 (-)	120	0.392074	0	0	0	0	0	0	0	0	0	0	0	0	0	0	0	0	0	0	0	0	0	0	0	0	0	0	0	0	0	0	0
Cre10.g426616.t1.1	chromosome_10:1234077-1235067 (-)	66	0.409364	0	0	0	0	0	0	0	0	0	0	0	0	0	0	0	0	0	0	0	0	0	0	0	0	0	0	0	0	0	0	0
Cre10.g426632.t1.1	chromosome_10:1235178-1236859 (+)	428	0.391582	0	1	9	0	0	0	0	420	420	0.334	0.334	0	0	0	0	115	248	0.383	0.398	0	0	0	1	0	0	0	0	0	0	0	0
Cre10.g426650.t1.1	chromosome_10:1236862-1240787 (-)	524	0.369327	0	1	5	0	0	0	0	472	472	0.292	0.292	0	0	0	0	5	401	0.334	0.349	0	0	0	1	0.229	0.229	0	0	0	0	0	0
Cre10.g426650.t2.1	chromosome_10:1236862-1240787 (-)	472	0.292413	0	1	4	0	0	0	0	324	324	0.271	0.271	0	0	0	0	5	401	0.334	0.349	0	0	0	1	0.585	0.585	0	0	0	0	0	0
Cre10.g426700.t1.1	chromosome_10:1240844-1246377 (-)	115	0.382735	0	0	1	0	0	0	0	0	0	0	0	0	0	0	0	4	4	0.235	0.235	0	0	0	0	0	0	0	0	0	0	0	0
Cre10.g426750.t1.2	chromosome_10:1246442-1252817 (-)	395	0.419228	0	0	3	0	0	0	0	0	0	0	0	0	0	0	0	286	361	0.321	0.361	0	0	0	0	0	0	0	0	0	0	0	0
Cre10.g426800.t1.1	chromosome_10:1252928-1258179 (+)	147	0.406381	0	0	0	0	0	0	0	0	0	0	0	0	0	0	0	0	0	0	0	0	0	0	0	0	0	0	0	0	0	0	0
Cre10.g426850.t1.1	chromosome_10:1258228-1262299 (+)	80	0.429797	0	0	1	0	0	0	0	0	0	0	0	0	0	0	0	28	28	0.302	0.302	0	0	0	0	0	0	0	0	0	0	0	0
Cre10.g426900.t1.1	chromosome_10:1262368-1267379 (+)	146	0.388209	1	0	2	86	86	0.296	0.296	0	0	0	0	0	0	0	0	55	79	0.281	0.334	1	0.229	0.229	0	0	0	0	0	0	90.9	90.9	0
Cre10.g426950.t1.2	chromosome_10:1267438-1271690 (+)	404	0.418185	1	0	3	278	278	0.401	0.401	0	0	0	0	0	0	0	0	5	5	0.341	0.341	2	0.775	0.775	0	0	0	0	0	0	372	372	0
Cre10.g427000.t1.2	chromosome_10:1271701-1276377 (-)	116	0.344521	0	2	0	0	0	0	0	45	45	0.375	0.375	106	106	0.415	0.415	0	0	0	0	0	0	0	1	0.523	0.523	1	0.019	0.019	0	0	0
Cre10.g427050.t1.2	chromosome_10:1276505-1279849 (+)	107	0.35456	0	0	1	0	0	0	0	0	0	0	0	0	0	0	0	81	81	0.293	0.293	0	0	0	0	0	0	0	0	0	0	0	0
Cre10.g427150.t1.2	chromosome_10:1281482-1284187 (-)	260	0.418272	0	0	0	0	0	0	0	0	0	0	0	0	0	0	0	0	0	0	0	0	0	0	0	0	0	0	0	0	0	0	0
Cre10.g427200.t1.1	chromosome_10:1284288-1285982 (+)	126	0.405892	0	0	0	0	0	0	0	0	0	0	0	0	0	0	0	0	0	0	0	0	0	0	0	0	0	0	0	0	0	0	0
Cre10.g427200.t2.1	chromosome_10:1284288-1285982 (+)	126	0.405892	0	0	0	0	0	0	0	0	0	0	0	0	0	0	0	0	0	0	0	0	0	0	0	0	0	0	0	0	0	0	0
Cre10.g427250.t1.2	chromosome_10:1286138-1287261 (+)	129	0.446754	0	0	0	0	0	0	0	0	0	0	0	0	0	0	0	0	0	0	0	0	0	0	0	0	0	0	0	0	0	0	0
Cre10.g427300.t1.2	chromosome_10:1287308-1290784 (+)	212	0.426849	0	1	2	0	0	0	0	25	25	0.341	0.341	0	0	0	0	54	54	0.35	0.35	0	0	0	1	0.599	0.599	0	0	0	0	0	0
Cre10.g427350.t1.1	chromosome_10:1290792-1296247 (-)	775	0.398761	1	0	6	658	703	0.362	0.368	0	0	0	0	0	0	0	0	8	119	0.297	0.371	2	0.775	0.775	0	0	0	0	0	0	418	418	0
Cre10.g427400.t1.2	chromosome_10:1296348-1298266 (+)	263	0.377723	0	0	2	0	0	0	0	0	0	0	0	0	0	0	0	7	7	0.395	0.395	0	0	0	0	0	0	0	0	0	0	0	0
Cre10.g427453.t1.1	chromosome_10:1298272-1308257 (-)	26	0.443246	0	0	0	0	0	0	0	0	0	0	0	0	0	0	0	0	0	0	0	0	0	0	0	0	0	0	0	0	0	0	0
Cre10.g427500.t1.2	chromosome_10:1308342-1312377 (-)	347	0.357574	1	0	4	74	86	0.333	0.434	0	0	0	0	0	0	0	0	20	20	0.378	0.378	3	0.599	0.902	0	0	0	0	0	0	375	373	-1.5
Cre10.g427550.t1.1	chromosome_10:1312671-1317477 (-)	356	0.34398	1	1	5	23	23	0.341	0.341	285	285	0.377	0.377	0	0	0	0	8	249	0.279	0.425	1	0.599	0.599	1	0.523	0.523	0	0	0	108	109	2
Cre10.g427600.t1.2	chromosome_10:1317562-1322457 (-)	272	0.422343	0	0	1	0	0	0	0	0	0	0	0	0	0	0	0	110	110	0.35	0.35	0	0	0	0	0	0	0	0	0	0	0	0
Cre10.g427650.t1.2	chromosome_10:1322578-1326401 (+)	263	0.333986	0	0	5	0	0	0	0	0	0	0	0	0	0	0	0	12	12	0.39	0.39	0	0	0	0	0	0	0	0	0	0	0	0
Cre10.g427700.t1.2	chromosome_10:1326455-1331817 (-)	333	0.435682	0	0	5	0	0	0	0	0	0	0	0	0	0	0	0	15	128	0.339	0.386	0	0	0	0	0	0	0	0	0	0	0	0
Cre10.g427750.t1.2	chromosome_10:1333388-1340229 (+)	269	0.393819	0	0	4	0	0	0	0	0	0	0	0	0	0	0	0	130	183	0.279	0.328	0	0	0	0	0	0	0	0	0	0	0	0
Cre10.g427800.t1.1	chromosome_10:1341171-1347306 (+)	372	0.353043	0	0	2	0	0	0	0	0	0	0	0	0	0	0	0	19	19	0.441	0.441	0	0	0	0	0	0	0	0	0	0	0	0
Cre10.g427850.t1.1	chromosome_10:1347594-1369700 (-)	355	0.35385	0	0	6	0	0	0	0	0	0	0	0	0	0	0	0	21	246	0.35	0.394	0	0	0	0	0	0	0	0	0	0	0	0
Cre10.g427896.t1.2	chromosome_10:1372685-1373720 (-)	46	0.402734	0	0	0	0	0	0	0	0	0	0	0	0	0	0	0	0	0	0	0	0	0	0	0	0	0	0	0	0	0	0	0
Cre10.g427900.t1.1	chromosome_10:1373931-1384330 (-)	439	0.307134	1	0	6	220	220	0.419	0.419	0	0	0	0	0	0	0	0	41	98	0.348	0.391	2	0.902	0.902	0	0	0	0	0	0	225	225	0
Cre10.g427950.t1.1	chromosome_10:1385353-1394170 (-)	308	0.352288	1	1	2	119	302	0.285	0.419	213	228	0.326	0.42	0	0	0	0	28	31	0.284	0.361	5	0.585	0.775	3	0.229	0.687	0	0	0	239	239	0
Cre10.g428000.t1.1	chromosome_10:1394225-1400190 (-)	129	0.385333	0	0	0	0	0	0	0	0	0	0	0	0	0	0	0	0	0	0	0	0	0	0	0	0	0	0	0	0	0	0	0
Cre10.g428050.t1.1	chromosome_10:1400249-1407190 (-)	80	0.403019	0	0	0	0	0	0	0	0	0	0	0	0	0	0	0	0	0	0	0	0	0	0	0	0	0	0	0	0	0	0	0
Cre10.g428100.t1.1	chromosome_10:1407351-1411114 (+)	401	0.379725	1	0	4	2	386	0.212	0.374	0	0	0	0	0	0	0	0	49	69	0.367	0.405	2	0.801	0.801	0	0	0	0	0	0	483	545	63
Cre10.g428150.t1.1	chromosome_10:1411130-1416731 (-)	153	0.374312	0	0	0	0	0	0	0	0	0	0	0	0	0	0	0	0	0	0	0	0	0	0	0	0	0	0	0	0	0	0	0
Cre10.g428200.t1.2	chromosome_10:1416831-1419793 (+)	198	0.357417	0	0	0	0	0	0	0	0	0	0	0	0	0	0	0	0	0	0	0	0	0	0	0	0	0	0	0	0	0	0	0
Cre10.g428250.t1.1	chromosome_10:1419795-1421920 (-)	60	0.335646	0	0	1	0	0	0	0	0	0	0	0	0	0	0	0	45	45	0.37	0.37	0	0	0	0	0	0	0	0	0	0	0	0
Cre10.g428300.t1.1	chromosome_10:1422031-1425452 (+)	105	0.329108	0	1	0	0	0	0	0	47	95	0.319	0.326	0	0	0	0	0	0	0	0	0	0	0	2	0.229	0.229	0	0	0	0	0	0
Cre10.g428350.t1.2	chromosome_10:1425454-1427013 (-)	214	0.403549	1	0	1	76	76	0.421	0.421	0	0	0	0	0	0	0	0	93	93	0.321	0.321	2	0.902	0.902	0	0	0	0	0	0	110	110	0
Cre10.g428400.t1.1	chromosome_10:1427161-1430852 (+)	106	0.416638	0	0	2	0	0	0	0	0	0	0	0	0	0	0	0	23	23	0.367	0.367	0	0	0	0	0	0	0	0	0	0	0	0
Cre10.g428433.t1.1	chromosome_10:1430875-1435980 (-)	95	0.435129	0	0	0	0	0	0	0	0	0	0	0	0	0	0	0	0	0	0	0	0	0	0	0	0	0	0	0	0	0	0	0
Cre10.g428433.t2.1	chromosome_10:1430875-1435980 (-)	95	0.435129	0	0	0	0	0	0	0	0	0	0	0	0	0	0	0	0	0	0	0	0	0	0	0	0	0	0	0	0	0	0	0
Cre10.g428500.t1.1	chromosome_10:1436111-1441212 (+)	203	0.443996	0	0	1	0	0	0	0	0	0	0	0	0	0	0	0	60	60	0.348	0.348	0	0	0	0	0	0	0	0	0	0	0	0
Cre10.g428525.t1.1	chromosome_10:1441801-1443432 (+)	400	0.39424	0	0	3	0	0	0	0	0	0	0	0	0	0	0	0	108	294	0.299	0.423	0	0	0	0	0	0	0	0	0	0	0	0
Cre10.g428550.t1.2	chromosome_10:1443565-1447780 (-)	86	0.353045	0	0	3	0	0	0	0	0	0	0	0	0	0	0	0	29	62	0.298	0.318	0	0	0	0	0	0	0	0	0	0	0	0
Cre10.g428600.t1.1	chromosome_10:1447891-1451822 (+)	400	0.385293	0	2	0	0	0	0	0	74	74	0.315	0.315	99	99	0.374	0.374	0	0	0	0	0	0	0	1	0.599	0.599	1	0.775	0.775	0	0	0
Cre10.g428650.t1.2	chromosome_10:1451881-1458452 (+)	206	0.368772	0	0	0	0	0	0	0	0	0	0	0	0	0	0	0	0	0	0	0	0	0	0	0	0	0	0	0	0	0	0	0
Cre10.g428664.t1.1	chromosome_10:1458455-1464380 (-)	229	0.405481	0	0	2	0	0	0	0	0	0	0	0	0	0	0	0	31	147	0.3	0.335	0	0	0	0	0	0	0	0	0	0	0	0
Cre10.g428678.t1.1	chromosome_10:1464491-1471408 (+)	95	0.352009	1	0	0	77	77	0.314	0.314	0	0	0	0	0	0	0	0	0	0	0	0	1	0.027	0.027	0	0	0	0	0	0	545	545	0
Cre10.g428692.t1.1	chromosome_10:1471424-1475670 (-)	223	0.40461	1	0	3	178	178	0.329	0.329	0	0	0	0	0	0	0	0	26	26	0.307	0.307	1	0.229	0.229	0	0	0	0	0	0	109	109	0
Cre10.g428706.t1.1	chromosome_10:1475725-1480100 (-)	153	0.352264	0	0	3	0	0	0	0	0	0	0	0	0	0	0	0	21	76	0.28	0.36	0	0	0	0	0	0	0	0	0	0	0	0
Cre10.g428720.t1.1	chromosome_10:1480168-1484610 (-)	108	0.351117	0	0	0	0	0	0	0	0	0	0	0	0	0	0	0	0	0	0	0	0	0	0	0	0	0	0	0	0	0	0	0
Cre10.g428734.t1.1	chromosome_10:1484715-1489960 (-)	405	0.405683	0	0	2	0	0	0	0	0	0	0	0	0	0	0	0	166	166	0.401	0.401	0	0	0	0	0	0	0	0	0	0	0	0
Cre10.g428750.t1.1	chromosome_10:1490371-1506382 (+)	99	0.424234	0	0	1	0	0	0	0	0	0	0	0	0	0	0	0	20	20	0.387	0.387	0	0	0	0	0	0	0	0	0	0	0	0
Cre10.g428800.t1.2	chromosome_10:1506685-1510823 (+)	91	0.435186	0	0	0	0	0	0	0	0	0	0	0	0	0	0	0	0	0	0	0	0	0	0	0	0	0	0	0	0	0	0	0
Cre10.g428850.t1.2	chromosome_10:1510872-1511969 (+)	249	0.41749	0	0	5	0	0	0	0	0	0	0	0	0	0	0	0	22	65	0.364	0.391	0	0	0	0	0	0	0	0	0	0	0	0
Cre10.g428900.t1.1	chromosome_10:1512022-1515623 (+)	525	0.33537	1	1	5	51	51	0.351	0.351	397	397	0.406	0.406	0	0	0	0	179	179	0.351	0.351	1	0.843	0.843	2	0.775	0.775	0	0	0	437	448	4.5
Cre10.g428950.t1.2	chromosome_10:1515672-1519913 (+)	666	0.409716	0	0	9	0	0	0	0	0	0	0	0	0	0	0	0	111	222	0.366	0.374	0	0	0	0	0	0	0	0	0	0	0	0
Cre10.g428966.t1.2	chromosome_10:1519916-1528781 (-)	45	0.41311	0	0	0	0	0	0	0	0	0	0	0	0	0	0	0	0	0	0	0	0	0	0	0	0	0	0	0	0	0	0	0
Cre10.g429000.t1.1	chromosome_10:1528836-1534021 (-)	65	0.416513	0	0	0	0	0	0	0	0	0	0	0	0	0	0	0	0	0	0	0	0	0	0	0	0	0	0	0	0	0	0	0
Cre10.g429000.t2.1	chromosome_10:1528836-1534011 (-)	863	0.317259	1	0	13	842	842	0.361	0.361	0	0	0	0	0	0	0	0	55	208	0.417	0.423	1	0.019	0.019	0	0	0	0	0	0	0	0	0
Cre10.g429000.t3.1	chromosome_10:1532906-1534021 (-)	65	0.416513	0	0	0	0	0	0	0	0	0	0	0	0	0	0	0	0	0	0	0	0	0	0	0	0	0	0	0	0	0	0	0
Cre10.g429017.t1.2	chromosome_10:1534076-1540761 (-)	23	0.307862	0	1	1	0	0	0	0	16	16	0.327	0.327	0	0	0	0	2	2	0.219	0.219	0	0	0	1	0	0	0	0	0	0	0	0
Cre10.g429050.t1.1	chromosome_10:1540816-1552631 (-)	146	0.387512	0	0	0	0	0	0	0	0	0	0	0	0	0	0	0	0	0	0	0	0	0	0	0	0	0	0	0	0	0	0	0
Cre10.g429100.t1.2	chromosome_10:1552730-1558141 (-)	290	0.398436	1	0	1	101	101	0.316	0.316	0	0	0	0	0	0	0	0	45	45	0.371	0.371	1	0.599	0.599	0	0	0	0	0	0	927	931	0
Cre10.g429150.t1.2	chromosome_10:1558282-1563331 (+)	249	0.421244	1	1	0	126	126	0.386	0.386	176	176	0.417	0.417	0	0	0	0	0	0	0	0	1	0.775	0.775	1	0.523	0.523	0	0	0	461	462	0
Cre10.g429200.t1.1	chromosome_10:1563662-1569332 (+)	19	0.361259	0	0	0	0	0	0	0	0	0	0	0	0	0	0	0	0	0	0	0	0	0	0	0	0	0	0	0	0	0	0	0
Cre10.g429250.t1.1	chromosome_10:1570302-1579563 (+)	327	0.433125	0	0	4	0	0	0	0	0	0	0	0	0	0	0	0	155	175	0.249	0.393	0	0	0	0	0	0	0	0	0	0	0	0
Cre10.g429300.t1.1	chromosome_10:1579566-1584631 (-)	129	0.383622	1	0	1	33	33	0.401	0.401	0	0	0	0	0	0	0	0	85	85	0.337	0.337	2	0.523	0.523	0	0	0	0	0	0	184	184	0
Cre10.g429350.t1.2	chromosome_10:1584786-1589411 (-)	100	0.363649	1	1	0	19	19	0.297	0.297	78	78	0.393	0.393	0	0	0	0	0	0	0	0	1	0.229	0.229	1	0.019	0.019	0	0	0	0	0	0
Cre10.g429400.t1.1	chromosome_10:1590072-1596853 (+)	165	0.321703	0	1	0	0	0	0	0	145	145	0.402	0.402	0	0	0	0	0	0	0	0	0	0	0	1	0.019	0.019	0	0	0	0	0	0
Cre10.g429450.t1.1	chromosome_10:1597042-1603683 (+)	269	0.277232	1	0	2	122	122	0.447	0.447	0	0	0	0	0	0	0	0	35	83	0.297	0.326	1	0.902	0.902	0	0	0	0	0	0	56.6	63.2	6.6
Cre10.g429500.t1.1	chromosome_10:1603686-1608084 (-)	259	0.331925	1	1	3	13	91	0.377	0.392	206	206	0.32	0.32	0	0	0	0	77	138	0.332	0.389	3	0.775	0.775	2	0.229	0.229	0	0	0	0	0	0
Cre10.g429550.t1.2	chromosome_10:1608372-1610243 (+)	189	0.417465	1	0	0	117	117	0.363	0.363	0	0	0	0	0	0	0	0	0	0	0	0	1	0.523	0.523	0	0	0	0	0	0	120	150	27
Cre10.g429600.t1.2	chromosome_10:1610292-1613464 (+)	128	0.391608	0	0	1	0	0	0	0	0	0	0	0	0	0	0	0	43	43	0.428	0.428	0	0	0	0	0	0	0	0	0	0	0	0
Cre10.g429601.t1.1	chromosome_10:1613562-1619433 (+)	80	0.391418	0	0	1	0	0	0	0	0	0	0	0	0	0	0	0	36	36	0.29	0.29	0	0	0	0	0	0	0	0	0	0	0	0
Cre10.g429650.t1.1	chromosome_10:1619556-1622711 (-)	248	0.407659	0	1	3	0	0	0	0	118	118	0.326	0.326	0	0	0	0	30	30	0.388	0.388	0	0	0	1	0.599	0.599	0	0	0	0	0	0
Cre10.g429702.t1.1	chromosome_10:1622902-1626176 (+)	658	0.311452	1	0	7	409	409	0.307	0.307	0	0	0	0	0	0	0	0	31	31	0.406	0.406	1	0.599	0.599	0	0	0	0	0	0	27.7	28.5	0
Cre10.g429750.t1.1	chromosome_10:1632872-1656483 (+)	353	0.365453	0	0	3	0	0	0	0	0	0	0	0	0	0	0	0	102	276	0.374	0.384	0	0	0	0	0	0	0	0	0	0	0	0
Cre10.g429800.t1.2	chromosome_10:1656486-1662311 (-)	330	0.395798	0	0	3	0	0	0	0	0	0	0	0	0	0	0	0	119	119	0.393	0.393	0	0	0	0	0	0	0	0	0	0	0	0
Cre10.g429850.t1.2	chromosome_10:1662429-1666391 (-)	244	0.357534	0	0	2	0	0	0	0	0	0	0	0	0	0	0	0	12	18	0.319	0.343	0	0	0	0	0	0	0	0	0	0	0	0
Cre10.g429880.t1.1	chromosome_10:1666492-1673553 (+)	148	0.335124	0	0	2	0	0	0	0	0	0	0	0	0	0	0	0	51	51	0.361	0.361	0	0	0	0	0	0	0	0	0	0	0	0
Cre10.g429880.t2.1	chromosome_10:1666492-1671633 (+)	148	0.335124	0	0	2	0	0	0	0	0	0	0	0	0	0	0	0	51	51	0.361	0.361	0	0	0	0	0	0	0	0	0	0	0	0
Cre10.g429880.t3.1	chromosome_10:1666492-1671663 (+)	148	0.335124	0	0	2	0	0	0	0	0	0	0	0	0	0	0	0	51	51	0.361	0.361	0	0	0	0	0	0	0	0	0	0	0	0
Cre10.g429880.t4.1	chromosome_10:1671712-1673553 (+)	59	0.428738	0	0	0	0	0	0	0	0	0	0	0	0	0	0	0	0	0	0	0	0	0	0	0	0	0	0	0	0	0	0	0
Cre10.g430000.t1.1	chromosome_10:1673555-1676004 (-)	65	0.431484	0	0	0	0	0	0	0	0	0	0	0	0	0	0	0	0	0	0	0	0	0	0	0	0	0	0	0	0	0	0	0
Cre10.g430050.t1.2	chromosome_10:1676152-1678397 (+)	122	0.403114	0	0	0	0	0	0	0	0	0	0	0	0	0	0	0	0	0	0	0	0	0	0	0	0	0	0	0	0	0	0	0
Cre10.g430100.t1.1	chromosome_10:1678406-1683991 (-)	34	0.306471	0	1	1	0	0	0	0	18	18	0.349	0.349	0	0	0	0	9	9	0.287	0.287	0	0	0	1	0.027	0.027	0	0	0	0	0	0
Cre10.g430150.t1.2	chromosome_10:1684112-1689556 (+)	165	0.370812	0	0	0	0	0	0	0	0	0	0	0	0	0	0	0	0	0	0	0	0	0	0	0	0	0	0	0	0	0	0	0
Cre10.g430200.t2.1	chromosome_10:1689774-1695891 (-)	189	0.417608	0	1	1	0	0	0	0	2	2	0.196	0.196	0	0	0	0	111	111	0.329	0.329	0	0	0	1	0.633	0.633	0	0	0	0	0	0
Cre10.g430200.t1.2	chromosome_10:1689584-1695891 (-)	189	0.417608	0	1	1	0	0	0	0	2	2	0.196	0.196	0	0	0	0	111	111	0.329	0.329	0	0	0	1	0.633	0.633	0	0	0	0	0	0
Cre10.g430250.t1.2	chromosome_10:1696543-1702374 (+)	247	0.333347	1	1	3	136	136	0.368	0.368	231	231	0.35	0.35	0	0	0	0	97	100	0.293	0.341	1	0.775	0.775	1	0.027	0.027	0	0	0	717	717	-2.5
Cre10.g430300.t1.2	chromosome_10:1702377-1705842 (-)	221	0.352607	0	0	2	0	0	0	0	0	0	0	0	0	0	0	0	91	122	0.263	0.353	0	0	0	0	0	0	0	0	0	0	0	0
Cre10.g430350.t1.2	chromosome_10:1706483-1709636 (+)	214	0.403695	0	0	3	0	0	0	0	0	0	0	0	0	0	0	0	1	70	0.136	0.347	0	0	0	0	0	0	0	0	0	0	0	0
Cre10.g430376.t1.1	chromosome_10:1709647-1710682 (-)	149	0.383525	0	0	0	0	0	0	0	0	0	0	0	0	0	0	0	0	0	0	0	0	0	0	0	0	0	0	0	0	0	0	0
Cre10.g430400.t1.2	chromosome_10:1710731-1711852 (-)	118	0.426787	0	1	0	0	0	0	0	24	24	0.392	0.392	0	0	0	0	0	0	0	0	0	0	0	2	0.523	0.523	0	0	0	0	0	0
Cre10.g430450.t1.2	chromosome_10:1712056-1716907 (-)	173	0.349346	1	0	2	152	152	0.339	0.339	0	0	0	0	0	0	0	0	50	50	0.341	0.341	1	0.027	0.027	0	0	0	0	0	0	442	442	0
Cre10.g430501.t1.1	chromosome_10:1717191-1725730 (-)	104	0.379053	0	0	0	0	0	0	0	0	0	0	0	0	0	0	0	0	0	0	0	0	0	0	0	0	0	0	0	0	0	0	0
Cre10.g430550.t1.2	chromosome_10:1727609-1729862 (-)	196	0.391045	0	0	5	0	0	0	0	0	0	0	0	0	0	0	0	2	23	0.252	0.35	0	0	0	0	0	0	0	0	0	0	0	0
Cre10.g430600.t1.1	chromosome_10:1730603-1731894 (+)	134	0.356382	0	0	0	0	0	0	0	0	0	0	0	0	0	0	0	0	0	0	0	0	0	0	0	0	0	0	0	0	0	0	0
Cre10.g430626.t1.1	chromosome_10:1732107-1734072 (-)	299	0.326257	0	0	4	0	0	0	0	0	0	0	0	0	0	0	0	27	63	0.38	0.399	0	0	0	0	0	0	0	0	0	0	0	0
Cre10.g430650.t1.2	chromosome_10:1734407-1738882 (-)	151	0.394695	0	0	3	0	0	0	0	0	0	0	0	0	0	0	0	92	119	0.316	0.373	0	0	0	0	0	0	0	0	0	0	0	0
Cre10.g430700.t1.1	chromosome_10:1739003-1761889 (+)	149	0.37179	0	0	3	0	0	0	0	0	0	0	0	0	0	0	0	4	57	0.293	0.398	0	0	0	0	0	0	0	0	0	0	0	0
Cre10.g430750.t1.1	chromosome_10:1762740-1767762 (-)	692	0.358433	1	0	14	686	686	0.359	0.359	0	0	0	0	0	0	0	0	104	104	0.425	0.425	1	0	0	0	0	0	0	0	0	327	327	0
Cre10.g430800.t1.1	chromosome_10:1768391-1777432 (-)	227	0.342112	0	0	0	0	0	0	0	0	0	0	0	0	0	0	0	0	0	0	0	0	0	0	0	0	0	0	0	0	0	0	0
Cre10.g430850.t1.2	chromosome_10:1777563-1782254 (+)	207	0.372775	0	1	2	0	0	0	0	200	200	0.287	0.287	0	0	0	0	78	108	0.34	0.351	0	0	0	1	0	0	0	0	0	0	0	0
Cre10.g430900.t1.1	chromosome_10:1782413-1791777 (+)	59	0.377989	0	0	1	0	0	0	0	0	0	0	0	0	0	0	0	36	36	0.348	0.348	0	0	0	0	0	0	0	0	0	0	0	0
Cre10.g430950.t1.1	chromosome_10:1791867-1801782 (-)	54	0.359993	0	0	1	0	0	0	0	0	0	0	0	0	0	0	0	14	14	0.299	0.299	0	0	0	0	0	0	0	0	0	0	0	0
Cre10.g431000.t1.1	chromosome_10:1801837-1806472 (-)	589	0.377493	1	2	6	439	439	0.387	0.387	492	492	0.343	0.343	557	557	0.319	0.319	88	273	0.302	0.389	1	0.775	0.775	1	0.229	0.229	1	0.027	0.027	0	0	0
Cre10.g431050.t1.1	chromosome_10:1806683-1818551 (+)	128	0.313843	1	0	0	116	116	0.248	0.248	0	0	0	0	0	0	0	0	0	0	0	0	1	0	0	0	0	0	0	0	0	589	589	0
Cre10.g431050.t2.1	chromosome_10:1806683-1818551 (+)	128	0.313843	1	0	0	116	116	0.248	0.248	0	0	0	0	0	0	0	0	0	0	0	0	1	0	0	0	0	0	0	0	0	589	589	0
Cre10.g431100.t1.1	chromosome_10:1820867-1829272 (-)	159	0.301989	0	1	3	0	0	0	0	133	148	0.354	0.364	0	0	0	0	25	25	0.389	0.389	0	0	0	4	0.027	0.027	0	0	0	0	0	0
Cre10.g431150.t1.1	chromosome_10:1829382-1835221 (+)	107	0.39879	0	1	0	0	0	0	0	90	90	0.346	0.346	0	0	0	0	0	0	0	0	0	0	0	1	0.027	0.027	0	0	0	0	0	0
Cre10.g431200.t1.2	chromosome_10:1835313-1842994 (+)	138	0.371522	0	0	3	0	0	0	0	0	0	0	0	0	0	0	0	26	50	0.31	0.38	0	0	0	0	0	0	0	0	0	0	0	0
Cre10.g431250.t1.1	chromosome_10:1843251-1854632 (-)	398	0.348742	1	1	8	110	110	0.332	0.332	388	388	0.373	0.373	0	0	0	0	22	223	0.35	0.37	1	0.599	0.599	1	0.019	0.019	0	0	0	295	295	0
Cre10.g431350.t1.1	chromosome_10:1855023-1858550 (+)	640	0.395341	0	0	11	0	0	0	0	0	0	0	0	0	0	0	0	17	303	0.352	0.425	0	0	0	0	0	0	0	0	0	0	0	0
Cre10.g431400.t1.2	chromosome_10:1858557-1861972 (-)	104	0.373338	0	0	0	0	0	0	0	0	0	0	0	0	0	0	0	0	0	0	0	0	0	0	0	0	0	0	0	0	0	0	0
Cre10.g431450.t1.1	chromosome_10:1862153-1865721 (+)	127	0.431799	0	1	0	0	0	0	0	107	107	0.359	0.359	0	0	0	0	0	0	0	0	0	0	0	1	0.019	0.019	0	0	0	0	0	0
Cre10.g431500.t1.1	chromosome_10:1865787-1871249 (-)	118	0.407981	0	0	1	0	0	0	0	0	0	0	0	0	0	0	0	60	60	0.353	0.353	0	0	0	0	0	0	0	0	0	0	0	0
Cre10.g431550.t1.1	chromosome_10:1871388-1874934 (+)	84	0.352241	1	0	0	63	63	0.375	0.375	0	0	0	0	0	0	0	0	0	0	0	0	1	0.019	0.019	0	0	0	0	0	0	234	234	0
Cre10.g431602.t1.1	chromosome_10:1877083-1878046 (+)	179	0.33431	0	1	2	0	0	0	0	120	123	0.306	0.354	0	0	0	0	9	23	0.305	0.33	0	0	0	2	0.229	0.229	0	0	0	0	0	0
Cre10.g431650.t1.2	chromosome_10:1878901-1884206 (-)	302	0.388207	1	0	2	86	140	0.27	0.373	0	0	0	0	0	0	0	0	60	165	0.264	0.298	3	0.585	0.775	0	0	0	0	0	0	631	632	0
Cre10.g431700.t1.2	chromosome_10:1884327-1886031 (+)	323	0.464411	0	0	1	0	0	0	0	0	0	0	0	0	0	0	0	52	52	0.321	0.321	0	0	0	0	0	0	0	0	0	0	0	0
Cre10.g431750.t1.1	chromosome_10:1886087-1893348 (+)	26	0.315727	0	0	0	0	0	0	0	0	0	0	0	0	0	0	0	0	0	0	0	0	0	0	0	0	0	0	0	0	0	0	0
Cre10.g431800.t1.2	chromosome_10:1893637-1897398 (+)	324	0.415362	0	0	4	0	0	0	0	0	0	0	0	0	0	0	0	13	35	0.372	0.378	0	0	0	0	0	0	0	0	0	0	0	0
Cre10.g431850.t1.2	chromosome_10:1897401-1900376 (-)	253	0.379107	1	1	0	112	112	0.295	0.295	227	227	0.356	0.356	0	0	0	0	0	0	0	0	1	0.599	0.599	1	0.027	0.027	0	0	0	251	267	16
Cre10.g431900.t1.2	chromosome_10:1901677-1905769 (+)	332	0.395778	1	0	4	131	311	0.324	0.357	0	0	0	0	0	0	0	0	32	264	0.366	0.411	2	0.599	0.599	0	0	0	0	0	0	40	42.4	2.7
Cre10.g431950.t1.2	chromosome_10:1906507-1916553 (+)	507	0.35497	0	0	8	0	0	0	0	0	0	0	0	0	0	0	0	15	192	0.399	0.436	0	0	0	0	0	0	0	0	0	0	0	0
Cre10.g432000.t1.2	chromosome_10:1916561-1929198 (-)	247	0.425457	0	0	1	0	0	0	0	0	0	0	0	0	0	0	0	71	71	0.314	0.314	0	0	0	0	0	0	0	0	0	0	0	0
Cre10.g432050.t1.2	chromosome_10:1929347-1932928 (+)	239	0.413797	0	0	1	0	0	0	0	0	0	0	0	0	0	0	0	76	76	0.322	0.322	0	0	0	0	0	0	0	0	0	0	0	0
Cre10.g432050.t2.1	chromosome_10:1929347-1932797 (+)	239	0.413797	0	0	1	0	0	0	0	0	0	0	0	0	0	0	0	76	76	0.322	0.322	0	0	0	0	0	0	0	0	0	0	0	0
Cre10.g432100.t1.2	chromosome_10:1934188-1936144 (+)	124	0.410365	0	0	0	0	0	0	0	0	0	0	0	0	0	0	0	0	0	0	0	0	0	0	0	0	0	0	0	0	0	0	0
Cre10.g432150.t1.2	chromosome_10:1936181-1945276 (-)	185	0.414494	0	0	4	0	0	0	0	0	0	0	0	0	0	0	0	68	68	0.359	0.359	0	0	0	0	0	0	0	0	0	0	0	0
Cre10.g432200.t1.2	chromosome_10:1946081-1947686 (-)	307	0.414967	1	0	1	109	109	0.272	0.272	0	0	0	0	0	0	0	0	156	156	0.384	0.384	1	0.585	0.585	0	0	0	0	0	0	243	244	0
Cre10.g432250.t1.1	chromosome_10:1948371-1956866 (-)	532	0.397224	0	1	6	0	0	0	0	519	519	0.332	0.332	0	0	0	0	61	169	0.353	0.381	0	0	0	1	0.027	0.027	0	0	0	0	0	0
Cre10.g432301.t1.1	chromosome_10:1957617-1970238 (+)	319	0.421609	1	0	8	241	241	0.332	0.332	0	0	0	0	0	0	0	0	18	155	0.326	0.41	1	0.229	0.229	0	0	0	0	0	0	46.6	46.6	0
Cre10.g432350.t1.1	chromosome_10:1970261-1978256 (-)	569	0.410201	0	1	5	0	0	0	0	360	360	0.363	0.363	0	0	0	0	119	178	0.391	0.406	0	0	0	1	0.775	0.775	0	0	0	0	0	0
Cre10.g432350.t2.1	chromosome_10:1970261-1978256 (-)	569	0.410201	0	1	5	0	0	0	0	360	360	0.363	0.363	0	0	0	0	119	178	0.391	0.406	0	0	0	1	0.775	0.775	0	0	0	0	0	0
Cre10.g432400.t1.2	chromosome_10:1978387-1982717 (+)	191	0.325525	0	0	2	0	0	0	0	0	0	0	0	0	0	0	0	49	123	0.291	0.358	0	0	0	0	0	0	0	0	0	0	0	0
Cre10.g432450.t1.1	chromosome_10:1982727-1991966 (-)	585	0.417395	1	0	3	567	567	0.334	0.334	0	0	0	0	0	0	0	0	44	478	0.295	0.384	1	0.027	0.027	0	0	0	0	0	0	117	118	0
Cre10.g432500.t1.2	chromosome_10:1992096-2000796 (-)	123	0.400075	0	0	0	0	0	0	0	0	0	0	0	0	0	0	0	0	0	0	0	0	0	0	0	0	0	0	0	0	0	0	0
Cre10.g432550.t1.2	chromosome_10:2000947-2007298 (+)	147	0.36742	0	0	3	0	0	0	0	0	0	0	0	0	0	0	0	7	7	0.343	0.343	0	0	0	0	0	0	0	0	0	0	0	0
Cre10.g432600.t1.1	chromosome_10:2007315-2019815 (-)	242	0.452484	0	0	1	0	0	0	0	0	0	0	0	0	0	0	0	169	169	0.32	0.32	0	0	0	0	0	0	0	0	0	0	0	0
Cre10.g432650.t1.1	chromosome_10:2019956-2023039 (+)	143	0.34422	0	0	1	0	0	0	0	0	0	0	0	0	0	0	0	90	90	0.358	0.358	0	0	0	0	0	0	0	0	0	0	0	0
Cre10.g432700.t1.1	chromosome_10:2023060-2025965 (-)	43	0.336465	0	0	0	0	0	0	0	0	0	0	0	0	0	0	0	0	0	0	0	0	0	0	0	0	0	0	0	0	0	0	0
Cre10.g432750.t1.1	chromosome_10:2026126-2028808 (+)	230	0.430163	0	0	1	0	0	0	0	0	0	0	0	0	0	0	0	108	108	0.266	0.266	0	0	0	0	0	0	0	0	0	0	0	0
Cre10.g432770.t1.2	chromosome_10:2028946-2032487 (+)	140	0.364606	0	0	1	0	0	0	0	0	0	0	0	0	0	0	0	80	80	0.394	0.394	0	0	0	0	0	0	0	0	0	0	0	0
Cre10.g432800.t1.2	chromosome_10:2032490-2036015 (-)	307	0.467973	0	0	5	0	0	0	0	0	0	0	0	0	0	0	0	4	40	0.255	0.399	0	0	0	0	0	0	0	0	0	0	0	0
Cre10.g432850.t1.2	chromosome_10:2037044-2039825 (-)	174	0.319505	1	0	0	102	102	0.413	0.413	0	0	0	0	0	0	0	0	0	0	0	0	1	0.523	0.523	0	0	0	0	0	0	345	369	24
Cre10.g432900.t1.2	chromosome_10:2040876-2045857 (+)	81	0.41011	0	0	0	0	0	0	0	0	0	0	0	0	0	0	0	0	0	0	0	0	0	0	0	0	0	0	0	0	0	0	0
Cre10.g432950.t1.1	chromosome_10:2046156-2049703 (+)	148	0.360242	1	1	2	31	31	0.361	0.361	104	104	0.301	0.301	0	0	0	0	17	114	0.305	0.312	1	0.775	0.775	1	0.229	0.229	0	0	0	98.6	99	-1.5
Cre10.g433000.t1.1	chromosome_10:2049748-2060504 (-)	151	0.366628	0	0	0	0	0	0	0	0	0	0	0	0	0	0	0	0	0	0	0	0	0	0	0	0	0	0	0	0	0	0	0
Cre10.g433050.t1.1	chromosome_10:2060667-2068637 (+)	103	0.353519	0	0	0	0	0	0	0	0	0	0	0	0	0	0	0	0	0	0	0	0	0	0	0	0	0	0	0	0	0	0	0
Cre10.g433100.t1.2	chromosome_10:2068696-2074705 (-)	283	0.397775	0	0	0	0	0	0	0	0	0	0	0	0	0	0	0	0	0	0	0	0	0	0	0	0	0	0	0	0	0	0	0
Cre10.g433150.t1.2	chromosome_10:2074816-2081197 (+)	256	0.329568	0	0	7	0	0	0	0	0	0	0	0	0	0	0	0	93	153	0.412	0.417	0	0	0	0	0	0	0	0	0	0	0	0
Cre10.g433200.t1.2	chromosome_10:2081200-2085845 (-)	731	0.410856	0	0	7	0	0	0	0	0	0	0	0	0	0	0	0	15	39	0.289	0.443	0	0	0	0	0	0	0	0	0	0	0	0
Cre10.g433250.t1.2	chromosome_10:2086396-2090847 (+)	772	0.410856	0	0	9	0	0	0	0	0	0	0	0	0	0	0	0	32	108	0.347	0.436	0	0	0	0	0	0	0	0	0	0	0	0
Cre10.g433300.t1.1	chromosome_10:2090850-2096705 (-)	616	0.396438	1	1	12	466	466	0.339	0.339	551	551	0.419	0.419	0	0	0	0	22	36	0.347	0.422	1	0.599	0.599	1	0.687	0.687	0	0	0	29.3	30	0
Cre10.g433350.t1.1	chromosome_10:2096960-2116195 (-)	389	0.365474	0	1	5	0	0	0	0	315	315	0.285	0.285	0	0	0	0	121	257	0.314	0.405	0	0	0	1	0.101	0.101	0	0	0	0	0	0
Cre10.g433400.t1.2	chromosome_10:2118789-2121725 (-)	106	0.41548	0	0	0	0	0	0	0	0	0	0	0	0	0	0	0	0	0	0	0	0	0	0	0	0	0	0	0	0	0	0	0
Cre10.g433450.t1.2	chromosome_10:2121846-2127645 (+)	215	0.434224	0	0	3	0	0	0	0	0	0	0	0	0	0	0	0	24	24	0.349	0.349	0	0	0	0	0	0	0	0	0	0	0	0
Cre10.g433476.t1.1	chromosome_10:2127863-2131185 (-)	99	0.300112	1	0	0	63	75	0.344	0.356	0	0	0	0	0	0	0	0	0	0	0	0	3	0.229	0.229	0	0	0	0	0	0	26.6	27.3	-0.8
Cre10.g433500.t1.1	chromosome_10:2131370-2138125 (-)	441	0.361846	0	0	3	0	0	0	0	0	0	0	0	0	0	0	0	315	378	0.346	0.407	0	0	0	0	0	0	0	0	0	0	0	0
Cre10.g433550.t1.1	chromosome_10:2138230-2156145 (-)	136	0.369284	0	1	2	0	0	0	0	98	98	0.312	0.312	0	0	0	0	29	29	0.357	0.357	0	0	0	1	0.229	0.229	0	0	0	0	0	0
Cre10.g433600.t1.2	chromosome_10:2157713-2165835 (-)	91	0.409565	0	0	0	0	0	0	0	0	0	0	0	0	0	0	0	0	0	0	0	0	0	0	0	0	0	0	0	0	0	0	0
Cre10.g433650.t1.1	chromosome_10:2165986-2169687 (+)	242	0.407335	0	0	3	0	0	0	0	0	0	0	0	0	0	0	0	67	109	0.276	0.311	0	0	0	0	0	0	0	0	0	0	0	0
Cre10.g433700.t1.1	chromosome_10:2171106-2185095 (-)	842	0.357425	1	0	4	758	758	0.379	0.379	0	0	0	0	0	0	0	0	5	72	0.219	0.39	1	0.523	0.523	0	0	0	0	0	0	0	0	0
Cre10.g433700.t2.1	chromosome_10:2171106-2185095 (-)	890	0.357425	1	0	4	758	758	0.373	0.373	0	0	0	0	0	0	0	0	5	72	0.219	0.39	1	0.775	0.775	0	0	0	0	0	0	0	32.3	32.3
Cre10.g433750.t1.1	chromosome_10:2186181-2193074 (+)	108	0.312682	0	0	3	0	0	0	0	0	0	0	0	0	0	0	0	13	43	0.298	0.324	0	0	0	0	0	0	0	0	0	0	0	0
Cre10.g433800.t1.2	chromosome_10:2193077-2196552 (-)	261	0.366924	1	1	0	84	84	0.441	0.441	223	235	0.376	0.391	0	0	0	0	0	0	0	0	1	0.902	0.902	2	0.523	0.523	0	0	0	148	149	0
Cre10.g433850.t1.1	chromosome_10:2197527-2201532 (-)	200	0.405188	0	0	1	0	0	0	0	0	0	0	0	0	0	0	0	48	48	0.385	0.385	0	0	0	0	0	0	0	0	0	0	0	0
Cre10.g433866.t1.1	chromosome_10:2201873-2204247 (+)	181	0.434379	0	0	0	0	0	0	0	0	0	0	0	0	0	0	0	0	0	0	0	0	0	0	0	0	0	0	0	0	0	0	0
Cre10.g433866.t2.1	chromosome_10:2201873-2204247 (+)	181	0.434379	0	0	0	0	0	0	0	0	0	0	0	0	0	0	0	0	0	0	0	0	0	0	0	0	0	0	0	0	0	0	0
Cre10.g433900.t1.1	chromosome_10:2204533-2216454 (+)	354	0.355723	0	0	2	0	0	0	0	0	0	0	0	0	0	0	0	1	88	0.185	0.321	0	0	0	0	0	0	0	0	0	0	0	0
Cre10.g433900.t2.1	chromosome_10:2204533-2216454 (+)	354	0.355723	0	0	2	0	0	0	0	0	0	0	0	0	0	0	0	1	88	0.185	0.321	0	0	0	0	0	0	0	0	0	0	0	0
Cre10.g433950.t1.1	chromosome_10:2216469-2219252 (-)	459	0.403976	0	0	4	0	0	0	0	0	0	0	0	0	0	0	0	62	62	0.367	0.367	0	0	0	0	0	0	0	0	0	0	0	0
Cre10.g434001.t2.1	chromosome_10:2226175-2228322 (-)	561	0.318111	0	1	11	0	0	0	0	487	487	0.319	0.319	0	0	0	0	25	312	0.351	0.378	0	0	0	1	0.229	0.229	0	0	0	0	0	0
Cre10.g434001.t3.1	chromosome_10:2226175-2228182 (-)	421	0.318111	0	1	8	0	0	0	0	347	347	0.319	0.319	0	0	0	0	37	172	0.377	0.378	0	0	0	1	0.229	0.229	0	0	0	0	0	0
Cre10.g434001.t1.1	chromosome_10:2225897-2228062 (-)	301	0.318111	0	1	4	0	0	0	0	227	227	0.319	0.319	0	0	0	0	52	52	0.378	0.378	0	0	0	1	0.229	0.229	0	0	0	0	0	0
Cre10.g434150.t1.1	chromosome_10:2248393-2253850 (+)	225	0.404487	1	1	2	192	192	0.375	0.375	74	74	0.323	0.323	0	0	0	0	14	63	0.295	0.41	1	0.019	0.019	1	0.599	0.599	0	0	0	203	203	0
Cre10.g434200.t1.1	chromosome_10:2254250-2256162 (-)	109	0.403691	0	0	0	0	0	0	0	0	0	0	0	0	0	0	0	0	0	0	0	0	0	0	0	0	0	0	0	0	0	0	0
Cre10.g434250.t1.2	chromosome_10:2256243-2259692 (-)	94	0.387974	0	0	0	0	0	0	0	0	0	0	0	0	0	0	0	0	0	0	0	0	0	0	0	0	0	0	0	0	0	0	0
Cre10.g434300.t1.1	chromosome_10:2260633-2263844 (+)	112	0.443106	0	0	3	0	0	0	0	0	0	0	0	0	0	0	0	12	33	0.315	0.347	0	0	0	0	0	0	0	0	0	0	0	0
Cre10.g434350.t1.1	chromosome_10:2263855-2268812 (-)	490	0.356648	1	1	4	340	340	0.444	0.444	437	437	0.344	0.344	0	0	0	0	143	256	0.297	0.378	2	0.902	0.902	1	0.229	0.229	0	0	0	369	369	0
Cre10.g434400.t1.2	chromosome_10:2269087-2278032 (-)	92	0.410457	0	0	1	0	0	0	0	0	0	0	0	0	0	0	0	47	47	0.394	0.394	0	0	0	0	0	0	0	0	0	0	0	0
Cre10.g434450.t1.2	chromosome_10:2278168-2281281 (+)	109	0.406032	0	0	0	0	0	0	0	0	0	0	0	0	0	0	0	0	0	0	0	0	0	0	0	0	0	0	0	0	0	0	0
Cre10.g434500.t1.1	chromosome_10:2281753-2288694 (+)	371	0.382039	0	0	3	0	0	0	0	0	0	0	0	0	0	0	0	126	311	0.357	0.368	0	0	0	0	0	0	0	0	0	0	0	0
Cre10.g434550.t1.2	chromosome_10:2289977-2291438 (-)	83	0.400609	1	0	2	77	77	0.375	0.375	0	0	0	0	0	0	0	0	39	39	0.363	0.363	1	0	0	0	0	0	0	0	0	277	277	0
Cre10.g434600.t1.2	chromosome_10:2293403-2302279 (+)	440	0.372751	0	0	1	0	0	0	0	0	0	0	0	0	0	0	0	363	363	0.343	0.343	0	0	0	0	0	0	0	0	0	0	0	0
Cre10.g434650.t1.1	chromosome_10:2302473-2307474 (+)	409	0.388673	0	1	4	0	0	0	0	288	288	0.355	0.355	0	0	0	0	60	128	0.385	0.437	0	0	0	1	0.599	0.599	0	0	0	0	0	0
Cre10.g434700.t1.2	chromosome_10:2307477-2312742 (-)	417	0.334649	0	0	4	0	0	0	0	0	0	0	0	0	0	0	0	9	99	0.333	0.369	0	0	0	0	0	0	0	0	0	0	0	0
Cre10.g434726.t1.1	chromosome_10:2312913-2314674 (+)	336	0.372317	0	0	3	0	0	0	0	0	0	0	0	0	0	0	0	4	278	0.209	0.404	0	0	0	0	0	0	0	0	0	0	0	0
Cre10.g434750.t1.2	chromosome_10:2315063-2319544 (+)	274	0.41154	0	0	8	0	0	0	0	0	0	0	0	0	0	0	0	2	31	0.21	0.391	0	0	0	0	0	0	0	0	0	0	0	0
Cre10.g434800.t1.1	chromosome_10:2319546-2322246 (-)	36	0.337167	0	0	0	0	0	0	0	0	0	0	0	0	0	0	0	0	0	0	0	0	0	0	0	0	0	0	0	0	0	0	0
Cre10.g434850.t1.1	chromosome_10:2322713-2336172 (-)	333	0.338312	0	0	5	0	0	0	0	0	0	0	0	0	0	0	0	41	165	0.293	0.387	0	0	0	0	0	0	0	0	0	0	0	0
Cre10.g434900.t1.1	chromosome_10:2336543-2343564 (+)	199	0.36955	0	0	0	0	0	0	0	0	0	0	0	0	0	0	0	0	0	0	0	0	0	0	0	0	0	0	0	0	0	0	0
Cre10.g434950.t1.2	chromosome_10:2343613-2346874 (+)	107	0.426004	0	0	1	0	0	0	0	0	0	0	0	0	0	0	0	46	46	0.334	0.334	0	0	0	0	0	0	0	0	0	0	0	0
Cre10.g434967.t1.1	chromosome_10:2347788-2349432 (-)	31	0.28627	1	0	0	4	4	0.273	0.273	0	0	0	0	0	0	0	0	0	0	0	0	1	0	0	0	0	0	0	0	0	27.3	27.3	0
Cre10.g434983.t1.1	chromosome_10:2354037-2355092 (-)	152	0.362708	0	1	2	0	0	0	0	93	93	0.355	0.355	0	0	0	0	124	142	0.339	0.375	0	0	0	1	0.229	0.229	0	0	0	0	0	0
Cre10.g435000.t1.2	chromosome_10:2355167-2356552 (-)	64	0.344876	0	0	0	0	0	0	0	0	0	0	0	0	0	0	0	0	0	0	0	0	0	0	0	0	0	0	0	0	0	0	0
Cre10.g435050.t1.1	chromosome_10:2359363-2364074 (+)	303	0.348531	1	1	2	132	132	0.311	0.311	11	188	0.362	0.449	0	0	0	0	4	75	0.248	0.346	1	0.599	0.599	3	0.775	0.902	0	0	0	0	0	0
Cre10.g435050.t2.1	chromosome_10:2359493-2364074 (+)	173	0.348531	1	1	0	2	2	0.224	0.224	58	58	0.449	0.449	0	0	0	0	0	0	0	0	1	0.585	0.585	1	0.902	0.902	0	0	0	0	0	0
Cre10.g435100.t1.2	chromosome_10:2365313-2367724 (+)	56	0.424882	1	0	0	20	20	0.288	0.288	0	0	0	0	0	0	0	0	0	0	0	0	1	0.101	0.101	0	0	0	0	0	0	35.8	33.5	0
Cre10.g435200.t1.2	chromosome_10:2371663-2374194 (+)	195	0.425558	0	0	4	0	0	0	0	0	0	0	0	0	0	0	0	58	58	0.408	0.408	0	0	0	0	0	0	0	0	0	0	0	0
Cre10.g435250.t1.1	chromosome_10:2374225-2388212 (-)	356	0.40534	0	0	0	0	0	0	0	0	0	0	0	0	0	0	0	0	0	0	0	0	0	0	0	0	0	0	0	0	0	0	0
Cre10.g435300.t1.2	chromosome_10:2388323-2395248 (+)	154	0.368024	1	0	0	79	79	0.359	0.359	0	0	0	0	0	0	0	0	0	0	0	0	1	0.523	0.523	0	0	0	0	0	0	473	475	1.5
Cre10.g435300.t2.1	chromosome_10:2388323-2395474 (+)	154	0.368024	1	0	0	79	79	0.359	0.359	0	0	0	0	0	0	0	0	0	0	0	0	1	0.523	0.523	0	0	0	0	0	0	473	475	1.5
Cre10.g435350.t2.1	chromosome_10:2395523-2398240 (+)	312	0.367189	0	0	2	0	0	0	0	0	0	0	0	0	0	0	0	105	146	0.28	0.372	0	0	0	0	0	0	0	0	0	0	0	0
Cre10.g435350.t1.1	chromosome_10:2395363-2398240 (+)	580	0.360049	1	1	5	472	538	0.367	0.404	572	572	0.383	0.383	0	0	0	0	92	306	0.322	0.372	2	0.523	0.523	1	0	0	0	0	0	98.6	108	8.6
Cre10.g435400.t1.2	chromosome_10:2398743-2404914 (+)	217	0.279426	0	0	1	0	0	0	0	0	0	0	0	0	0	0	0	91	91	0.317	0.317	0	0	0	0	0	0	0	0	0	0	0	0
Cre10.g435450.t1.2	chromosome_10:2404917-2409272 (-)	875	0.333697	1	0	7	620	620	0.405	0.405	0	0	0	0	0	0	0	0	66	750	0.307	0.388	1	0.775	0.775	0	0	0	0	0	0	65.9	65.9	0
Cre10.g435500.t1.1	chromosome_10:2409323-2412392 (-)	52	0.417697	0	0	0	0	0	0	0	0	0	0	0	0	0	0	0	0	0	0	0	0	0	0	0	0	0	0	0	0	0	0	0
Cre10.g435550.t1.2	chromosome_10:2412493-2415774 (+)	65	0.412013	0	0	0	0	0	0	0	0	0	0	0	0	0	0	0	0	0	0	0	0	0	0	0	0	0	0	0	0	0	0	0
Cre10.g435600.t1.1	chromosome_10:2415777-2417432 (-)	111	0.41558	0	0	1	0	0	0	0	0	0	0	0	0	0	0	0	24	24	0.299	0.299	0	0	0	0	0	0	0	0	0	0	0	0
Cre10.g435650.t1.1	chromosome_10:2417543-2423444 (+)	145	0.314792	0	0	1	0	0	0	0	0	0	0	0	0	0	0	0	27	27	0.263	0.263	0	0	0	0	0	0	0	0	0	0	0	0
Cre10.g435750.t1.1	chromosome_10:2423447-2430622 (-)	503	0.331265	1	1	1	404	404	0.327	0.327	498	498	0.275	0.275	0	0	0	0	444	444	0.373	0.373	1	0.229	0.229	1	0	0	0	0	0	357	357	0
Cre10.g435775.t1.1	chromosome_10:2431277-2433802 (-)	777	0.388661	1	0	8	666	666	0.322	0.322	0	0	0	0	0	0	0	0	2	167	0.192	0.376	1	0.599	0.599	0	0	0	0	0	0	31.6	31.6	0
Cre10.g435800.t1.2	chromosome_10:2437765-2444392 (-)	141	0.399562	0	0	1	0	0	0	0	0	0	0	0	0	0	0	0	45	45	0.333	0.333	0	0	0	0	0	0	0	0	0	0	0	0
Cre10.g435850.t1.2	chromosome_10:2444440-2447872 (-)	166	0.384644	1	0	1	94	94	0.353	0.353	0	0	0	0	0	0	0	0	8	8	0.291	0.291	1	0.229	0.229	0	0	0	0	0	0	453	461	4.5
Cre10.g435900.t1.1	chromosome_10:2447993-2452884 (+)	102	0.369307	0	0	2	0	0	0	0	0	0	0	0	0	0	0	0	1	74	0.213	0.378	0	0	0	0	0	0	0	0	0	0	0	0
Cre10.g435950.t1.1	chromosome_10:2452887-2457512 (-)	6	0.359568	0	0	0	0	0	0	0	0	0	0	0	0	0	0	0	0	0	0	0	0	0	0	0	0	0	0	0	0	0	0	0
Cre10.g436000.t1.1	chromosome_10:2457560-2474452 (-)	31	0.410786	0	0	0	0	0	0	0	0	0	0	0	0	0	0	0	0	0	0	0	0	0	0	0	0	0	0	0	0	0	0	0
Cre10.g436050.t1.2	chromosome_10:2474544-2475753 (+)	66	0.452615	0	0	0	0	0	0	0	0	0	0	0	0	0	0	0	0	0	0	0	0	0	0	0	0	0	0	0	0	0	0	0
Cre10.g436053.t1.1	chromosome_10:2475757-2477852 (-)	276	0.359341	0	0	4	0	0	0	0	0	0	0	0	0	0	0	0	37	37	0.389	0.389	0	0	0	0	0	0	0	0	0	0	0	0
Cre10.g436100.t1.1	chromosome_10:2477953-2484191 (+)	309	0.35831	0	0	1	0	0	0	0	0	0	0	0	0	0	0	0	255	255	0.37	0.37	0	0	0	0	0	0	0	0	0	0	0	0
Cre10.g436100.t2.1	chromosome_10:2477953-2484191 (+)	309	0.35831	0	0	1	0	0	0	0	0	0	0	0	0	0	0	0	255	255	0.37	0.37	0	0	0	0	0	0	0	0	0	0	0	0
Cre10.g436150.t1.1	chromosome_10:2484432-2486762 (+)	294	0.398581	0	0	2	0	0	0	0	0	0	0	0	0	0	0	0	140	140	0.309	0.309	0	0	0	0	0	0	0	0	0	0	0	0
Cre10.g436200.t1.1	chromosome_10:2487253-2503624 (+)	225	0.333505	0	0	2	0	0	0	0	0	0	0	0	0	0	0	0	114	146	0.269	0.389	0	0	0	0	0	0	0	0	0	0	0	0
Cre10.g436250.t1.2	chromosome_10:2503753-2507094 (+)	455	0.387787	0	0	6	0	0	0	0	0	0	0	0	0	0	0	0	37	288	0.341	0.361	0	0	0	0	0	0	0	0	0	0	0	0
Cre10.g436300.t1.2	chromosome_10:2507220-2508952 (-)	110	0.403178	0	0	0	0	0	0	0	0	0	0	0	0	0	0	0	0	0	0	0	0	0	0	0	0	0	0	0	0	0	0	0
Cre10.g436350.t1.1	chromosome_10:2509084-2512492 (-)	94	0.373115	0	0	0	0	0	0	0	0	0	0	0	0	0	0	0	0	0	0	0	0	0	0	0	0	0	0	0	0	0	0	0
Cre10.g436400.t1.1	chromosome_10:2512603-2515603 (+)	64	0.413116	0	1	0	0	0	0	0	47	47	0.317	0.317	0	0	0	0	0	0	0	0	0	0	0	1	0.027	0.027	0	0	0	0	0	0
Cre10.g436450.t1.2	chromosome_10:2515617-2520772 (-)	379	0.319584	1	0	2	148	151	0.31	0.366	0	0	0	0	0	0	0	0	20	76	0.333	0.44	2	0.599	0.775	0	0	0	0	0	0	0	0	0
Cre10.g436450.t2.1	chromosome_10:2515617-2521052 (-)	659	0.319584	1	0	7	428	431	0.31	0.366	0	0	0	0	0	0	0	0	14	356	0.368	0.44	2	0.599	0.775	0	0	0	0	0	0	0	0	0
Cre10.g436500.t1.2	chromosome_10:2521153-2525244 (+)	81	0.429872	0	1	0	0	0	0	0	1	1	0.172	0.172	0	0	0	0	0	0	0	0	0	0	0	1	0	0	0	0	0	0	0	0
Cre10.g436550.t1.2	chromosome_10:2526075-2528332 (+)	60	0.425483	0	0	0	0	0	0	0	0	0	0	0	0	0	0	0	0	0	0	0	0	0	0	0	0	0	0	0	0	0	0	0
Cre10.g436600.t1.2	chromosome_10:2528337-2531992 (-)	133	0.36699	0	0	4	0	0	0	0	0	0	0	0	0	0	0	0	8	29	0.268	0.351	0	0	0	0	0	0	0	0	0	0	0	0
Cre10.g436650.t1.1	chromosome_10:2532123-2537691 (+)	49	0.39905	0	0	0	0	0	0	0	0	0	0	0	0	0	0	0	0	0	0	0	0	0	0	0	0	0	0	0	0	0	0	0
Cre10.g436700.t1.2	chromosome_10:2537953-2539668 (+)	104	0.406851	0	0	0	0	0	0	0	0	0	0	0	0	0	0	0	0	0	0	0	0	0	0	0	0	0	0	0	0	0	0	0
Cre10.g436800.t1.1	chromosome_10:2539677-2567402 (-)	426	0.355233	0	0	9	0	0	0	0	0	0	0	0	0	0	0	0	43	149	0.364	0.394	0	0	0	0	0	0	0	0	0	0	0	0
Cre10.g436800.t2.1	chromosome_10:2539677-2567202 (-)	226	0.355233	0	0	2	0	0	0	0	0	0	0	0	0	0	0	0	14	14	0.332	0.332	0	0	0	0	0	0	0	0	0	0	0	0
Cre10.g436850.t1.2	chromosome_10:2568272-2571283 (+)	358	0.360604	1	0	4	37	37	0.352	0.352	0	0	0	0	0	0	0	0	155	290	0.314	0.392	2	0.599	0.599	0	0	0	0	0	0	351	356	3
Cre10.g436900.t1.2	chromosome_10:2571336-2574951 (-)	92	0.36138	1	0	0	38	41	0.3	0.358	0	0	0	0	0	0	0	0	0	0	0	0	2	0.229	0.523	0	0	0	0	0	0	328	328	0
Cre10.g436950.t1.2	chromosome_10:2575045-2579621 (-)	152	0.354224	0	0	3	0	0	0	0	0	0	0	0	0	0	0	0	18	18	0.352	0.352	0	0	0	0	0	0	0	0	0	0	0	0
Cre10.g437000.t1.2	chromosome_10:2580334-2583404 (+)	105	0.435842	0	0	1	0	0	0	0	0	0	0	0	0	0	0	0	35	35	0.316	0.316	0	0	0	0	0	0	0	0	0	0	0	0
Cre10.g437050.t1.2	chromosome_10:2583406-2585851 (-)	153	0.396623	0	0	0	0	0	0	0	0	0	0	0	0	0	0	0	0	0	0	0	0	0	0	0	0	0	0	0	0	0	0	0
Cre10.g437100.t1.1	chromosome_10:2585971-2588239 (-)	39	0.36184	0	0	0	0	0	0	0	0	0	0	0	0	0	0	0	0	0	0	0	0	0	0	0	0	0	0	0	0	0	0	0
Cre10.g437150.t1.2	chromosome_10:2588402-2595471 (-)	318	0.431883	0	0	6	0	0	0	0	0	0	0	0	0	0	0	0	18	51	0.378	0.385	0	0	0	0	0	0	0	0	0	0	0	0
Cre10.g437201.t1.1	chromosome_10:2598172-2606166 (+)	431	0.372273	1	1	4	182	182	0.355	0.355	375	375	0.348	0.348	0	0	0	0	32	131	0.32	0.382	1	0.599	0.599	1	0.229	0.229	0	0	0	144	145	0
Cre10.g437250.t1.2	chromosome_10:2606176-2607961 (-)	159	0.38868	0	1	0	0	0	0	0	47	47	0.426	0.426	0	0	0	0	0	0	0	0	0	0	0	1	0.902	0.902	0	0	0	0	0	0
Cre10.g437300.t1.1	chromosome_10:2608142-2625757 (+)	304	0.403029	0	1	4	0	0	0	0	269	269	0.445	0.445	0	0	0	0	63	237	0.352	0.417	0	0	0	1	0.687	0.687	0	0	0	0	0	0
Cre10.g437350.t1.2	chromosome_10:2625882-2631811 (+)	209	0.281953	0	0	1	0	0	0	0	0	0	0	0	0	0	0	0	156	156	0.311	0.311	0	0	0	0	0	0	0	0	0	0	0	0
Cre10.g437400.t1.2	chromosome_10:2632792-2635112 (+)	610	0.353094	0	0	2	0	0	0	0	0	0	0	0	0	0	0	0	397	467	0.294	0.347	0	0	0	0	0	0	0	0	0	0	0	0
Cre10.g437450.t1.2	chromosome_10:2635157-2639941 (-)	171	0.348171	1	1	0	36	36	0.386	0.386	88	88	0.438	0.438	0	0	0	0	0	0	0	0	1	0.775	0.775	1	0.687	0.687	0	0	0	273	272	0
Cre10.g437500.t1.2	chromosome_10:2640042-2641313 (+)	78	0.388829	0	0	0	0	0	0	0	0	0	0	0	0	0	0	0	0	0	0	0	0	0	0	0	0	0	0	0	0	0	0	0
Cre10.g437550.t1.1	chromosome_10:2641726-2648021 (-)	581	0.437269	0	0	1	0	0	0	0	0	0	0	0	0	0	0	0	103	103	0.349	0.349	0	0	0	0	0	0	0	0	0	0	0	0
Cre10.g437601.t1.1	chromosome_10:2651832-2652353 (+)	60	0.360081	0	0	1	0	0	0	0	0	0	0	0	0	0	0	0	11	11	0.354	0.354	0	0	0	0	0	0	0	0	0	0	0	0
Cre10.g437650.t1.1	chromosome_10:2654006-2659511 (-)	108	0.446163	0	0	0	0	0	0	0	0	0	0	0	0	0	0	0	0	0	0	0	0	0	0	0	0	0	0	0	0	0	0	0
Cre10.g437700.t1.2	chromosome_10:2659792-2661963 (+)	241	0.437592	0	1	0	0	0	0	0	107	107	0.342	0.342	0	0	0	0	0	0	0	0	0	0	0	1	0.599	0.599	0	0	0	0	0	0
Cre10.g437700.t2.1	chromosome_10:2659792-2661963 (+)	241	0.437592	0	1	0	0	0	0	0	107	107	0.342	0.342	0	0	0	0	0	0	0	0	0	0	0	1	0.599	0.599	0	0	0	0	0	0
Cre10.g437700.t3.1	chromosome_10:2660171-2661963 (+)	35	0.359403	0	2	0	0	0	0	0	6	6	0.324	0.324	25	25	0.343	0.343	0	0	0	0	0	0	0	1	0.027	0.027	1	0.027	0.027	0	0	0
Cre10.g437800.t1.1	chromosome_10:2661976-2674691 (-)	158	0.343659	0	0	3	0	0	0	0	0	0	0	0	0	0	0	0	37	53	0.325	0.37	0	0	0	0	0	0	0	0	0	0	0	0
Cre10.g437829.t1.2	chromosome_10:2674746-2677991 (-)	169	0.379448	0	0	1	0	0	0	0	0	0	0	0	0	0	0	0	83	83	0.361	0.361	0	0	0	0	0	0	0	0	0	0	0	0
Cre10.g437850.t1.1	chromosome_10:2678102-2680723 (+)	140	0.379091	0	0	2	0	0	0	0	0	0	0	0	0	0	0	0	24	24	0.379	0.379	0	0	0	0	0	0	0	0	0	0	0	0
Cre10.g437900.t1.1	chromosome_10:2680725-2684571 (-)	86	0.426074	0	0	0	0	0	0	0	0	0	0	0	0	0	0	0	0	0	0	0	0	0	0	0	0	0	0	0	0	0	0	0
Cre10.g437900.t2.1	chromosome_10:2680725-2684571 (-)	86	0.426074	0	0	0	0	0	0	0	0	0	0	0	0	0	0	0	0	0	0	0	0	0	0	0	0	0	0	0	0	0	0	0
Cre10.g437950.t1.2	chromosome_10:2684806-2695221 (-)	149	0.349317	0	0	0	0	0	0	0	0	0	0	0	0	0	0	0	0	0	0	0	0	0	0	0	0	0	0	0	0	0	0	0
Cre10.g438000.t1.1	chromosome_10:2695332-2699010 (+)	115	0.419865	0	0	0	0	0	0	0	0	0	0	0	0	0	0	0	0	0	0	0	0	0	0	0	0	0	0	0	0	0	0	0
Cre10.g438050.t1.1	chromosome_10:2699396-2703581 (-)	65	0.349093	0	1	0	0	0	0	0	55	55	0.277	0.277	0	0	0	0	0	0	0	0	0	0	0	1	0	0	0	0	0	0	0	0
Cre10.g438100.t1.2	chromosome_10:2703692-2706820 (+)	66	0.375557	0	0	0	0	0	0	0	0	0	0	0	0	0	0	0	0	0	0	0	0	0	0	0	0	0	0	0	0	0	0	0
Cre10.g438150.t1.2	chromosome_10:2706972-2711755 (+)	206	0.443965	0	0	1	0	0	0	0	0	0	0	0	0	0	0	0	113	113	0.314	0.314	0	0	0	0	0	0	0	0	0	0	0	0
Cre10.g438200.t1.2	chromosome_10:2712452-2719459 (+)	220	0.443965	0	0	2	0	0	0	0	0	0	0	0	0	0	0	0	2	130	0.212	0.314	0	0	0	0	0	0	0	0	0	0	0	0
Cre10.g438250.t1.1	chromosome_10:2719855-2724856 (+)	126	0.407259	0	0	1	0	0	0	0	0	0	0	0	0	0	0	0	90	90	0.271	0.271	0	0	0	0	0	0	0	0	0	0	0	0
Cre10.g438300.t1.2	chromosome_10:2724859-2727684 (-)	87	0.362912	0	0	0	0	0	0	0	0	0	0	0	0	0	0	0	0	0	0	0	0	0	0	0	0	0	0	0	0	0	0	0
Cre10.g438350.t1.1	chromosome_10:2729755-2733776 (+)	428	0.387173	1	0	2	323	323	0.379	0.379	0	0	0	0	0	0	0	0	58	58	0.333	0.333	2	0.523	0.523	0	0	0	0	0	0	155	155	0
Cre10.g438400.t1.1	chromosome_10:2733779-2737224 (-)	462	0.41938	0	0	2	0	0	0	0	0	0	0	0	0	0	0	0	70	70	0.316	0.316	0	0	0	0	0	0	0	0	0	0	0	0
Cre10.g438450.t1.1	chromosome_10:2738637-2742124 (-)	843	0.405007	0	1	6	0	0	0	0	538	538	0.395	0.395	0	0	0	0	210	678	0.419	0.42	0	0	0	2	0.775	0.775	0	0	0	0	0	0
Cre10.g438500.t1.2	chromosome_10:2742509-2746209 (-)	177	0.343808	0	0	1	0	0	0	0	0	0	0	0	0	0	0	0	17	17	0.282	0.282	0	0	0	0	0	0	0	0	0	0	0	0
Cre10.g438550.t1.2	chromosome_10:2746305-2747264 (+)	157	0.382041	0	0	0	0	0	0	0	0	0	0	0	0	0	0	0	0	0	0	0	0	0	0	0	0	0	0	0	0	0	0	0
Cre10.g438600.t1.2	chromosome_10:2747675-2749676 (+)	134	0.398337	1	0	0	17	17	0.405	0.405	0	0	0	0	0	0	0	0	0	0	0	0	1	0.775	0.775	0	0	0	0	0	0	26.6	26.6	0
Cre10.g438650.t1.2	chromosome_10:2749679-2751792 (-)	72	0.46093	0	0	0	0	0	0	0	0	0	0	0	0	0	0	0	0	0	0	0	0	0	0	0	0	0	0	0	0	0	0	0
Cre10.g438700.t1.1	chromosome_10:2751903-2759645 (+)	233	0.402307	0	0	0	0	0	0	0	0	0	0	0	0	0	0	0	0	0	0	0	0	0	0	0	0	0	0	0	0	0	0	0
Cre10.g438750.t1.2	chromosome_10:2759795-2761601 (+)	78	0.383	0	0	0	0	0	0	0	0	0	0	0	0	0	0	0	0	0	0	0	0	0	0	0	0	0	0	0	0	0	0	0
Cre10.g438783.t1.1	chromosome_10:2762025-2769166 (+)	168	0.391925	1	0	0	162	162	0.415	0.415	0	0	0	0	0	0	0	0	0	0	0	0	1	0	0	0	0	0	0	0	0	280	280	0
Cre10.g438783.t2.1	chromosome_10:2762025-2769166 (+)	168	0.391925	1	0	0	162	162	0.415	0.415	0	0	0	0	0	0	0	0	0	0	0	0	1	0	0	0	0	0	0	0	0	280	280	0
Cre10.g438850.t1.2	chromosome_10:2769177-2772294 (-)	69	0.410016	1	0	0	60	60	0.352	0.352	0	0	0	0	0	0	0	0	0	0	0	0	1	0	0	0	0	0	0	0	0	404	404	0
Cre10.g438883.t1.1	chromosome_10:2772415-2776496 (+)	644	0.435115	1	0	7	362	632	0.291	0.358	0	0	0	0	0	0	0	0	24	24	0.409	0.409	2	0.599	0.599	0	0	0	0	0	0	29.6	29.3	0
Cre10.g438883.t2.1	chromosome_10:2772415-2776496 (+)	557	0.435115	1	0	5	275	545	0.291	0.358	0	0	0	0	0	0	0	0	24	24	0.409	0.409	2	0.599	0.599	0	0	0	0	0	0	29.6	29.3	0
Cre10.g438950.t1.1	chromosome_10:2776579-2782954 (-)	240	0.412391	0	0	1	0	0	0	0	0	0	0	0	0	0	0	0	151	151	0.39	0.39	0	0	0	0	0	0	0	0	0	0	0	0
Cre10.g439000.t1.1	chromosome_10:2783115-2788440 (+)	98	0.403987	0	0	1	0	0	0	0	0	0	0	0	0	0	0	0	31	31	0.311	0.311	0	0	0	0	0	0	0	0	0	0	0	0
Cre10.g439026.t1.1	chromosome_10:2788510-2789544 (-)	39	0.304034	0	0	0	0	0	0	0	0	0	0	0	0	0	0	0	0	0	0	0	0	0	0	0	0	0	0	0	0	0	0	0
Cre10.g439050.t1.2	chromosome_10:2789580-2793664 (-)	355	0.376441	1	0	2	334	334	0.277	0.277	0	0	0	0	0	0	0	0	1	78	0.147	0.283	1	0	0	0	0	0	0	0	0	439	439	0
Cre10.g439100.t1.2	chromosome_10:2793819-2798556 (+)	146	0.434189	0	0	0	0	0	0	0	0	0	0	0	0	0	0	0	0	0	0	0	0	0	0	0	0	0	0	0	0	0	0	0
Cre10.g439150.t1.2	chromosome_10:2798559-2801184 (-)	117	0.4453	0	0	2	0	0	0	0	0	0	0	0	0	0	0	0	12	12	0.328	0.328	0	0	0	0	0	0	0	0	0	0	0	0
Cre10.g439200.t1.2	chromosome_10:2801286-2803611 (+)	172	0.380902	0	0	1	0	0	0	0	0	0	0	0	0	0	0	0	93	93	0.278	0.278	0	0	0	0	0	0	0	0	0	0	0	0
Cre10.g439250.t1.2	chromosome_10:2803665-2807236 (+)	259	0.408263	0	0	2	0	0	0	0	0	0	0	0	0	0	0	0	69	69	0.359	0.359	0	0	0	0	0	0	0	0	0	0	0	0
Cre10.g439300.t1.2	chromosome_10:2807239-2812004 (-)	123	0.386991	0	0	2	0	0	0	0	0	0	0	0	0	0	0	0	25	25	0.387	0.387	0	0	0	0	0	0	0	0	0	0	0	0
Cre10.g439350.t1.2	chromosome_10:2812215-2815236 (+)	132	0.398978	0	1	1	0	0	0	0	106	106	0.299	0.299	0	0	0	0	49	49	0.421	0.421	0	0	0	1	0.027	0.027	0	0	0	0	0	0
Cre10.g439400.t1.1	chromosome_10:2815306-2819193 (+)	111	0.37319	0	0	0	0	0	0	0	0	0	0	0	0	0	0	0	0	0	0	0	0	0	0	0	0	0	0	0	0	0	0	0
Cre10.g439450.t1.1	chromosome_10:2819470-2821919 (+)	91	0.452991	0	0	0	0	0	0	0	0	0	0	0	0	0	0	0	0	0	0	0	0	0	0	0	0	0	0	0	0	0	0	0
Cre10.g439500.t1.1	chromosome_10:2822215-2825697 (+)	746	0.407201	0	0	12	0	0	0	0	0	0	0	0	0	0	0	0	53	216	0.323	0.374	0	0	0	0	0	0	0	0	0	0	0	0
Cre10.g439550.t1.1	chromosome_10:2827725-2831765 (+)	187	0.418052	0	0	1	0	0	0	0	0	0	0	0	0	0	0	0	131	131	0.397	0.397	0	0	0	0	0	0	0	0	0	0	0	0
Cre10.g439550.t2.1	chromosome_10:2827725-2831765 (+)	187	0.418052	0	0	1	0	0	0	0	0	0	0	0	0	0	0	0	131	131	0.397	0.397	0	0	0	0	0	0	0	0	0	0	0	0
Cre10.g439600.t1.1	chromosome_10:2831769-2838234 (-)	36	0.384914	0	0	0	0	0	0	0	0	0	0	0	0	0	0	0	0	0	0	0	0	0	0	0	0	0	0	0	0	0	0	0
Cre10.g439650.t1.2	chromosome_10:2838335-2844076 (+)	217	0.351934	1	0	3	148	148	0.436	0.436	0	0	0	0	0	0	0	0	34	97	0.256	0.273	1	0.687	0.687	0	0	0	0	0	0	842	843	0
Cre10.g439700.t1.2	chromosome_10:2844165-2849400 (+)	345	0.377787	0	0	2	0	0	0	0	0	0	0	0	0	0	0	0	32	185	0.326	0.418	0	0	0	0	0	0	0	0	0	0	0	0
Cre10.g439750.t1.2	chromosome_10:2849495-2864616 (+)	321	0.387063	0	0	5	0	0	0	0	0	0	0	0	0	0	0	0	102	102	0.384	0.384	0	0	0	0	0	0	0	0	0	0	0	0
Cre10.g439800.t1.2	chromosome_10:2864875-2868572 (+)	185	0.426424	0	0	3	0	0	0	0	0	0	0	0	0	0	0	0	22	22	0.395	0.395	0	0	0	0	0	0	0	0	0	0	0	0
Cre10.g439850.t1.2	chromosome_10:2868876-2872703 (+)	52	0.458658	0	0	1	0	0	0	0	0	0	0	0	0	0	0	0	8	8	0.335	0.335	0	0	0	0	0	0	0	0	0	0	0	0
Cre10.g439900.t1.2	chromosome_10:2872785-2882936 (+)	91	0.371647	0	0	0	0	0	0	0	0	0	0	0	0	0	0	0	0	0	0	0	0	0	0	0	0	0	0	0	0	0	0	0
Cre10.g439950.t1.1	chromosome_10:2882939-2890384 (-)	354	0.432702	0	0	6	0	0	0	0	0	0	0	0	0	0	0	0	126	318	0.284	0.385	0	0	0	0	0	0	0	0	0	0	0	0
Cre10.g440000.t1.1	chromosome_10:2890486-2901654 (-)	126	0.381821	0	1	0	0	0	0	0	11	11	0.344	0.344	0	0	0	0	0	0	0	0	0	0	0	1	0.599	0.599	0	0	0	0	0	0
Cre10.g440050.t1.2	chromosome_10:2901812-2905839 (+)	44	0.400986	0	0	0	0	0	0	0	0	0	0	0	0	0	0	0	0	0	0	0	0	0	0	0	0	0	0	0	0	0	0	0
Cre10.g440100.t1.2	chromosome_10:2905842-2907217 (-)	39	0.45334	0	1	0	0	0	0	0	1	1	0.187	0.187	0	0	0	0	0	0	0	0	0	0	0	1	0	0	0	0	0	0	0	0
Cre10.g440150.t1.2	chromosome_10:2907315-2909319 (+)	146	0.414477	0	0	0	0	0	0	0	0	0	0	0	0	0	0	0	0	0	0	0	0	0	0	0	0	0	0	0	0	0	0	0
Cre10.g440200.t1.1	chromosome_10:2909322-2918297 (-)	231	0.421343	0	0	2	0	0	0	0	0	0	0	0	0	0	0	0	131	131	0.325	0.325	0	0	0	0	0	0	0	0	0	0	0	0
Cre10.g440250.t1.1	chromosome_10:2918439-2921382 (+)	146	0.408278	1	0	1	125	125	0.329	0.329	0	0	0	0	0	0	0	0	19	19	0.369	0.369	1	0.027	0.027	0	0	0	0	0	0	257	257	0
Cre10.g440300.t1.1	chromosome_10:2921412-2930357 (-)	295	0.464295	0	0	2	0	0	0	0	0	0	0	0	0	0	0	0	139	161	0.288	0.367	0	0	0	0	0	0	0	0	0	0	0	0
Cre10.g440350.t1.1	chromosome_10:2930468-2939949 (+)	227	0.328108	0	0	1	0	0	0	0	0	0	0	0	0	0	0	0	141	141	0.37	0.37	0	0	0	0	0	0	0	0	0	0	0	0
Cre10.g440400.t1.2	chromosome_10:2939966-2941557 (-)	86	0.404936	0	0	1	0	0	0	0	0	0	0	0	0	0	0	0	8	8	0.375	0.375	0	0	0	0	0	0	0	0	0	0	0	0
Cre10.g440450.t1.2	chromosome_10:2941658-2943237 (+)	60	0.393549	0	0	0	0	0	0	0	0	0	0	0	0	0	0	0	0	0	0	0	0	0	0	0	0	0	0	0	0	0	0	0
Cre10.g440500.t1.1	chromosome_10:2943252-2951677 (-)	84	0.388703	0	0	1	0	0	0	0	0	0	0	0	0	0	0	0	52	52	0.345	0.345	0	0	0	0	0	0	0	0	0	0	0	0
Cre10.g440500.t2.1	chromosome_10:2943252-2951677 (-)	84	0.388703	0	0	1	0	0	0	0	0	0	0	0	0	0	0	0	52	52	0.345	0.345	0	0	0	0	0	0	0	0	0	0	0	0
Cre10.g440550.t1.1	chromosome_10:2951812-2972837 (-)	233	0.400465	0	1	1	0	0	0	0	217	217	0.318	0.318	0	0	0	0	198	198	0.38	0.38	0	0	0	1	0.027	0.027	0	0	0	0	0	0
Cre10.g440600.t1.2	chromosome_10:2972938-2976610 (+)	248	0.369844	0	0	4	0	0	0	0	0	0	0	0	0	0	0	0	10	99	0.336	0.386	0	0	0	0	0	0	0	0	0	0	0	0
Cre10.g440650.t1.1	chromosome_10:2976612-2978707 (-)	53	0.429783	0	1	0	0	0	0	0	40	40	0.382	0.382	0	0	0	0	0	0	0	0	0	0	0	1	0.019	0.019	0	0	0	0	0	0
Cre10.g440700.t1.1	chromosome_10:2978922-2981827 (-)	83	0.430966	0	0	1	0	0	0	0	0	0	0	0	0	0	0	0	69	69	0.266	0.266	0	0	0	0	0	0	0	0	0	0	0	0
Cre10.g440750.t1.2	chromosome_10:2981923-2987989 (+)	386	0.354072	1	2	1	242	242	0.3	0.3	292	292	0.378	0.378	357	357	0.411	0.411	64	64	0.288	0.288	1	0.599	0.599	1	0.523	0.523	1	0.019	0.019	659	659	0
Cre10.g440800.t1.1	chromosome_10:2987992-2991267 (-)	196	0.401805	0	0	3	0	0	0	0	0	0	0	0	0	0	0	0	17	33	0.321	0.344	0	0	0	0	0	0	0	0	0	0	0	0
Cre10.g440850.t1.1	chromosome_10:2991332-2995927 (-)	294	0.370063	0	0	0	0	0	0	0	0	0	0	0	0	0	0	0	0	0	0	0	0	0	0	0	0	0	0	0	0	0	0	0
Cre10.g440850.t2.1	chromosome_10:2991332-2995927 (-)	294	0.370063	0	0	0	0	0	0	0	0	0	0	0	0	0	0	0	0	0	0	0	0	0	0	0	0	0	0	0	0	0	0	0
Cre10.g440900.t1.2	chromosome_10:2996048-2997689 (+)	354	0.44292	0	0	1	0	0	0	0	0	0	0	0	0	0	0	0	3	3	0.201	0.201	0	0	0	0	0	0	0	0	0	0	0	0
Cre10.g440950.t1.2	chromosome_10:2997692-3005361 (-)	261	0.445516	0	0	3	0	0	0	0	0	0	0	0	0	0	0	0	11	182	0.341	0.399	0	0	0	0	0	0	0	0	0	0	0	0
Cre10.g441000.t1.2	chromosome_10:3005474-3009315 (+)	229	0.456622	0	0	0	0	0	0	0	0	0	0	0	0	0	0	0	0	0	0	0	0	0	0	0	0	0	0	0	0	0	0	0
Cre10.g441050.t1.2	chromosome_10:3014930-3018648 (-)	93	0.330521	0	0	0	0	0	0	0	0	0	0	0	0	0	0	0	0	0	0	0	0	0	0	0	0	0	0	0	0	0	0	0
Cre10.g441100.t1.2	chromosome_10:3019010-3023095 (-)	44	0.315174	0	0	1	0	0	0	0	0	0	0	0	0	0	0	0	4	4	0.291	0.291	0	0	0	0	0	0	0	0	0	0	0	0
Cre10.g441150.t1.1	chromosome_10:3023266-3027727 (+)	94	0.382049	1	1	1	79	79	0.339	0.339	83	83	0.287	0.287	0	0	0	0	53	53	0.41	0.41	1	0.027	0.027	1	0	0	0	0	0	160	160	0
Cre10.g441150.t2.1	chromosome_10:3023506-3027727 (+)	276	0.438152	0	1	0	0	0	0	0	64	166	0.336	0.417	0	0	0	0	0	0	0	0	0	0	0	2	0.599	0.599	0	0	0	0	0	0
Cre10.g441200.t1.2	chromosome_10:3027729-3033925 (-)	216	0.377556	0	0	1	0	0	0	0	0	0	0	0	0	0	0	0	154	154	0.366	0.366	0	0	0	0	0	0	0	0	0	0	0	0
Cre10.g441250.t1.2	chromosome_10:3034664-3037626 (+)	265	0.425741	0	0	1	0	0	0	0	0	0	0	0	0	0	0	0	156	156	0.406	0.406	0	0	0	0	0	0	0	0	0	0	0	0
Cre10.g441300.t1.1	chromosome_10:3037628-3044395 (-)	247	0.393388	0	1	1	0	0	0	0	236	236	0.263	0.263	0	0	0	0	203	203	0.37	0.37	0	0	0	1	0	0	0	0	0	0	0	0
Cre10.g441326.t1.1	chromosome_10:3044556-3045517 (+)	235	0.375586	1	1	3	31	31	0.378	0.378	14	14	0.328	0.328	0	0	0	0	18	129	0.353	0.431	1	0.775	0.775	1	0.599	0.599	0	0	0	0	25.8	25.8
Cre10.g441350.t1.1	chromosome_10:3045710-3051020 (-)	179	0.381922	0	0	4	0	0	0	0	0	0	0	0	0	0	0	0	14	138	0.273	0.388	0	0	0	0	0	0	0	0	0	0	0	0
Cre10.g441350.t2.1	chromosome_10:3045710-3051020 (-)	179	0.381922	0	0	4	0	0	0	0	0	0	0	0	0	0	0	0	14	138	0.273	0.388	0	0	0	0	0	0	0	0	0	0	0	0
Cre10.g441400.t1.2	chromosome_10:3051210-3054279 (-)	91	0.380153	0	0	0	0	0	0	0	0	0	0	0	0	0	0	0	0	0	0	0	0	0	0	0	0	0	0	0	0	0	0	0
Cre10.g441450.t1.2	chromosome_10:3054658-3060665 (-)	141	0.362853	0	0	0	0	0	0	0	0	0	0	0	0	0	0	0	0	0	0	0	0	0	0	0	0	0	0	0	0	0	0	0
Cre10.g441500.t1.2	chromosome_10:3060806-3064357 (+)	59	0.37576	0	0	0	0	0	0	0	0	0	0	0	0	0	0	0	0	0	0	0	0	0	0	0	0	0	0	0	0	0	0	0
Cre10.g441550.t1.1	chromosome_10:3064360-3070115 (-)	412	0.434795	0	0	1	0	0	0	0	0	0	0	0	0	0	0	0	2	2	0.235	0.235	0	0	0	0	0	0	0	0	0	0	0	0
Cre10.g441600.t1.1	chromosome_10:3070590-3075375 (-)	562	0.373506	1	1	7	175	175	0.356	0.356	101	101	0.334	0.334	0	0	0	0	101	435	0.334	0.458	1	0.85	0.85	1	0	0	0	0	0	536	536	0
Cre10.g441650.t1.1	chromosome_10:3075526-3108634 (+)	65	0.331259	0	1	2	0	0	0	0	33	33	0.315	0.315	0	0	0	0	7	25	0.36	0.376	0	0	0	1	0.027	0.027	0	0	0	0	0	0
Cre10.g441700.t1.1	chromosome_10:3108770-3118105 (-)	430	0.341757	0	2	3	0	0	0	0	113	188	0.38	0.389	384	396	0.406	0.412	73	106	0.322	0.361	0	0	0	2	0.775	0.775	2	0.523	0.523	0	0	0
Cre10.g441750.t1.2	chromosome_10:3120881-3123676 (-)	59	0.264143	0	0	0	0	0	0	0	0	0	0	0	0	0	0	0	0	0	0	0	0	0	0	0	0	0	0	0	0	0	0	0
Cre10.g441800.t1.1	chromosome_10:3123806-3128397 (+)	326	0.326212	1	0	3	167	167	0.402	0.402	0	0	0	0	0	0	0	0	6	231	0.314	0.361	1	0.775	0.775	0	0	0	0	0	0	174	174	0
Cre10.g441850.t1.1	chromosome_10:3128400-3151425 (-)	219	0.39768	0	0	8	0	0	0	0	0	0	0	0	0	0	0	0	2	41	0.161	0.404	0	0	0	0	0	0	0	0	0	0	0	0
Cre10.g441850.t2.1	chromosome_10:3128400-3151425 (-)	219	0.39768	0	0	8	0	0	0	0	0	0	0	0	0	0	0	0	2	41	0.161	0.404	0	0	0	0	0	0	0	0	0	0	0	0
Cre10.g441900.t1.1	chromosome_10:3151526-3153527 (+)	301	0.42506	0	0	3	0	0	0	0	0	0	0	0	0	0	0	0	139	211	0.261	0.408	0	0	0	0	0	0	0	0	0	0	0	0
Cre10.g441950.t1.2	chromosome_10:3153530-3155355 (-)	139	0.34037	0	0	0	0	0	0	0	0	0	0	0	0	0	0	0	0	0	0	0	0	0	0	0	0	0	0	0	0	0	0	0
Cre10.g442000.t1.2	chromosome_10:3155496-3159897 (+)	92	0.456901	0	0	0	0	0	0	0	0	0	0	0	0	0	0	0	0	0	0	0	0	0	0	0	0	0	0	0	0	0	0	0
Cre10.g442041.t1.2	chromosome_10:3159903-3160875 (-)	224	0.346189	1	1	5	185	185	0.377	0.377	118	118	0.408	0.408	0	0	0	0	34	165	0.353	0.403	1	0.523	0.523	1	0.523	0.523	0	0	0	25	25	-0.6
Cre10.g442050.t1.1	chromosome_10:3161016-3165571 (+)	377	0.438001	1	0	1	149	188	0.341	0.382	0	0	0	0	0	0	0	0	45	45	0.397	0.397	3	0.599	0.775	0	0	0	0	0	0	350	350	0
Cre10.g442150.t1.1	chromosome_10:3167726-3170967 (+)	122	0.329277	1	0	1	107	107	0.36	0.36	0	0	0	0	0	0	0	0	70	70	0.396	0.396	1	0.019	0.019	0	0	0	0	0	0	95.1	95.1	0
Cre10.g442200.t1.2	chromosome_10:3171016-3173346 (+)	32	0.378408	1	0	0	17	17	0.391	0.391	0	0	0	0	0	0	0	0	0	0	0	0	1	0.019	0.019	0	0	0	0	0	0	405	405	0
Cre10.g442250.t1.2	chromosome_10:3173396-3178676 (+)	267	0.38832	1	0	3	192	192	0.386	0.386	0	0	0	0	0	0	0	0	28	28	0.443	0.443	1	0.523	0.523	0	0	0	0	0	0	867	865	0
Cre10.g442300.t1.2	chromosome_10:3178680-3182954 (-)	379	0.364947	0	0	1	0	0	0	0	0	0	0	0	0	0	0	0	87	87	0.298	0.298	0	0	0	0	0	0	0	0	0	0	0	0
Cre10.g442300.t2.1	chromosome_10:3178680-3182925 (-)	410	0.364947	0	0	1	0	0	0	0	0	0	0	0	0	0	0	0	58	58	0.298	0.298	0	0	0	0	0	0	0	0	0	0	0	0
Cre10.g442350.t1.1	chromosome_10:3183010-3185525 (-)	253	0.405098	0	0	0	0	0	0	0	0	0	0	0	0	0	0	0	0	0	0	0	0	0	0	0	0	0	0	0	0	0	0	0
Cre10.g442400.t1.2	chromosome_10:3185666-3187505 (+)	133	0.330296	0	0	0	0	0	0	0	0	0	0	0	0	0	0	0	0	0	0	0	0	0	0	0	0	0	0	0	0	0	0	0
Cre10.g442450.t1.2	chromosome_10:3187746-3189757 (+)	92	0.374419	0	2	2	0	0	0	0	48	48	0.294	0.294	64	64	0.356	0.356	10	10	0.372	0.372	0	0	0	1	0.229	0.229	2	0.027	0.027	0	0	0
Cre10.g442500.t1.2	chromosome_10:3190483-3193588 (-)	590	0.375086	0	0	6	0	0	0	0	0	0	0	0	0	0	0	0	109	425	0.285	0.387	0	0	0	0	0	0	0	0	0	0	0	0
Cre10.g442550.t1.2	chromosome_10:3193729-3196720 (+)	213	0.375086	0	0	1	0	0	0	0	0	0	0	0	0	0	0	0	48	48	0.387	0.387	0	0	0	0	0	0	0	0	0	0	0	0
Cre10.g442600.t1.2	chromosome_10:3196853-3202788 (-)	290	0.409469	0	0	3	0	0	0	0	0	0	0	0	0	0	0	0	44	53	0.344	0.426	0	0	0	0	0	0	0	0	0	0	0	0
Cre10.g442600.t2.1	chromosome_10:3196853-3202788 (-)	290	0.409469	0	0	3	0	0	0	0	0	0	0	0	0	0	0	0	44	53	0.344	0.426	0	0	0	0	0	0	0	0	0	0	0	0
Cre10.g442650.t1.2	chromosome_10:3203161-3207958 (-)	88	0.408358	0	0	1	0	0	0	0	0	0	0	0	0	0	0	0	34	34	0.268	0.268	0	0	0	0	0	0	0	0	0	0	0	0
Cre10.g442700.t1.2	chromosome_10:3212829-3217370 (+)	280	0.456696	0	0	0	0	0	0	0	0	0	0	0	0	0	0	0	0	0	0	0	0	0	0	0	0	0	0	0	0	0	0	0
Cre10.g442750.t1.2	chromosome_10:3217429-3219775 (+)	117	0.380194	0	0	0	0	0	0	0	0	0	0	0	0	0	0	0	0	0	0	0	0	0	0	0	0	0	0	0	0	0	0	0
Cre10.g442800.t1.1	chromosome_10:3219889-3224940 (+)	363	0.44248	0	1	2	0	0	0	0	199	199	0.334	0.334	0	0	0	0	26	60	0.323	0.397	0	0	0	2	0.599	0.599	0	0	0	0	0	0
Cre10.g442850.t1.1	chromosome_10:3224988-3233668 (-)	238	0.404599	0	0	4	0	0	0	0	0	0	0	0	0	0	0	0	67	152	0.269	0.333	0	0	0	0	0	0	0	0	0	0	0	0
Cre10.g442900.t1.1	chromosome_10:3233769-3238970 (+)	34	0.366196	1	0	0	1	1	0.211	0.211	0	0	0	0	0	0	0	0	0	0	0	0	1	0	0	0	0	0	0	0	0	0	0	0
Cre10.g442950.t1.2	chromosome_10:3239019-3242680 (+)	83	0.357177	0	0	0	0	0	0	0	0	0	0	0	0	0	0	0	0	0	0	0	0	0	0	0	0	0	0	0	0	0	0	0
Cre10.g443000.t1.2	chromosome_10:3242683-3253398 (-)	298	0.274047	1	1	4	82	82	0.445	0.445	273	273	0.396	0.396	0	0	0	0	28	52	0.323	0.371	1	0.902	0.902	1	0.019	0.019	0	0	0	546	546	0
Cre10.g443050.t1.2	chromosome_10:3253453-3256956 (-)	70	0.374941	0	0	0	0	0	0	0	0	0	0	0	0	0	0	0	0	0	0	0	0	0	0	0	0	0	0	0	0	0	0	0
Cre10.g443100.t1.2	chromosome_10:3257453-3261028 (-)	490	0.395547	1	0	1	469	469	0.417	0.417	0	0	0	0	0	0	0	0	44	44	0.32	0.32	1	0.019	0.019	0	0	0	0	0	0	251	251	0
Cre10.g443150.t1.2	chromosome_10:3261189-3267136 (+)	368	0.434988	0	0	3	0	0	0	0	0	0	0	0	0	0	0	0	230	291	0.356	0.436	0	0	0	0	0	0	0	0	0	0	0	0
Cre10.g443250.t1.2	chromosome_10:3269501-3275248 (-)	136	0.426408	0	0	1	0	0	0	0	0	0	0	0	0	0	0	0	4	4	0.226	0.226	0	0	0	0	0	0	0	0	0	0	0	0
Cre10.g443300.t1.2	chromosome_10:3275379-3280410 (+)	82	0.377717	0	0	1	0	0	0	0	0	0	0	0	0	0	0	0	13	13	0.366	0.366	0	0	0	0	0	0	0	0	0	0	0	0
Cre10.g443350.t1.2	chromosome_10:3280469-3290690 (+)	160	0.430503	0	0	4	0	0	0	0	0	0	0	0	0	0	0	0	1	124	0.176	0.284	0	0	0	0	0	0	0	0	0	0	0	0
Cre10.g443400.t1.1	chromosome_10:3291269-3299438 (+)	494	0.399088	1	1	7	134	302	0.305	0.306	483	483	0.309	0.309	0	0	0	0	36	112	0.287	0.378	2	0.599	0.599	1	0.027	0.027	0	0	0	167	166	0
Cre10.g443450.t1.2	chromosome_10:3299699-3302100 (+)	635	0.33563	0	0	3	0	0	0	0	0	0	0	0	0	0	0	0	31	31	0.374	0.374	0	0	0	0	0	0	0	0	0	0	0	0
Cre10.g443500.t1.2	chromosome_10:3302103-3305068 (-)	305	0.388464	0	0	4	0	0	0	0	0	0	0	0	0	0	0	0	18	47	0.275	0.4	0	0	0	0	0	0	0	0	0	0	0	0
Cre10.g443550.t1.2	chromosome_10:3305759-3315889 (+)	257	0.386721	0	0	3	0	0	0	0	0	0	0	0	0	0	0	0	4	57	0.274	0.44	0	0	0	0	0	0	0	0	0	0	0	0
Cre10.g443600.t1.1	chromosome_10:3316099-3322173 (+)	294	0.42031	0	0	5	0	0	0	0	0	0	0	0	0	0	0	0	67	204	0.385	0.395	0	0	0	0	0	0	0	0	0	0	0	0
Cre10.g443650.t1.1	chromosome_10:3322299-3326420 (+)	99	0.404896	0	0	0	0	0	0	0	0	0	0	0	0	0	0	0	0	0	0	0	0	0	0	0	0	0	0	0	0	0	0	0
Cre10.g443700.t1.1	chromosome_10:3326469-3336890 (+)	45	0.375748	0	0	1	0	0	0	0	0	0	0	0	0	0	0	0	19	19	0.275	0.275	0	0	0	0	0	0	0	0	0	0	0	0
Cre10.g443750.t1.2	chromosome_10:3336896-3338619 (-)	115	0.40659	0	0	4	0	0	0	0	0	0	0	0	0	0	0	0	12	45	0.3	0.362	0	0	0	0	0	0	0	0	0	0	0	0
Cre10.g443801.t1.1	chromosome_10:3338703-3343358 (-)	242	0.431295	0	0	1	0	0	0	0	0	0	0	0	0	0	0	0	151	151	0.344	0.344	0	0	0	0	0	0	0	0	0	0	0	0
Cre10.g443850.t1.1	chromosome_10:3343469-3349282 (+)	204	0.407946	0	0	2	0	0	0	0	0	0	0	0	0	0	0	0	22	22	0.384	0.384	0	0	0	0	0	0	0	0	0	0	0	0
Cre10.g443900.t1.1	chromosome_10:3349329-3357630 (+)	156	0.425307	0	0	2	0	0	0	0	0	0	0	0	0	0	0	0	52	52	0.356	0.356	0	0	0	0	0	0	0	0	0	0	0	0
Cre10.g443950.t1.1	chromosome_10:3357640-3362478 (-)	51	0.420728	0	0	0	0	0	0	0	0	0	0	0	0	0	0	0	0	0	0	0	0	0	0	0	0	0	0	0	0	0	0	0
Cre10.g444000.t1.2	chromosome_10:3362599-3365850 (+)	68	0.368266	0	1	0	0	0	0	0	63	63	0.266	0.266	0	0	0	0	0	0	0	0	0	0	0	1	0	0	0	0	0	0	0	0
Cre10.g444044.t1.1	chromosome_10:3369573-3376722 (-)	193	0.369477	1	1	2	73	73	0.4	0.4	188	188	0.274	0.274	0	0	0	0	33	33	0.395	0.395	2	0.775	0.775	1	0	0	0	0	0	36.6	37	0
Cre10.g444086.t1.2	chromosome_10:3377843-3379409 (+)	42	0.355883	0	0	0	0	0	0	0	0	0	0	0	0	0	0	0	0	0	0	0	0	0	0	0	0	0	0	0	0	0	0	0
Cre10.g444094.t1.1	chromosome_10:3379417-3380442 (-)	496	0.365737	1	1	3	487	487	0.329	0.329	429	429	0.439	0.439	0	0	0	0	48	374	0.301	0.384	1	0	0	1	0.687	0.687	0	0	0	24.3	24.3	0
Cre10.g444100.t1.1	chromosome_10:3380497-3383262 (-)	46	0.369012	0	0	0	0	0	0	0	0	0	0	0	0	0	0	0	0	0	0	0	0	0	0	0	0	0	0	0	0	0	0	0
Cre10.g444150.t1.1	chromosome_10:3383383-3386424 (+)	71	0.377738	0	1	0	0	0	0	0	66	66	0.253	0.253	0	0	0	0	0	0	0	0	0	0	0	1	0	0	0	0	0	0	0	0
Cre10.g444183.t1.1	chromosome_10:3386467-3388212 (-)	72	0.370239	0	1	0	0	0	0	0	5	5	0.337	0.337	0	0	0	0	0	0	0	0	0	0	0	1	0.229	0.229	0	0	0	0	0	0
Cre10.g444216.t1.1	chromosome_10:3388287-3391922 (-)	694	0.362266	0	1	9	0	0	0	0	578	578	0.398	0.398	0	0	0	0	59	487	0.302	0.373	0	0	0	1	0.775	0.775	0	0	0	0	0	0
Cre10.g444250.t1.1	chromosome_10:3392093-3398584 (+)	535	0.299935	0	0	11	0	0	0	0	0	0	0	0	0	0	0	0	2	17	0.241	0.411	0	0	0	0	0	0	0	0	0	0	0	0
Cre10.g444300.t1.2	chromosome_10:3398587-3400792 (-)	241	0.291102	0	0	4	0	0	0	0	0	0	0	0	0	0	0	0	101	105	0.298	0.353	0	0	0	0	0	0	0	0	0	0	0	0
Cre10.g444317.t1.2	chromosome_10:3400893-3404424 (+)	1269	0.365444	0	2	10	0	0	0	0	988	991	0.351	0.387	1124	1124	0.391	0.391	27	803	0.397	0.4	0	0	0	2	0.599	0.775	1	0.775	0.775	0	0	0
[truncated: 17,229 more rows]
